# Supplementary material for: In vitro induction of tetraploids and their phenotypic and transcriptome analysis in Glehnia littoralis
Source: BMC Plant Biol. 2024 May 22;24:439. doi: 10.1186/s12870-024-05154-w (PMC11110393; doi:10.1186/s12870-024-05154-w)
Supplement: Supplementary file 1 — Supplementary Material 1 [file 12870_2024_5154_MOESM1_ESM.xlsx]

## Sheet: Sheet1
Table S1 GO enrichment of DEGs
Category	GO.ID	Term	Up	Down	DEG	Total	Pvalue	FDR	Up_Gene	Down_Gene
MF	GO:0030597	RNA glycosylase activity	2	2	4	6	2.23215e-06	0.000776788	TRINITY_DN12435_c0_g3,TRINITY_DN12435_c0_g4	TRINITY_DN58762_c0_g1,TRINITY_DN7826_c0_g2
MF	GO:0030598	rRNA N-glycosylase activity	2	2	4	6	2.23215e-06	0.000776788	TRINITY_DN12435_c0_g3,TRINITY_DN12435_c0_g4	TRINITY_DN58762_c0_g1,TRINITY_DN7826_c0_g2
BP	GO:0022604	regulation of cell morphogenesis	9	7	16	239	2.25272e-05	0.0407071	TRINITY_DN1665_c0_g1,TRINITY_DN18161_c0_g1,TRINITY_DN25770_c0_g2,TRINITY_DN5157_c0_g1,TRINITY_DN8203_c0_g1,TRINITY_DN8203_c0_g2,TRINITY_DN8282_c0_g1,TRINITY_DN8710_c1_g1,TRINITY_DN9848_c0_g1	TRINITY_DN12479_c1_g2,TRINITY_DN1276_c2_g1,TRINITY_DN14389_c0_g2,TRINITY_DN17943_c0_g1,TRINITY_DN3654_c0_g2,TRINITY_DN3760_c2_g1,TRINITY_DN842_c3_g1
CC	GO:0071008	U2-type post-mRNA release spliceosomal complex	0	3	3	5	6.65945e-05	0.0195734	-	TRINITY_DN15942_c0_g1,TRINITY_DN18598_c0_g1,TRINITY_DN24892_c0_g1
BP	GO:0000390	spliceosomal complex disassembly	0	3	3	5	7.37447e-05	0.0407071	-	TRINITY_DN15942_c0_g1,TRINITY_DN18598_c0_g1,TRINITY_DN24892_c0_g1
BP	GO:0015940	pantothenate biosynthetic process	0	3	3	5	7.37447e-05	0.0407071	-	TRINITY_DN239_c6_g1,TRINITY_DN7894_c0_g1,TRINITY_DN7894_c0_g2
BP	GO:0032091	negative regulation of protein binding	0	3	3	5	7.37447e-05	0.0407071	-	TRINITY_DN15942_c0_g1,TRINITY_DN18598_c0_g1,TRINITY_DN24892_c0_g1
CC	GO:0031012	extracellular matrix	2	3	5	25	9.45574e-05	0.0195734	TRINITY_DN33207_c0_g1,TRINITY_DN33207_c0_g2	TRINITY_DN15942_c0_g1,TRINITY_DN18598_c0_g1,TRINITY_DN24892_c0_g1
MF	GO:0090729	toxin activity	2	2	4	13	9.52601e-05	0.0148197	TRINITY_DN12435_c0_g3,TRINITY_DN12435_c0_g4	TRINITY_DN58762_c0_g1,TRINITY_DN7826_c0_g2
MF	GO:0016891	endoribonuclease activity, producing 5'-phosphomonoesters	2	13	15	244	0.000115866	0.0148197	TRINITY_DN17145_c0_g1,TRINITY_DN42707_c0_g1	TRINITY_DN10654_c0_g6,TRINITY_DN12404_c0_g1,TRINITY_DN14598_c0_g4,TRINITY_DN16587_c0_g1,TRINITY_DN16587_c0_g2,TRINITY_DN17730_c0_g2,TRINITY_DN18457_c0_g1,TRINITY_DN18457_c0_g3,TRINITY_DN25128_c0_g2,TRINITY_DN25756_c0_g1,TRINITY_DN3102_c1_g1,TRINITY_DN34585_c0_g1,TRINITY_DN45380_c0_g1
MF	GO:0016040	glutamate synthase (NADH) activity	0	3	3	6	0.000149048	0.0148197	-	TRINITY_DN13116_c0_g1,TRINITY_DN19978_c0_g1,TRINITY_DN23111_c0_g1
MF	GO:0045181	glutamate synthase activity, NAD(P)H as acceptor	0	3	3	6	0.000149048	0.0148197	-	TRINITY_DN13116_c0_g1,TRINITY_DN19978_c0_g1,TRINITY_DN23111_c0_g1
MF	GO:1990446	U1 snRNP binding	0	3	3	6	0.000149048	0.0148197	-	TRINITY_DN15942_c0_g1,TRINITY_DN18598_c0_g1,TRINITY_DN24892_c0_g1
BP	GO:0022603	regulation of anatomical structure morphogenesis	10	9	19	371	0.000153723	0.0678839	TRINITY_DN1665_c0_g1,TRINITY_DN18161_c0_g1,TRINITY_DN19482_c0_g1,TRINITY_DN25770_c0_g2,TRINITY_DN5157_c0_g1,TRINITY_DN8203_c0_g1,TRINITY_DN8203_c0_g2,TRINITY_DN8282_c0_g1,TRINITY_DN8710_c1_g1,TRINITY_DN9848_c0_g1	TRINITY_DN11857_c0_g1,TRINITY_DN12479_c1_g2,TRINITY_DN1276_c2_g1,TRINITY_DN14389_c0_g2,TRINITY_DN17943_c0_g1,TRINITY_DN3654_c0_g2,TRINITY_DN3760_c2_g1,TRINITY_DN842_c3_g1,TRINITY_DN8831_c1_g1
MF	GO:0016893	endonuclease activity, active with either ribo- or deoxyribonucleic acids and producing 5'-phosphomonoesters	2	13	15	255	0.000188109	0.0163655	TRINITY_DN17145_c0_g1,TRINITY_DN42707_c0_g1	TRINITY_DN10654_c0_g6,TRINITY_DN12404_c0_g1,TRINITY_DN14598_c0_g4,TRINITY_DN16587_c0_g1,TRINITY_DN16587_c0_g2,TRINITY_DN17730_c0_g2,TRINITY_DN18457_c0_g1,TRINITY_DN18457_c0_g3,TRINITY_DN25128_c0_g2,TRINITY_DN25756_c0_g1,TRINITY_DN3102_c1_g1,TRINITY_DN34585_c0_g1,TRINITY_DN45380_c0_g1
BP	GO:0051510	regulation of unidimensional cell growth	7	3	10	128	0.000225986	0.0775196	TRINITY_DN1665_c0_g1,TRINITY_DN25770_c0_g2,TRINITY_DN5157_c0_g1,TRINITY_DN8203_c0_g1,TRINITY_DN8203_c0_g2,TRINITY_DN8282_c0_g1,TRINITY_DN8710_c1_g1	TRINITY_DN12479_c1_g2,TRINITY_DN14389_c0_g2,TRINITY_DN3760_c2_g1
CC	GO:0032432	actin filament bundle	0	5	5	30	0.000234567	0.0265313	-	TRINITY_DN12507_c0_g1,TRINITY_DN12679_c0_g1,TRINITY_DN1779_c1_g1,TRINITY_DN18725_c0_g1,TRINITY_DN56445_c0_g1
BP	GO:0015939	pantothenate metabolic process	0	3	3	7	0.000250611	0.0775196	-	TRINITY_DN239_c6_g1,TRINITY_DN7894_c0_g1,TRINITY_DN7894_c0_g2
CC	GO:0000943	retrotransposon nucleocapsid	1	11	12	190	0.000295226	0.0265313	TRINITY_DN17145_c0_g1	TRINITY_DN10654_c0_g6,TRINITY_DN12404_c0_g1,TRINITY_DN14598_c0_g4,TRINITY_DN16587_c0_g1,TRINITY_DN16587_c0_g2,TRINITY_DN18457_c0_g1,TRINITY_DN18457_c0_g3,TRINITY_DN25128_c0_g2,TRINITY_DN25756_c0_g1,TRINITY_DN3102_c1_g1,TRINITY_DN45380_c0_g1
CC	GO:0071014	post-mRNA release spliceosomal complex	0	4	4	18	0.000320426	0.0265313	-	TRINITY_DN15942_c0_g1,TRINITY_DN18598_c0_g1,TRINITY_DN24892_c0_g1,TRINITY_DN30672_c0_g1
MF	GO:0008677	2-dehydropantoate 2-reductase activity	0	2	2	2	0.000394196	0.0278953	-	TRINITY_DN7894_c0_g1,TRINITY_DN7894_c0_g2
MF	GO:0070990	snRNP binding	0	3	3	8	0.000405128	0.0278953	-	TRINITY_DN15942_c0_g1,TRINITY_DN18598_c0_g1,TRINITY_DN24892_c0_g1
BP	GO:0090502	RNA phosphodiester bond hydrolysis, endonucleolytic	2	14	16	307	0.000415328	0.0775196	TRINITY_DN17145_c0_g1,TRINITY_DN42707_c0_g1	TRINITY_DN10654_c0_g6,TRINITY_DN12404_c0_g1,TRINITY_DN14598_c0_g4,TRINITY_DN16587_c0_g1,TRINITY_DN16587_c0_g2,TRINITY_DN17730_c0_g2,TRINITY_DN18457_c0_g1,TRINITY_DN18457_c0_g3,TRINITY_DN25128_c0_g2,TRINITY_DN25756_c0_g1,TRINITY_DN3102_c1_g1,TRINITY_DN336_c1_g1,TRINITY_DN34585_c0_g1,TRINITY_DN45380_c0_g1
BP	GO:0032197	transposition, RNA-mediated	1	11	12	191	0.000421921	0.0775196	TRINITY_DN17145_c0_g1	TRINITY_DN10654_c0_g6,TRINITY_DN12404_c0_g1,TRINITY_DN14598_c0_g4,TRINITY_DN16587_c0_g1,TRINITY_DN16587_c0_g2,TRINITY_DN18457_c0_g1,TRINITY_DN18457_c0_g3,TRINITY_DN25128_c0_g2,TRINITY_DN25756_c0_g1,TRINITY_DN3102_c1_g1,TRINITY_DN45380_c0_g1
MF	GO:0004523	RNA-DNA hybrid ribonuclease activity	1	11	12	193	0.000497518	0.0278953	TRINITY_DN17145_c0_g1	TRINITY_DN10654_c0_g6,TRINITY_DN12404_c0_g1,TRINITY_DN14598_c0_g4,TRINITY_DN16587_c0_g1,TRINITY_DN16587_c0_g2,TRINITY_DN18457_c0_g1,TRINITY_DN18457_c0_g3,TRINITY_DN25128_c0_g2,TRINITY_DN25756_c0_g1,TRINITY_DN3102_c1_g1,TRINITY_DN45380_c0_g1
BP	GO:0065008	regulation of biological quality	20	42	62	2069	0.00050037	0.0775196	TRINITY_DN13796_c1_g2,TRINITY_DN14316_c0_g3,TRINITY_DN14669_c0_g1,TRINITY_DN16604_c0_g2,TRINITY_DN1665_c0_g1,TRINITY_DN18161_c0_g1,TRINITY_DN18827_c0_g1,TRINITY_DN19482_c0_g1,TRINITY_DN1976_c0_g1,TRINITY_DN23219_c0_g1,TRINITY_DN25770_c0_g2,TRINITY_DN3282_c1_g2,TRINITY_DN34715_c0_g2,TRINITY_DN3940_c0_g2,TRINITY_DN47410_c0_g1,TRINITY_DN5157_c0_g1,TRINITY_DN6298_c0_g1,TRINITY_DN7719_c1_g1,TRINITY_DN…	TRINITY_DN10508_c0_g1,TRINITY_DN10685_c0_g1,TRINITY_DN10804_c0_g1,TRINITY_DN10909_c0_g1,TRINITY_DN11385_c0_g2,TRINITY_DN11655_c0_g1,TRINITY_DN11857_c0_g1,TRINITY_DN12479_c1_g2,TRINITY_DN12679_c0_g1,TRINITY_DN1276_c2_g1,TRINITY_DN12816_c0_g1,TRINITY_DN13087_c0_g1,TRINITY_DN13116_c0_g1,TRINITY_DN13910_c0_g2,TRINITY_DN14340_c0_g1,TRINITY_DN14389_c0_g2,TRINITY_DN14746_c0_g1,TRINITY_DN16469_c0_g1,TRIN…
BP	GO:0060560	developmental growth involved in morphogenesis	13	10	23	543	0.000513138	0.0775196	TRINITY_DN1665_c0_g1,TRINITY_DN23207_c0_g1,TRINITY_DN25770_c0_g2,TRINITY_DN26929_c0_g1,TRINITY_DN34715_c0_g2,TRINITY_DN3940_c0_g2,TRINITY_DN5157_c0_g1,TRINITY_DN5562_c0_g1,TRINITY_DN6203_c0_g1,TRINITY_DN8203_c0_g1,TRINITY_DN8203_c0_g2,TRINITY_DN8282_c0_g1,TRINITY_DN8710_c1_g1	TRINITY_DN10685_c0_g1,TRINITY_DN12479_c1_g2,TRINITY_DN12679_c0_g1,TRINITY_DN14389_c0_g2,TRINITY_DN16469_c0_g1,TRINITY_DN17806_c0_g1,TRINITY_DN18725_c0_g1,TRINITY_DN20101_c0_g1,TRINITY_DN3760_c2_g1,TRINITY_DN56445_c0_g1
MF	GO:0140102	catalytic activity, acting on a rRNA	2	3	5	34	0.000522636	0.0278953	TRINITY_DN12435_c0_g3,TRINITY_DN12435_c0_g4	TRINITY_DN23711_c0_g1,TRINITY_DN58762_c0_g1,TRINITY_DN7826_c0_g2
BP	GO:0032196	transposition	2	11	13	224	0.000525498	0.0775196	TRINITY_DN17145_c0_g1,TRINITY_DN5014_c0_g1	TRINITY_DN10654_c0_g6,TRINITY_DN12404_c0_g1,TRINITY_DN14598_c0_g4,TRINITY_DN16587_c0_g1,TRINITY_DN16587_c0_g2,TRINITY_DN18457_c0_g1,TRINITY_DN18457_c0_g3,TRINITY_DN25128_c0_g2,TRINITY_DN25756_c0_g1,TRINITY_DN3102_c1_g1,TRINITY_DN45380_c0_g1
BP	GO:0048589	developmental growth	15	15	30	795	0.000534626	0.0775196	TRINITY_DN1665_c0_g1,TRINITY_DN18827_c0_g1,TRINITY_DN23207_c0_g1,TRINITY_DN25770_c0_g2,TRINITY_DN26929_c0_g1,TRINITY_DN34715_c0_g2,TRINITY_DN3940_c0_g2,TRINITY_DN5157_c0_g1,TRINITY_DN5562_c0_g1,TRINITY_DN6043_c0_g1,TRINITY_DN6203_c0_g1,TRINITY_DN8203_c0_g1,TRINITY_DN8203_c0_g2,TRINITY_DN8282_c0_g1,TRINITY_DN8710_c1_g1	TRINITY_DN10685_c0_g1,TRINITY_DN12424_c0_g1,TRINITY_DN12479_c1_g2,TRINITY_DN12679_c0_g1,TRINITY_DN13116_c0_g1,TRINITY_DN14389_c0_g2,TRINITY_DN16469_c0_g1,TRINITY_DN17806_c0_g1,TRINITY_DN18725_c0_g1,TRINITY_DN19978_c0_g1,TRINITY_DN20101_c0_g1,TRINITY_DN21330_c0_g1,TRINITY_DN23111_c0_g1,TRINITY_DN3760_c2_g1,TRINITY_DN56445_c0_g1
MF	GO:0004521	endoribonuclease activity	2	13	15	283	0.000568736	0.0278953	TRINITY_DN17145_c0_g1,TRINITY_DN42707_c0_g1	TRINITY_DN10654_c0_g6,TRINITY_DN12404_c0_g1,TRINITY_DN14598_c0_g4,TRINITY_DN16587_c0_g1,TRINITY_DN16587_c0_g2,TRINITY_DN17730_c0_g2,TRINITY_DN18457_c0_g1,TRINITY_DN18457_c0_g3,TRINITY_DN25128_c0_g2,TRINITY_DN25756_c0_g1,TRINITY_DN3102_c1_g1,TRINITY_DN34585_c0_g1,TRINITY_DN45380_c0_g1
BP	GO:0030198	extracellular matrix organization	3	4	7	73	0.000581852	0.0775196	TRINITY_DN19164_c0_g7,TRINITY_DN47255_c0_g1,TRINITY_DN5330_c0_g1	TRINITY_DN15942_c0_g1,TRINITY_DN18598_c0_g1,TRINITY_DN24892_c0_g1,TRINITY_DN9937_c0_g1
BP	GO:0051100	negative regulation of binding	0	3	3	9	0.000584031	0.0775196	-	TRINITY_DN15942_c0_g1,TRINITY_DN18598_c0_g1,TRINITY_DN24892_c0_g1
BP	GO:0097054	L-glutamate biosynthetic process	0	3	3	9	0.000584031	0.0775196	-	TRINITY_DN13116_c0_g1,TRINITY_DN19978_c0_g1,TRINITY_DN23111_c0_g1
MF	GO:0015930	glutamate synthase activity	0	3	3	9	0.000598752	0.0278953	-	TRINITY_DN13116_c0_g1,TRINITY_DN19978_c0_g1,TRINITY_DN23111_c0_g1
MF	GO:0004175	endopeptidase activity	6	19	25	616	0.000618079	0.0278953	TRINITY_DN17145_c0_g1,TRINITY_DN31790_c0_g3,TRINITY_DN33207_c0_g1,TRINITY_DN33207_c0_g2,TRINITY_DN39847_c0_g2,TRINITY_DN9789_c0_g1	TRINITY_DN10654_c0_g6,TRINITY_DN12404_c0_g1,TRINITY_DN13579_c0_g1,TRINITY_DN1374_c0_g1,TRINITY_DN14598_c0_g4,TRINITY_DN16587_c0_g1,TRINITY_DN16587_c0_g2,TRINITY_DN18457_c0_g1,TRINITY_DN18457_c0_g3,TRINITY_DN21435_c0_g2,TRINITY_DN25128_c0_g2,TRINITY_DN25756_c0_g1,TRINITY_DN2639_c1_g1,TRINITY_DN29514_c0_g1,TRINITY_DN3102_c1_g1,TRINITY_DN45380_c0_g1,TRINITY_DN51508_c0_g1,TRINITY_DN802_c2_g2,TRINITY_…
BP	GO:0010769	regulation of cell morphogenesis involved in differentiation	4	4	8	96	0.000618943	0.0775196	TRINITY_DN5157_c0_g1,TRINITY_DN8203_c0_g1,TRINITY_DN8203_c0_g2,TRINITY_DN8282_c0_g1	TRINITY_DN12479_c1_g2,TRINITY_DN14389_c0_g2,TRINITY_DN17943_c0_g1,TRINITY_DN3760_c2_g1
BP	GO:0043062	extracellular structure organization	3	4	7	74	0.000631953	0.0775196	TRINITY_DN19164_c0_g7,TRINITY_DN47255_c0_g1,TRINITY_DN5330_c0_g1	TRINITY_DN15942_c0_g1,TRINITY_DN18598_c0_g1,TRINITY_DN24892_c0_g1,TRINITY_DN9937_c0_g1
MF	GO:0003964	RNA-directed DNA polymerase activity	1	12	13	227	0.000641272	0.0278953	TRINITY_DN17145_c0_g1	TRINITY_DN10654_c0_g6,TRINITY_DN12404_c0_g1,TRINITY_DN14598_c0_g4,TRINITY_DN16587_c0_g1,TRINITY_DN16587_c0_g2,TRINITY_DN18457_c0_g1,TRINITY_DN18457_c0_g3,TRINITY_DN21435_c0_g2,TRINITY_DN25128_c0_g2,TRINITY_DN25756_c0_g1,TRINITY_DN3102_c1_g1,TRINITY_DN45380_c0_g1
BP	GO:0015074	DNA integration	1	12	13	232	0.000729696	0.0829217	TRINITY_DN17145_c0_g1	TRINITY_DN10654_c0_g6,TRINITY_DN12404_c0_g1,TRINITY_DN14598_c0_g4,TRINITY_DN16587_c0_g1,TRINITY_DN16587_c0_g2,TRINITY_DN18457_c0_g1,TRINITY_DN18457_c0_g3,TRINITY_DN21435_c0_g2,TRINITY_DN25128_c0_g2,TRINITY_DN25756_c0_g1,TRINITY_DN3102_c1_g1,TRINITY_DN45380_c0_g1
BP	GO:0031214	biomineral tissue development	0	3	3	10	0.000822168	0.0829217	-	TRINITY_DN15942_c0_g1,TRINITY_DN18598_c0_g1,TRINITY_DN24892_c0_g1
BP	GO:0110148	biomineralization	0	3	3	10	0.000822168	0.0829217	-	TRINITY_DN15942_c0_g1,TRINITY_DN18598_c0_g1,TRINITY_DN24892_c0_g1
BP	GO:0009826	unidimensional cell growth	12	8	20	463	0.000925379	0.0829217	TRINITY_DN1665_c0_g1,TRINITY_DN25770_c0_g2,TRINITY_DN26929_c0_g1,TRINITY_DN34715_c0_g2,TRINITY_DN3940_c0_g2,TRINITY_DN5157_c0_g1,TRINITY_DN5562_c0_g1,TRINITY_DN6203_c0_g1,TRINITY_DN8203_c0_g1,TRINITY_DN8203_c0_g2,TRINITY_DN8282_c0_g1,TRINITY_DN8710_c1_g1	TRINITY_DN10685_c0_g1,TRINITY_DN12479_c1_g2,TRINITY_DN14389_c0_g2,TRINITY_DN16469_c0_g1,TRINITY_DN17806_c0_g1,TRINITY_DN18725_c0_g1,TRINITY_DN20101_c0_g1,TRINITY_DN3760_c2_g1
BP	GO:0071897	DNA biosynthetic process	3	14	17	363	0.000925385	0.0829217	TRINITY_DN17145_c0_g1,TRINITY_DN19715_c0_g2,TRINITY_DN25322_c0_g1	TRINITY_DN10654_c0_g6,TRINITY_DN12404_c0_g1,TRINITY_DN14598_c0_g4,TRINITY_DN16587_c0_g1,TRINITY_DN16587_c0_g2,TRINITY_DN18457_c0_g1,TRINITY_DN18457_c0_g3,TRINITY_DN21435_c0_g2,TRINITY_DN25128_c0_g2,TRINITY_DN25756_c0_g1,TRINITY_DN3102_c1_g1,TRINITY_DN45380_c0_g1,TRINITY_DN56042_c0_g1,TRINITY_DN7271_c1_g1
BP	GO:0032984	protein-containing complex disassembly	3	6	9	127	0.000936068	0.0829217	TRINITY_DN29227_c1_g1,TRINITY_DN5276_c0_g2,TRINITY_DN870_c0_g3	TRINITY_DN12679_c0_g1,TRINITY_DN15942_c0_g1,TRINITY_DN16469_c0_g1,TRINITY_DN18598_c0_g1,TRINITY_DN24892_c0_g1,TRINITY_DN56445_c0_g1
BP	GO:0000902	cell morphogenesis	14	13	27	712	0.000938878	0.0829217	TRINITY_DN1665_c0_g1,TRINITY_DN18161_c0_g1,TRINITY_DN25770_c0_g2,TRINITY_DN26929_c0_g1,TRINITY_DN34715_c0_g2,TRINITY_DN3940_c0_g2,TRINITY_DN5157_c0_g1,TRINITY_DN5562_c0_g1,TRINITY_DN6203_c0_g1,TRINITY_DN8203_c0_g1,TRINITY_DN8203_c0_g2,TRINITY_DN8282_c0_g1,TRINITY_DN8710_c1_g1,TRINITY_DN9848_c0_g1	TRINITY_DN10685_c0_g1,TRINITY_DN10804_c0_g1,TRINITY_DN12479_c1_g2,TRINITY_DN1276_c2_g1,TRINITY_DN14389_c0_g2,TRINITY_DN16469_c0_g1,TRINITY_DN17806_c0_g1,TRINITY_DN17943_c0_g1,TRINITY_DN18725_c0_g1,TRINITY_DN20101_c0_g1,TRINITY_DN3654_c0_g2,TRINITY_DN3760_c2_g1,TRINITY_DN842_c3_g1
BP	GO:0006310	DNA recombination	6	15	21	503	0.00106714	0.090625	TRINITY_DN1665_c0_g1,TRINITY_DN17145_c0_g1,TRINITY_DN25322_c0_g1,TRINITY_DN3452_c1_g1,TRINITY_DN5014_c0_g1,TRINITY_DN58890_c0_g1	TRINITY_DN10654_c0_g6,TRINITY_DN12404_c0_g1,TRINITY_DN14598_c0_g4,TRINITY_DN15422_c0_g1,TRINITY_DN16587_c0_g1,TRINITY_DN16587_c0_g2,TRINITY_DN18457_c0_g1,TRINITY_DN18457_c0_g3,TRINITY_DN2163_c0_g2,TRINITY_DN25128_c0_g2,TRINITY_DN25756_c0_g1,TRINITY_DN3102_c1_g1,TRINITY_DN433_c3_g2,TRINITY_DN45380_c0_g1,TRINITY_DN7271_c1_g1
CC	GO:0017086	3-methyl-2-oxobutanoate dehydrogenase (lipoamide) complex	0	2	2	3	0.00107168	0.0739458	-	TRINITY_DN7894_c0_g1,TRINITY_DN7894_c0_g2
MF	GO:0008716	D-alanine-D-alanine ligase activity	0	2	2	3	0.001167	0.0427491	-	TRINITY_DN1276_c2_g1,TRINITY_DN3654_c0_g2
MF	GO:0009671	nitrate:proton symporter activity	0	2	2	3	0.001167	0.0427491	-	TRINITY_DN7873_c0_g1,TRINITY_DN8542_c0_g1
MF	GO:0015513	high-affinity secondary active nitrite transmembrane transporter activity	0	2	2	3	0.001167	0.0427491	-	TRINITY_DN7873_c0_g1,TRINITY_DN8542_c0_g1
MF	GO:0003887	DNA-directed DNA polymerase activity	1	12	13	245	0.00129187	0.044957	TRINITY_DN17145_c0_g1	TRINITY_DN10654_c0_g6,TRINITY_DN12404_c0_g1,TRINITY_DN14598_c0_g4,TRINITY_DN16587_c0_g1,TRINITY_DN16587_c0_g2,TRINITY_DN18457_c0_g1,TRINITY_DN18457_c0_g3,TRINITY_DN25128_c0_g2,TRINITY_DN25756_c0_g1,TRINITY_DN3102_c1_g1,TRINITY_DN45380_c0_g1,TRINITY_DN56042_c0_g1
MF	GO:0034061	DNA polymerase activity	1	13	14	278	0.0014034	0.0465126	TRINITY_DN17145_c0_g1	TRINITY_DN10654_c0_g6,TRINITY_DN12404_c0_g1,TRINITY_DN14598_c0_g4,TRINITY_DN16587_c0_g1,TRINITY_DN16587_c0_g2,TRINITY_DN18457_c0_g1,TRINITY_DN18457_c0_g3,TRINITY_DN21435_c0_g2,TRINITY_DN25128_c0_g2,TRINITY_DN25756_c0_g1,TRINITY_DN3102_c1_g1,TRINITY_DN45380_c0_g1,TRINITY_DN56042_c0_g1
BP	GO:0080092	regulation of pollen tube growth	4	3	7	85	0.00144174	0.115427	TRINITY_DN5157_c0_g1,TRINITY_DN8203_c0_g1,TRINITY_DN8203_c0_g2,TRINITY_DN8282_c0_g1	TRINITY_DN12479_c1_g2,TRINITY_DN14389_c0_g2,TRINITY_DN3760_c2_g1
BP	GO:0019676	ammonia assimilation cycle	0	3	3	12	0.00146374	0.115427	-	TRINITY_DN13116_c0_g1,TRINITY_DN19978_c0_g1,TRINITY_DN23111_c0_g1
BP	GO:0043393	regulation of protein binding	0	4	4	27	0.00181993	0.138015	-	TRINITY_DN12479_c1_g2,TRINITY_DN15942_c0_g1,TRINITY_DN18598_c0_g1,TRINITY_DN24892_c0_g1
BP	GO:0006537	glutamate biosynthetic process	0	3	3	13	0.00187521	0.138015	-	TRINITY_DN13116_c0_g1,TRINITY_DN19978_c0_g1,TRINITY_DN23111_c0_g1
MF	GO:0140096	catalytic activity, acting on a protein	38	59	97	3726	0.00190669	0.0603208	TRINITY_DN11434_c2_g1,TRINITY_DN11531_c0_g1,TRINITY_DN12595_c0_g1,TRINITY_DN14990_c0_g1,TRINITY_DN15340_c0_g1,TRINITY_DN15739_c0_g1,TRINITY_DN16363_c0_g2,TRINITY_DN1665_c0_g1,TRINITY_DN17145_c0_g1,TRINITY_DN17253_c0_g1,TRINITY_DN18161_c0_g1,TRINITY_DN1976_c0_g1,TRINITY_DN2029_c1_g1,TRINITY_DN21889_c0_g1,TRINITY_DN2277_c1_g1,TRINITY_DN25770_c0_g2,TRINITY_DN26929_c0_g1,TRINITY_DN27245_c0_g1,TRINITY…	TRINITY_DN10654_c0_g6,TRINITY_DN11345_c0_g1,TRINITY_DN11655_c0_g1,TRINITY_DN11857_c0_g1,TRINITY_DN12404_c0_g1,TRINITY_DN12816_c0_g1,TRINITY_DN12963_c0_g2,TRINITY_DN1344_c1_g1,TRINITY_DN13579_c0_g1,TRINITY_DN1374_c0_g1,TRINITY_DN14267_c0_g2,TRINITY_DN14389_c0_g2,TRINITY_DN14598_c0_g4,TRINITY_DN14937_c0_g1,TRINITY_DN16587_c0_g1,TRINITY_DN16587_c0_g2,TRINITY_DN16774_c0_g1,TRINITY_DN17943_c0_g1,TRINI…
CC	GO:0009501	amyloplast	0	5	5	47	0.00193859	0.114654	-	TRINITY_DN10207_c0_g1,TRINITY_DN13116_c0_g1,TRINITY_DN23111_c0_g1,TRINITY_DN336_c1_g1,TRINITY_DN8187_c0_g2
BP	GO:0045229	external encapsulating structure organization	8	17	25	679	0.00214362	0.140964	TRINITY_DN19164_c0_g7,TRINITY_DN339_c0_g2,TRINITY_DN47255_c0_g1,TRINITY_DN5330_c0_g1,TRINITY_DN56563_c0_g1,TRINITY_DN6203_c0_g1,TRINITY_DN6298_c0_g1,TRINITY_DN6607_c0_g2	TRINITY_DN10804_c0_g1,TRINITY_DN11857_c0_g1,TRINITY_DN1276_c2_g1,TRINITY_DN15942_c0_g1,TRINITY_DN16403_c1_g2,TRINITY_DN17642_c0_g1,TRINITY_DN18598_c0_g1,TRINITY_DN24892_c0_g1,TRINITY_DN3189_c2_g2,TRINITY_DN3654_c0_g2,TRINITY_DN43038_c0_g1,TRINITY_DN4745_c0_g1,TRINITY_DN58762_c0_g1,TRINITY_DN7290_c1_g1,TRINITY_DN807_c1_g1,TRINITY_DN8831_c1_g1,TRINITY_DN9937_c0_g1
BP	GO:0030389	fructosamine metabolic process	1	1	2	4	0.0022644	0.140964	TRINITY_DN28150_c0_g1	TRINITY_DN6622_c0_g2
BP	GO:0043617	cellular response to sucrose starvation	0	2	2	4	0.0022644	0.140964	-	TRINITY_DN7894_c0_g1,TRINITY_DN7894_c0_g2
BP	GO:0048312	intracellular distribution of mitochondria	0	2	2	4	0.0022644	0.140964	-	TRINITY_DN512_c0_g2,TRINITY_DN6416_c0_g1
MF	GO:0003863	3-methyl-2-oxobutanoate dehydrogenase (2-methylpropanoyl-transferring) activity	0	2	2	4	0.00230329	0.0696997	-	TRINITY_DN7894_c0_g1,TRINITY_DN7894_c0_g2
BP	GO:0044364	disruption of cells of another organism	2	1	3	14	0.00235197	0.140964	TRINITY_DN12435_c0_g3,TRINITY_DN12435_c0_g4	TRINITY_DN58762_c0_g1
BP	GO:0051764	actin crosslink formation	0	3	3	14	0.00235197	0.140964	-	TRINITY_DN12507_c0_g1,TRINITY_DN1779_c1_g1,TRINITY_DN18725_c0_g1
BP	GO:0010608	post-transcriptional regulation of gene expression	9	12	21	537	0.00236217	0.140964	TRINITY_DN1203_c0_g2,TRINITY_DN12435_c0_g3,TRINITY_DN12435_c0_g4,TRINITY_DN17553_c2_g1,TRINITY_DN42707_c0_g1,TRINITY_DN43966_c0_g1,TRINITY_DN6583_c1_g2,TRINITY_DN870_c0_g3,TRINITY_DN9097_c1_g1	TRINITY_DN14944_c0_g2,TRINITY_DN17730_c0_g2,TRINITY_DN23108_c0_g1,TRINITY_DN24326_c1_g1,TRINITY_DN34585_c0_g1,TRINITY_DN371_c0_g1,TRINITY_DN38670_c0_g1,TRINITY_DN45234_c0_g1,TRINITY_DN50285_c0_g1,TRINITY_DN58762_c0_g1,TRINITY_DN7535_c0_g1,TRINITY_DN7826_c0_g2
MF	GO:0015078	proton transmembrane transporter activity	5	8	13	265	0.00258239	0.0748895	TRINITY_DN13016_c0_g1,TRINITY_DN14365_c0_g1,TRINITY_DN448_c1_g1,TRINITY_DN46903_c0_g1,TRINITY_DN4739_c1_g1	TRINITY_DN10909_c0_g1,TRINITY_DN13087_c0_g1,TRINITY_DN15955_c1_g2,TRINITY_DN16942_c0_g1,TRINITY_DN2769_c0_g1,TRINITY_DN3361_c0_g3,TRINITY_DN7873_c0_g1,TRINITY_DN8542_c0_g1
MF	GO:0140097	catalytic activity, acting on DNA	5	17	22	575	0.00269577	0.0750503	TRINITY_DN17145_c0_g1,TRINITY_DN19715_c0_g2,TRINITY_DN25322_c0_g1,TRINITY_DN3452_c1_g1,TRINITY_DN58890_c0_g1	TRINITY_DN10654_c0_g6,TRINITY_DN12404_c0_g1,TRINITY_DN14397_c0_g1,TRINITY_DN14598_c0_g4,TRINITY_DN15422_c0_g1,TRINITY_DN16587_c0_g1,TRINITY_DN16587_c0_g2,TRINITY_DN18457_c0_g1,TRINITY_DN18457_c0_g3,TRINITY_DN21435_c0_g2,TRINITY_DN25128_c0_g2,TRINITY_DN25756_c0_g1,TRINITY_DN3102_c1_g1,TRINITY_DN433_c3_g2,TRINITY_DN45380_c0_g1,TRINITY_DN56042_c0_g1,TRINITY_DN7271_c1_g1
BP	GO:0006278	RNA-templated DNA biosynthetic process	1	12	13	270	0.00283119	0.159932	TRINITY_DN17145_c0_g1	TRINITY_DN10654_c0_g6,TRINITY_DN12404_c0_g1,TRINITY_DN14598_c0_g4,TRINITY_DN16587_c0_g1,TRINITY_DN16587_c0_g2,TRINITY_DN18457_c0_g1,TRINITY_DN18457_c0_g3,TRINITY_DN21435_c0_g2,TRINITY_DN25128_c0_g2,TRINITY_DN25756_c0_g1,TRINITY_DN3102_c1_g1,TRINITY_DN45380_c0_g1
BP	GO:0032988	ribonucleoprotein complex disassembly	0	3	3	15	0.00289731	0.159932	-	TRINITY_DN15942_c0_g1,TRINITY_DN18598_c0_g1,TRINITY_DN24892_c0_g1
BP	GO:0060359	response to ammonium ion	0	3	3	15	0.00289731	0.159932	-	TRINITY_DN13116_c0_g1,TRINITY_DN19978_c0_g1,TRINITY_DN23111_c0_g1
BP	GO:0097435	supramolecular fiber organization	2	13	15	341	0.00329979	0.172114	TRINITY_DN1665_c0_g1,TRINITY_DN25770_c0_g2	TRINITY_DN10804_c0_g1,TRINITY_DN12507_c0_g1,TRINITY_DN12508_c0_g1,TRINITY_DN12679_c0_g1,TRINITY_DN1344_c1_g1,TRINITY_DN16469_c0_g1,TRINITY_DN1779_c1_g1,TRINITY_DN17806_c0_g1,TRINITY_DN18725_c0_g1,TRINITY_DN20101_c0_g1,TRINITY_DN213_c0_g4,TRINITY_DN25023_c0_g1,TRINITY_DN56445_c0_g1
BP	GO:0001906	cell killing	2	1	3	16	0.00351425	0.172114	TRINITY_DN12435_c0_g3,TRINITY_DN12435_c0_g4	TRINITY_DN58762_c0_g1
BP	GO:0010148	transpiration	0	3	3	16	0.00351425	0.172114	-	TRINITY_DN14191_c0_g3,TRINITY_DN17074_c0_g1,TRINITY_DN18603_c0_g1
BP	GO:0031640	killing of cells of another organism	2	1	3	16	0.00351425	0.172114	TRINITY_DN12435_c0_g3,TRINITY_DN12435_c0_g4	TRINITY_DN58762_c0_g1
MF	GO:0140640	catalytic activity, acting on a nucleic acid	11	29	40	1293	0.00352458	0.0909215	TRINITY_DN12435_c0_g3,TRINITY_DN12435_c0_g4,TRINITY_DN1665_c0_g1,TRINITY_DN17145_c0_g1,TRINITY_DN19715_c0_g2,TRINITY_DN25322_c0_g1,TRINITY_DN3452_c1_g1,TRINITY_DN34849_c0_g1,TRINITY_DN42707_c0_g1,TRINITY_DN58890_c0_g1,TRINITY_DN9097_c1_g1	TRINITY_DN10654_c0_g6,TRINITY_DN12404_c0_g1,TRINITY_DN13910_c0_g2,TRINITY_DN14397_c0_g1,TRINITY_DN14598_c0_g4,TRINITY_DN14944_c0_g2,TRINITY_DN15422_c0_g1,TRINITY_DN16587_c0_g1,TRINITY_DN16587_c0_g2,TRINITY_DN17730_c0_g2,TRINITY_DN18457_c0_g1,TRINITY_DN18457_c0_g3,TRINITY_DN20941_c0_g1,TRINITY_DN21435_c0_g2,TRINITY_DN23579_c1_g1,TRINITY_DN23711_c0_g1,TRINITY_DN25128_c0_g2,TRINITY_DN25756_c0_g1,TRI…
BP	GO:0031122	cytoplasmic microtubule organization	2	5	7	100	0.00364096	0.172114	TRINITY_DN1665_c0_g1,TRINITY_DN25770_c0_g2	TRINITY_DN12508_c0_g1,TRINITY_DN1344_c1_g1,TRINITY_DN16469_c0_g1,TRINITY_DN17806_c0_g1,TRINITY_DN213_c0_g4
CC	GO:0005938	cell cortex	4	7	11	222	0.00364151	0.15596	TRINITY_DN11211_c2_g1,TRINITY_DN13796_c1_g2,TRINITY_DN1665_c0_g1,TRINITY_DN25770_c0_g2	TRINITY_DN12508_c0_g1,TRINITY_DN16469_c0_g1,TRINITY_DN17943_c0_g1,TRINITY_DN20101_c0_g1,TRINITY_DN25023_c0_g1,TRINITY_DN371_c0_g1,TRINITY_DN43038_c0_g1
CC	GO:0016607	nuclear speck	3	9	12	255	0.00370267	0.15596	TRINITY_DN317_c0_g2,TRINITY_DN3452_c1_g1,TRINITY_DN34715_c0_g2	TRINITY_DN12816_c0_g1,TRINITY_DN15942_c0_g1,TRINITY_DN17391_c0_g1,TRINITY_DN18598_c0_g1,TRINITY_DN24892_c0_g1,TRINITY_DN30672_c0_g1,TRINITY_DN7267_c1_g2,TRINITY_DN7271_c1_g1,TRINITY_DN842_c3_g1
BP	GO:0009252	peptidoglycan biosynthetic process	0	2	2	5	0.00372484	0.172114	-	TRINITY_DN1276_c2_g1,TRINITY_DN3654_c0_g2
BP	GO:0009273	peptidoglycan-based cell wall biogenesis	0	2	2	5	0.00372484	0.172114	-	TRINITY_DN1276_c2_g1,TRINITY_DN3654_c0_g2
BP	GO:1902600	proton transmembrane transport	5	8	13	279	0.0037416	0.172114	TRINITY_DN13016_c0_g1,TRINITY_DN14365_c0_g1,TRINITY_DN448_c1_g1,TRINITY_DN46903_c0_g1,TRINITY_DN4739_c1_g1	TRINITY_DN10909_c0_g1,TRINITY_DN13087_c0_g1,TRINITY_DN15955_c1_g2,TRINITY_DN16942_c0_g1,TRINITY_DN2769_c0_g1,TRINITY_DN3361_c0_g3,TRINITY_DN7873_c0_g1,TRINITY_DN8542_c0_g1
MF	GO:0004399	histidinol dehydrogenase activity	2	0	2	5	0.0037884	0.0909215	TRINITY_DN26460_c1_g1,TRINITY_DN8918_c0_g2	-
MF	GO:0015296	anion:cation symporter activity	0	2	2	5	0.0037884	0.0909215	-	TRINITY_DN7873_c0_g1,TRINITY_DN8542_c0_g1
MF	GO:0050242	pyruvate, phosphate dikinase activity	2	0	2	5	0.0037884	0.0909215	TRINITY_DN2129_c0_g2,TRINITY_DN6622_c0_g1	-
BP	GO:0080026	response to indolebutyric acid	0	4	4	33	0.00386748	0.174167	-	TRINITY_DN213_c0_g4,TRINITY_DN433_c0_g3,TRINITY_DN7290_c1_g1,TRINITY_DN8375_c0_g1
CC	GO:0099568	cytoplasmic region	5	7	12	257	0.00394078	0.15596	TRINITY_DN11211_c2_g1,TRINITY_DN13796_c1_g2,TRINITY_DN1665_c0_g1,TRINITY_DN19164_c0_g7,TRINITY_DN25770_c0_g2	TRINITY_DN12508_c0_g1,TRINITY_DN16469_c0_g1,TRINITY_DN17943_c0_g1,TRINITY_DN20101_c0_g1,TRINITY_DN25023_c0_g1,TRINITY_DN371_c0_g1,TRINITY_DN43038_c0_g1
BP	GO:0060284	regulation of cell development	5	4	9	157	0.00400238	0.174167	TRINITY_DN18827_c0_g1,TRINITY_DN5157_c0_g1,TRINITY_DN8203_c0_g1,TRINITY_DN8203_c0_g2,TRINITY_DN8282_c0_g1	TRINITY_DN12479_c1_g2,TRINITY_DN14389_c0_g2,TRINITY_DN17943_c0_g1,TRINITY_DN3760_c2_g1
BP	GO:1901607	alpha-amino acid biosynthetic process	4	8	12	249	0.00402289	0.174167	TRINITY_DN14316_c0_g3,TRINITY_DN26460_c1_g1,TRINITY_DN6298_c0_g1,TRINITY_DN8918_c0_g2	TRINITY_DN10508_c0_g1,TRINITY_DN13116_c0_g1,TRINITY_DN17173_c0_g2,TRINITY_DN19296_c0_g2,TRINITY_DN19978_c0_g1,TRINITY_DN23111_c0_g1,TRINITY_DN2494_c1_g2,TRINITY_DN5668_c0_g2
BP	GO:0051639	actin filament network formation	0	3	3	17	0.00420552	0.178573	-	TRINITY_DN12507_c0_g1,TRINITY_DN1779_c1_g1,TRINITY_DN18725_c0_g1
CC	GO:0098687	chromosomal region	2	8	10	195	0.00429284	0.15596	TRINITY_DN1665_c0_g1,TRINITY_DN3452_c1_g1	TRINITY_DN15942_c0_g1,TRINITY_DN16469_c0_g1,TRINITY_DN18598_c0_g1,TRINITY_DN24892_c0_g1,TRINITY_DN25023_c0_g1,TRINITY_DN53036_c0_g1,TRINITY_DN7271_c1_g1,TRINITY_DN7535_c0_g1
CC	GO:0048226	Casparian strip	0	3	3	18	0.00452058	0.15596	-	TRINITY_DN11857_c0_g1,TRINITY_DN17642_c0_g1,TRINITY_DN8831_c1_g1
MF	GO:0051538	3 iron, 4 sulfur cluster binding	0	3	3	18	0.00509346	0.118168	-	TRINITY_DN13116_c0_g1,TRINITY_DN19978_c0_g1,TRINITY_DN23111_c0_g1
BP	GO:0043622	cortical microtubule organization	2	4	6	81	0.00527995	0.211028	TRINITY_DN1665_c0_g1,TRINITY_DN25770_c0_g2	TRINITY_DN1344_c1_g1,TRINITY_DN16469_c0_g1,TRINITY_DN17806_c0_g1,TRINITY_DN213_c0_g4
MF	GO:0008233	peptidase activity	8	21	29	879	0.00532732	0.119607	TRINITY_DN12595_c0_g1,TRINITY_DN17145_c0_g1,TRINITY_DN31790_c0_g3,TRINITY_DN33207_c0_g1,TRINITY_DN33207_c0_g2,TRINITY_DN39847_c0_g2,TRINITY_DN6512_c1_g1,TRINITY_DN9789_c0_g1	TRINITY_DN10654_c0_g6,TRINITY_DN12404_c0_g1,TRINITY_DN13579_c0_g1,TRINITY_DN1374_c0_g1,TRINITY_DN14598_c0_g4,TRINITY_DN16587_c0_g1,TRINITY_DN16587_c0_g2,TRINITY_DN18457_c0_g1,TRINITY_DN18457_c0_g3,TRINITY_DN21435_c0_g2,TRINITY_DN25128_c0_g2,TRINITY_DN25756_c0_g1,TRINITY_DN2639_c1_g1,TRINITY_DN29514_c0_g1,TRINITY_DN3102_c1_g1,TRINITY_DN3361_c0_g3,TRINITY_DN45380_c0_g1,TRINITY_DN4718_c0_g1,TRINITY_…
BP	GO:0009860	pollen tube growth	6	4	10	195	0.00544216	0.211028	TRINITY_DN26929_c0_g1,TRINITY_DN3940_c0_g2,TRINITY_DN5157_c0_g1,TRINITY_DN8203_c0_g1,TRINITY_DN8203_c0_g2,TRINITY_DN8282_c0_g1	TRINITY_DN12479_c1_g2,TRINITY_DN14389_c0_g2,TRINITY_DN18725_c0_g1,TRINITY_DN3760_c2_g1
BP	GO:0048868	pollen tube development	7	5	12	259	0.00548289	0.211028	TRINITY_DN26929_c0_g1,TRINITY_DN34715_c0_g2,TRINITY_DN3940_c0_g2,TRINITY_DN5157_c0_g1,TRINITY_DN8203_c0_g1,TRINITY_DN8203_c0_g2,TRINITY_DN8282_c0_g1	TRINITY_DN12479_c1_g2,TRINITY_DN14389_c0_g2,TRINITY_DN18725_c0_g1,TRINITY_DN3760_c2_g1,TRINITY_DN807_c1_g1
BP	GO:0000270	peptidoglycan metabolic process	0	2	2	6	0.0055146	0.211028	-	TRINITY_DN1276_c2_g1,TRINITY_DN3654_c0_g2
BP	GO:0008360	regulation of cell shape	4	3	7	108	0.00555279	0.211028	TRINITY_DN1665_c0_g1,TRINITY_DN18161_c0_g1,TRINITY_DN25770_c0_g2,TRINITY_DN9848_c0_g1	TRINITY_DN1276_c2_g1,TRINITY_DN3654_c0_g2,TRINITY_DN842_c3_g1
BP	GO:0048588	developmental cell growth	7	6	13	293	0.00561709	0.211028	TRINITY_DN23207_c0_g1,TRINITY_DN26929_c0_g1,TRINITY_DN3940_c0_g2,TRINITY_DN5157_c0_g1,TRINITY_DN8203_c0_g1,TRINITY_DN8203_c0_g2,TRINITY_DN8282_c0_g1	TRINITY_DN12479_c1_g2,TRINITY_DN12679_c0_g1,TRINITY_DN14389_c0_g2,TRINITY_DN18725_c0_g1,TRINITY_DN3760_c2_g1,TRINITY_DN56445_c0_g1
BP	GO:0055075	potassium ion homeostasis	0	5	5	58	0.00563888	0.211028	-	TRINITY_DN11857_c0_g1,TRINITY_DN16546_c0_g1,TRINITY_DN16942_c0_g1,TRINITY_DN18223_c1_g2,TRINITY_DN8831_c1_g1
BP	GO:1901698	response to nitrogen compound	6	17	23	661	0.00625625	0.227596	TRINITY_DN37065_c1_g1,TRINITY_DN42707_c0_g1,TRINITY_DN43966_c0_g1,TRINITY_DN6043_c0_g1,TRINITY_DN8710_c1_g1,TRINITY_DN9097_c1_g1	TRINITY_DN12816_c0_g1,TRINITY_DN13116_c0_g1,TRINITY_DN14944_c0_g2,TRINITY_DN19978_c0_g1,TRINITY_DN2078_c1_g1,TRINITY_DN213_c0_g4,TRINITY_DN23111_c0_g1,TRINITY_DN30430_c0_g2,TRINITY_DN34585_c0_g1,TRINITY_DN3502_c1_g1,TRINITY_DN371_c0_g1,TRINITY_DN38670_c0_g1,TRINITY_DN433_c0_g3,TRINITY_DN7290_c1_g1,TRINITY_DN7873_c0_g1,TRINITY_DN8375_c0_g1,TRINITY_DN8542_c0_g1
BP	GO:0010035	response to inorganic substance	15	30	45	1560	0.00628775	0.227596	TRINITY_DN11211_c2_g1,TRINITY_DN14669_c0_g1,TRINITY_DN1665_c0_g1,TRINITY_DN1976_c0_g1,TRINITY_DN22495_c1_g4,TRINITY_DN31790_c0_g3,TRINITY_DN34715_c0_g2,TRINITY_DN4398_c0_g2,TRINITY_DN5157_c0_g1,TRINITY_DN6944_c0_g1,TRINITY_DN8282_c0_g1,TRINITY_DN870_c0_g3,TRINITY_DN8710_c1_g1,TRINITY_DN9604_c0_g1,TRINITY_DN9848_c0_g1	TRINITY_DN12679_c0_g1,TRINITY_DN12816_c0_g1,TRINITY_DN12851_c0_g1,TRINITY_DN13087_c0_g1,TRINITY_DN13116_c0_g1,TRINITY_DN13910_c0_g2,TRINITY_DN14191_c0_g3,TRINITY_DN14389_c0_g2,TRINITY_DN14910_c0_g1,TRINITY_DN17074_c0_g1,TRINITY_DN18603_c0_g1,TRINITY_DN19978_c0_g1,TRINITY_DN2078_c1_g1,TRINITY_DN23108_c0_g1,TRINITY_DN23111_c0_g1,TRINITY_DN24597_c0_g2,TRINITY_DN2494_c1_g2,TRINITY_DN2769_c0_g1,TRINIT…
BP	GO:0048638	regulation of developmental growth	9	4	13	298	0.0064454	0.22954	TRINITY_DN1665_c0_g1,TRINITY_DN18827_c0_g1,TRINITY_DN25770_c0_g2,TRINITY_DN5157_c0_g1,TRINITY_DN6043_c0_g1,TRINITY_DN8203_c0_g1,TRINITY_DN8203_c0_g2,TRINITY_DN8282_c0_g1,TRINITY_DN8710_c1_g1	TRINITY_DN12424_c0_g1,TRINITY_DN12479_c1_g2,TRINITY_DN14389_c0_g2,TRINITY_DN3760_c2_g1
MF	GO:0004540	ribonuclease activity	2	13	15	366	0.00674653	0.144357	TRINITY_DN17145_c0_g1,TRINITY_DN42707_c0_g1	TRINITY_DN10654_c0_g6,TRINITY_DN12404_c0_g1,TRINITY_DN14598_c0_g4,TRINITY_DN16587_c0_g1,TRINITY_DN16587_c0_g2,TRINITY_DN17730_c0_g2,TRINITY_DN18457_c0_g1,TRINITY_DN18457_c0_g3,TRINITY_DN25128_c0_g2,TRINITY_DN25756_c0_g1,TRINITY_DN3102_c1_g1,TRINITY_DN34585_c0_g1,TRINITY_DN45380_c0_g1
MF	GO:0016639	oxidoreductase activity, acting on the CH-NH2 group of donors, NAD or NADP as acceptor	0	3	3	20	0.00691017	0.144357	-	TRINITY_DN13116_c0_g1,TRINITY_DN19978_c0_g1,TRINITY_DN23111_c0_g1
MF	GO:0016798	hydrolase activity, acting on glycosyl bonds	7	10	17	439	0.00705192	0.144357	TRINITY_DN12435_c0_g3,TRINITY_DN12435_c0_g4,TRINITY_DN18973_c0_g1,TRINITY_DN339_c0_g2,TRINITY_DN41385_c0_g1,TRINITY_DN45077_c0_g1,TRINITY_DN6203_c0_g1	TRINITY_DN16296_c0_g2,TRINITY_DN433_c0_g3,TRINITY_DN4745_c0_g1,TRINITY_DN54248_c0_g1,TRINITY_DN58762_c0_g1,TRINITY_DN7499_c0_g2,TRINITY_DN7826_c0_g2,TRINITY_DN7881_c0_g4,TRINITY_DN9931_c0_g1,TRINITY_DN9937_c0_g1
MF	GO:0050660	flavin adenine dinucleotide binding	2	7	9	171	0.00730821	0.145329	TRINITY_DN23207_c0_g1,TRINITY_DN23219_c0_g1	TRINITY_DN10685_c0_g1,TRINITY_DN13116_c0_g1,TRINITY_DN18126_c0_g1,TRINITY_DN19978_c0_g1,TRINITY_DN23111_c0_g1,TRINITY_DN31304_c0_g2,TRINITY_DN3828_c0_g2
BP	GO:0009555	pollen development	11	6	17	445	0.00743592	0.25493	TRINITY_DN14669_c0_g1,TRINITY_DN26460_c1_g1,TRINITY_DN3940_c0_g2,TRINITY_DN399_c4_g2,TRINITY_DN47255_c0_g1,TRINITY_DN52879_c0_g1,TRINITY_DN5330_c0_g1,TRINITY_DN8203_c0_g1,TRINITY_DN8203_c0_g2,TRINITY_DN8420_c0_g1,TRINITY_DN8918_c0_g2	TRINITY_DN213_c0_g4,TRINITY_DN2163_c0_g2,TRINITY_DN28155_c0_g2,TRINITY_DN433_c3_g2,TRINITY_DN5668_c0_g2,TRINITY_DN9937_c0_g1
BP	GO:0048311	mitochondrion distribution	0	2	2	7	0.00762019	0.25493	-	TRINITY_DN512_c0_g2,TRINITY_DN6416_c0_g1
BP	GO:0099636	cytoplasmic streaming	0	2	2	7	0.00762019	0.25493	-	TRINITY_DN12679_c0_g1,TRINITY_DN56445_c0_g1
BP	GO:1901655	cellular response to ketone	0	2	2	7	0.00762019	0.25493	-	TRINITY_DN5349_c0_g2,TRINITY_DN8375_c0_g1
BP	GO:0051017	actin filament bundle assembly	0	5	5	63	0.00798851	0.259392	-	TRINITY_DN12507_c0_g1,TRINITY_DN12679_c0_g1,TRINITY_DN1779_c1_g1,TRINITY_DN18725_c0_g1,TRINITY_DN56445_c0_g1
BP	GO:0061572	actin filament bundle organization	0	5	5	63	0.00798851	0.259392	-	TRINITY_DN12507_c0_g1,TRINITY_DN12679_c0_g1,TRINITY_DN1779_c1_g1,TRINITY_DN18725_c0_g1,TRINITY_DN56445_c0_g1
BP	GO:0035821	modulation of process of another organism	4	3	7	116	0.00813289	0.260253	TRINITY_DN12435_c0_g3,TRINITY_DN12435_c0_g4,TRINITY_DN15340_c0_g1,TRINITY_DN42707_c0_g1	TRINITY_DN213_c0_g4,TRINITY_DN34585_c0_g1,TRINITY_DN58762_c0_g1
BP	GO:0010167	response to nitrate	0	4	4	41	0.00846301	0.263188	-	TRINITY_DN12816_c0_g1,TRINITY_DN30430_c0_g2,TRINITY_DN7873_c0_g1,TRINITY_DN8542_c0_g1
BP	GO:0051098	regulation of binding	0	4	4	41	0.00846301	0.263188	-	TRINITY_DN12479_c1_g2,TRINITY_DN15942_c0_g1,TRINITY_DN18598_c0_g1,TRINITY_DN24892_c0_g1
BP	GO:0016049	cell growth	13	11	24	719	0.00863531	0.264816	TRINITY_DN1665_c0_g1,TRINITY_DN23207_c0_g1,TRINITY_DN25770_c0_g2,TRINITY_DN26929_c0_g1,TRINITY_DN34715_c0_g2,TRINITY_DN3940_c0_g2,TRINITY_DN5157_c0_g1,TRINITY_DN5562_c0_g1,TRINITY_DN6203_c0_g1,TRINITY_DN8203_c0_g1,TRINITY_DN8203_c0_g2,TRINITY_DN8282_c0_g1,TRINITY_DN8710_c1_g1	TRINITY_DN10685_c0_g1,TRINITY_DN11345_c0_g1,TRINITY_DN12479_c1_g2,TRINITY_DN12679_c0_g1,TRINITY_DN14389_c0_g2,TRINITY_DN16469_c0_g1,TRINITY_DN17806_c0_g1,TRINITY_DN18725_c0_g1,TRINITY_DN20101_c0_g1,TRINITY_DN3760_c2_g1,TRINITY_DN56445_c0_g1
MF	GO:0016799	hydrolase activity, hydrolyzing N-glycosyl compounds	2	2	4	41	0.00871364	0.168464	TRINITY_DN12435_c0_g3,TRINITY_DN12435_c0_g4	TRINITY_DN58762_c0_g1,TRINITY_DN7826_c0_g2
BP	GO:0042133	neurotransmitter metabolic process	2	4	6	91	0.00921488	0.275353	TRINITY_DN14316_c0_g3,TRINITY_DN3940_c0_g2	TRINITY_DN10508_c0_g1,TRINITY_DN13116_c0_g1,TRINITY_DN19978_c0_g1,TRINITY_DN23111_c0_g1
BP	GO:0006508	proteolysis	14	30	44	1552	0.0092283	0.275353	TRINITY_DN12595_c0_g1,TRINITY_DN1665_c0_g1,TRINITY_DN17145_c0_g1,TRINITY_DN17253_c0_g1,TRINITY_DN18140_c0_g1,TRINITY_DN21889_c0_g1,TRINITY_DN31790_c0_g3,TRINITY_DN33207_c0_g1,TRINITY_DN33207_c0_g2,TRINITY_DN39847_c0_g2,TRINITY_DN43684_c0_g1,TRINITY_DN6043_c0_g1,TRINITY_DN6512_c1_g1,TRINITY_DN9789_c0_g1	TRINITY_DN10654_c0_g6,TRINITY_DN12404_c0_g1,TRINITY_DN12816_c0_g1,TRINITY_DN13579_c0_g1,TRINITY_DN1374_c0_g1,TRINITY_DN14598_c0_g4,TRINITY_DN16587_c0_g1,TRINITY_DN16587_c0_g2,TRINITY_DN18457_c0_g1,TRINITY_DN18457_c0_g3,TRINITY_DN2078_c1_g1,TRINITY_DN21435_c0_g2,TRINITY_DN25128_c0_g2,TRINITY_DN25756_c0_g1,TRINITY_DN2639_c1_g1,TRINITY_DN29514_c0_g1,TRINITY_DN3102_c1_g1,TRINITY_DN3361_c0_g3,TRINITY_…
BP	GO:0048229	gametophyte development	12	8	20	571	0.00973848	0.286701	TRINITY_DN14669_c0_g1,TRINITY_DN26460_c1_g1,TRINITY_DN34715_c0_g2,TRINITY_DN3940_c0_g2,TRINITY_DN399_c4_g2,TRINITY_DN47255_c0_g1,TRINITY_DN52879_c0_g1,TRINITY_DN5330_c0_g1,TRINITY_DN8203_c0_g1,TRINITY_DN8203_c0_g2,TRINITY_DN8420_c0_g1,TRINITY_DN8918_c0_g2	TRINITY_DN11857_c0_g1,TRINITY_DN12424_c0_g1,TRINITY_DN213_c0_g4,TRINITY_DN2163_c0_g2,TRINITY_DN28155_c0_g2,TRINITY_DN433_c3_g2,TRINITY_DN5668_c0_g2,TRINITY_DN9937_c0_g1
BP	GO:0090501	RNA phosphodiester bond hydrolysis	2	14	16	422	0.00990416	0.287742	TRINITY_DN17145_c0_g1,TRINITY_DN42707_c0_g1	TRINITY_DN10654_c0_g6,TRINITY_DN12404_c0_g1,TRINITY_DN14598_c0_g4,TRINITY_DN16587_c0_g1,TRINITY_DN16587_c0_g2,TRINITY_DN17730_c0_g2,TRINITY_DN18457_c0_g1,TRINITY_DN18457_c0_g3,TRINITY_DN25128_c0_g2,TRINITY_DN25756_c0_g1,TRINITY_DN3102_c1_g1,TRINITY_DN336_c1_g1,TRINITY_DN34585_c0_g1,TRINITY_DN45380_c0_g1
BP	GO:0008652	cellular amino acid biosynthetic process	4	8	12	281	0.0101748	0.288024	TRINITY_DN14316_c0_g3,TRINITY_DN26460_c1_g1,TRINITY_DN6298_c0_g1,TRINITY_DN8918_c0_g2	TRINITY_DN10508_c0_g1,TRINITY_DN13116_c0_g1,TRINITY_DN17173_c0_g2,TRINITY_DN19296_c0_g2,TRINITY_DN19978_c0_g1,TRINITY_DN23111_c0_g1,TRINITY_DN2494_c1_g2,TRINITY_DN5668_c0_g2
BP	GO:0045595	regulation of cell differentiation	6	6	12	281	0.0101748	0.288024	TRINITY_DN18827_c0_g1,TRINITY_DN5157_c0_g1,TRINITY_DN6043_c0_g1,TRINITY_DN8203_c0_g1,TRINITY_DN8203_c0_g2,TRINITY_DN8282_c0_g1	TRINITY_DN11857_c0_g1,TRINITY_DN12479_c1_g2,TRINITY_DN14389_c0_g2,TRINITY_DN17943_c0_g1,TRINITY_DN3760_c2_g1,TRINITY_DN8831_c1_g1
MF	GO:0016781	phosphotransferase activity, paired acceptors	2	0	2	8	0.0101963	0.178975	TRINITY_DN2129_c0_g2,TRINITY_DN6622_c0_g1	-
MF	GO:0000166	nucleotide binding	38	73	111	4603	0.0105133	0.178975	TRINITY_DN11531_c0_g1,TRINITY_DN12435_c0_g3,TRINITY_DN12435_c0_g4,TRINITY_DN14669_c0_g1,TRINITY_DN15340_c0_g1,TRINITY_DN15739_c0_g1,TRINITY_DN16604_c0_g2,TRINITY_DN1665_c0_g1,TRINITY_DN16840_c1_g1,TRINITY_DN16961_c0_g1,TRINITY_DN17145_c0_g1,TRINITY_DN18161_c0_g1,TRINITY_DN19164_c0_g7,TRINITY_DN19715_c0_g2,TRINITY_DN1976_c0_g1,TRINITY_DN2029_c1_g1,TRINITY_DN2129_c0_g2,TRINITY_DN23207_c0_g1,TRINITY…	TRINITY_DN10188_c2_g1,TRINITY_DN10207_c0_g1,TRINITY_DN10654_c0_g6,TRINITY_DN10685_c0_g1,TRINITY_DN11345_c0_g1,TRINITY_DN11385_c0_g2,TRINITY_DN11857_c0_g1,TRINITY_DN12404_c0_g1,TRINITY_DN12424_c0_g1,TRINITY_DN1276_c2_g1,TRINITY_DN13116_c0_g1,TRINITY_DN13910_c0_g2,TRINITY_DN14034_c0_g2,TRINITY_DN14191_c0_g3,TRINITY_DN14598_c0_g4,TRINITY_DN14937_c0_g1,TRINITY_DN15422_c0_g1,TRINITY_DN15955_c1_g2,TRIN…
MF	GO:1901265	nucleoside phosphate binding	38	73	111	4603	0.0105133	0.178975	TRINITY_DN11531_c0_g1,TRINITY_DN12435_c0_g3,TRINITY_DN12435_c0_g4,TRINITY_DN14669_c0_g1,TRINITY_DN15340_c0_g1,TRINITY_DN15739_c0_g1,TRINITY_DN16604_c0_g2,TRINITY_DN1665_c0_g1,TRINITY_DN16840_c1_g1,TRINITY_DN16961_c0_g1,TRINITY_DN17145_c0_g1,TRINITY_DN18161_c0_g1,TRINITY_DN19164_c0_g7,TRINITY_DN19715_c0_g2,TRINITY_DN1976_c0_g1,TRINITY_DN2029_c1_g1,TRINITY_DN2129_c0_g2,TRINITY_DN23207_c0_g1,TRINITY…	TRINITY_DN10188_c2_g1,TRINITY_DN10207_c0_g1,TRINITY_DN10654_c0_g6,TRINITY_DN10685_c0_g1,TRINITY_DN11345_c0_g1,TRINITY_DN11385_c0_g2,TRINITY_DN11857_c0_g1,TRINITY_DN12404_c0_g1,TRINITY_DN12424_c0_g1,TRINITY_DN1276_c2_g1,TRINITY_DN13116_c0_g1,TRINITY_DN13910_c0_g2,TRINITY_DN14034_c0_g2,TRINITY_DN14191_c0_g3,TRINITY_DN14598_c0_g4,TRINITY_DN14937_c0_g1,TRINITY_DN15422_c0_g1,TRINITY_DN15955_c1_g2,TRIN…
MF	GO:0016779	nucleotidyltransferase activity	2	16	18	497	0.0108656	0.178975	TRINITY_DN17145_c0_g1,TRINITY_DN9097_c1_g1	TRINITY_DN10207_c0_g1,TRINITY_DN10654_c0_g6,TRINITY_DN12404_c0_g1,TRINITY_DN14598_c0_g4,TRINITY_DN14944_c0_g2,TRINITY_DN16587_c0_g1,TRINITY_DN16587_c0_g2,TRINITY_DN18457_c0_g1,TRINITY_DN18457_c0_g3,TRINITY_DN21435_c0_g2,TRINITY_DN25128_c0_g2,TRINITY_DN25756_c0_g1,TRINITY_DN3102_c1_g1,TRINITY_DN38670_c0_g1,TRINITY_DN45380_c0_g1,TRINITY_DN56042_c0_g1
MF	GO:0022804	active transmembrane transporter activity	8	19	27	849	0.0111607	0.178975	TRINITY_DN13016_c0_g1,TRINITY_DN14365_c0_g1,TRINITY_DN14669_c0_g1,TRINITY_DN18568_c0_g1,TRINITY_DN448_c1_g1,TRINITY_DN46903_c0_g1,TRINITY_DN47255_c0_g1,TRINITY_DN4739_c1_g1	TRINITY_DN10188_c2_g1,TRINITY_DN10909_c0_g1,TRINITY_DN13087_c0_g1,TRINITY_DN14191_c0_g3,TRINITY_DN15955_c1_g2,TRINITY_DN16546_c0_g1,TRINITY_DN16942_c0_g1,TRINITY_DN17074_c0_g1,TRINITY_DN18223_c1_g2,TRINITY_DN18603_c0_g1,TRINITY_DN27269_c0_g1,TRINITY_DN2769_c0_g1,TRINITY_DN3361_c0_g3,TRINITY_DN37548_c0_g3,TRINITY_DN433_c0_g3,TRINITY_DN7290_c1_g1,TRINITY_DN7873_c0_g1,TRINITY_DN8375_c0_g1,TRINITY_DN…
MF	GO:0004190	aspartic-type endopeptidase activity	1	12	13	317	0.0111982	0.178975	TRINITY_DN17145_c0_g1	TRINITY_DN10654_c0_g6,TRINITY_DN12404_c0_g1,TRINITY_DN14598_c0_g4,TRINITY_DN16587_c0_g1,TRINITY_DN16587_c0_g2,TRINITY_DN18457_c0_g1,TRINITY_DN18457_c0_g3,TRINITY_DN21435_c0_g2,TRINITY_DN25128_c0_g2,TRINITY_DN25756_c0_g1,TRINITY_DN3102_c1_g1,TRINITY_DN45380_c0_g1
MF	GO:0070001	aspartic-type peptidase activity	1	12	13	317	0.0111982	0.178975	TRINITY_DN17145_c0_g1	TRINITY_DN10654_c0_g6,TRINITY_DN12404_c0_g1,TRINITY_DN14598_c0_g4,TRINITY_DN16587_c0_g1,TRINITY_DN16587_c0_g2,TRINITY_DN18457_c0_g1,TRINITY_DN18457_c0_g3,TRINITY_DN21435_c0_g2,TRINITY_DN25128_c0_g2,TRINITY_DN25756_c0_g1,TRINITY_DN3102_c1_g1,TRINITY_DN45380_c0_g1
BP	GO:0019740	nitrogen utilization	0	3	3	24	0.0113075	0.295802	-	TRINITY_DN13116_c0_g1,TRINITY_DN19978_c0_g1,TRINITY_DN23111_c0_g1
BP	GO:0042148	strand invasion	1	2	3	24	0.0113075	0.295802	TRINITY_DN58890_c0_g1	TRINITY_DN15422_c0_g1,TRINITY_DN7271_c1_g1
BP	GO:0071366	cellular response to indolebutyric acid stimulus	0	3	3	24	0.0113075	0.295802	-	TRINITY_DN433_c0_g3,TRINITY_DN7290_c1_g1,TRINITY_DN8375_c0_g1
BP	GO:0017148	negative regulation of translation	3	5	8	154	0.0114525	0.295802	TRINITY_DN1203_c0_g2,TRINITY_DN12435_c0_g3,TRINITY_DN12435_c0_g4	TRINITY_DN24326_c1_g1,TRINITY_DN371_c0_g1,TRINITY_DN50285_c0_g1,TRINITY_DN58762_c0_g1,TRINITY_DN7826_c0_g2
MF	GO:0140098	catalytic activity, acting on RNA	5	22	27	851	0.0114839	0.178975	TRINITY_DN12435_c0_g3,TRINITY_DN12435_c0_g4,TRINITY_DN17145_c0_g1,TRINITY_DN42707_c0_g1,TRINITY_DN9097_c1_g1	TRINITY_DN10654_c0_g6,TRINITY_DN12404_c0_g1,TRINITY_DN13910_c0_g2,TRINITY_DN14598_c0_g4,TRINITY_DN14944_c0_g2,TRINITY_DN16587_c0_g1,TRINITY_DN16587_c0_g2,TRINITY_DN17730_c0_g2,TRINITY_DN18457_c0_g1,TRINITY_DN18457_c0_g3,TRINITY_DN20941_c0_g1,TRINITY_DN23711_c0_g1,TRINITY_DN25128_c0_g2,TRINITY_DN25756_c0_g1,TRINITY_DN297_c0_g1,TRINITY_DN3102_c1_g1,TRINITY_DN34585_c0_g1,TRINITY_DN38670_c0_g1,TRINIT…
BP	GO:0055067	monovalent inorganic cation homeostasis	0	7	7	124	0.011504	0.295802	-	TRINITY_DN10909_c0_g1,TRINITY_DN11857_c0_g1,TRINITY_DN13087_c0_g1,TRINITY_DN16546_c0_g1,TRINITY_DN16942_c0_g1,TRINITY_DN18223_c1_g2,TRINITY_DN8831_c1_g1
CC	GO:0009531	secondary cell wall	0	3	3	25	0.0115506	0.367843	-	TRINITY_DN11857_c0_g1,TRINITY_DN17642_c0_g1,TRINITY_DN8831_c1_g1
MF	GO:0000400	four-way junction DNA binding	1	2	3	24	0.0115717	0.178975	TRINITY_DN58890_c0_g1	TRINITY_DN15422_c0_g1,TRINITY_DN7271_c1_g1
BP	GO:0048364	root development	11	14	25	779	0.0118114	0.295802	TRINITY_DN13016_c0_g1,TRINITY_DN14669_c0_g1,TRINITY_DN17909_c0_g1,TRINITY_DN1976_c0_g1,TRINITY_DN23207_c0_g1,TRINITY_DN26929_c0_g1,TRINITY_DN3940_c0_g2,TRINITY_DN5562_c0_g1,TRINITY_DN6043_c0_g1,TRINITY_DN6298_c0_g1,TRINITY_DN9848_c0_g1	TRINITY_DN10804_c0_g1,TRINITY_DN11857_c0_g1,TRINITY_DN12679_c0_g1,TRINITY_DN12851_c0_g1,TRINITY_DN14340_c0_g1,TRINITY_DN2769_c0_g1,TRINITY_DN31502_c0_g1,TRINITY_DN3189_c2_g2,TRINITY_DN433_c0_g3,TRINITY_DN56445_c0_g1,TRINITY_DN5668_c0_g2,TRINITY_DN8375_c0_g1,TRINITY_DN8831_c1_g1,TRINITY_DN9931_c0_g1
BP	GO:0010183	pollen tube guidance	4	2	6	96	0.011817	0.295802	TRINITY_DN34715_c0_g2,TRINITY_DN3940_c0_g2,TRINITY_DN5157_c0_g1,TRINITY_DN8282_c0_g1	TRINITY_DN14389_c0_g2,TRINITY_DN3760_c2_g1
BP	GO:0050918	positive chemotaxis	4	2	6	96	0.011817	0.295802	TRINITY_DN34715_c0_g2,TRINITY_DN3940_c0_g2,TRINITY_DN5157_c0_g1,TRINITY_DN8282_c0_g1	TRINITY_DN14389_c0_g2,TRINITY_DN3760_c2_g1
BP	GO:0022622	root system development	11	14	25	780	0.0119869	0.295802	TRINITY_DN13016_c0_g1,TRINITY_DN14669_c0_g1,TRINITY_DN17909_c0_g1,TRINITY_DN1976_c0_g1,TRINITY_DN23207_c0_g1,TRINITY_DN26929_c0_g1,TRINITY_DN3940_c0_g2,TRINITY_DN5562_c0_g1,TRINITY_DN6043_c0_g1,TRINITY_DN6298_c0_g1,TRINITY_DN9848_c0_g1	TRINITY_DN10804_c0_g1,TRINITY_DN11857_c0_g1,TRINITY_DN12679_c0_g1,TRINITY_DN12851_c0_g1,TRINITY_DN14340_c0_g1,TRINITY_DN2769_c0_g1,TRINITY_DN31502_c0_g1,TRINITY_DN3189_c2_g2,TRINITY_DN433_c0_g3,TRINITY_DN56445_c0_g1,TRINITY_DN5668_c0_g2,TRINITY_DN8375_c0_g1,TRINITY_DN8831_c1_g1,TRINITY_DN9931_c0_g1
BP	GO:0055085	transmembrane transport	13	32	45	1621	0.0120789	0.295802	TRINITY_DN13016_c0_g1,TRINITY_DN13796_c1_g2,TRINITY_DN14365_c0_g1,TRINITY_DN14669_c0_g1,TRINITY_DN16390_c0_g2,TRINITY_DN16604_c0_g2,TRINITY_DN18568_c0_g1,TRINITY_DN18827_c0_g1,TRINITY_DN37065_c1_g1,TRINITY_DN448_c1_g1,TRINITY_DN46903_c0_g1,TRINITY_DN47255_c0_g1,TRINITY_DN4739_c1_g1	TRINITY_DN10188_c2_g1,TRINITY_DN10909_c0_g1,TRINITY_DN11385_c0_g2,TRINITY_DN12954_c0_g1,TRINITY_DN13087_c0_g1,TRINITY_DN14191_c0_g3,TRINITY_DN14340_c0_g1,TRINITY_DN15955_c1_g2,TRINITY_DN16546_c0_g1,TRINITY_DN16942_c0_g1,TRINITY_DN17074_c0_g1,TRINITY_DN18223_c1_g2,TRINITY_DN18603_c0_g1,TRINITY_DN19421_c0_g1,TRINITY_DN21374_c0_g2,TRINITY_DN2163_c0_g2,TRINITY_DN26357_c0_g1,TRINITY_DN27269_c0_g1,TRIN…
BP	GO:0006417	regulation of translation	6	7	13	323	0.0121498	0.295802	TRINITY_DN1203_c0_g2,TRINITY_DN12435_c0_g3,TRINITY_DN12435_c0_g4,TRINITY_DN17553_c2_g1,TRINITY_DN6583_c1_g2,TRINITY_DN870_c0_g3	TRINITY_DN23108_c0_g1,TRINITY_DN24326_c1_g1,TRINITY_DN371_c0_g1,TRINITY_DN45234_c0_g1,TRINITY_DN50285_c0_g1,TRINITY_DN58762_c0_g1,TRINITY_DN7826_c0_g2
BP	GO:0034249	negative regulation of cellular amide metabolic process	3	5	8	156	0.0123101	0.295802	TRINITY_DN1203_c0_g2,TRINITY_DN12435_c0_g3,TRINITY_DN12435_c0_g4	TRINITY_DN24326_c1_g1,TRINITY_DN371_c0_g1,TRINITY_DN50285_c0_g1,TRINITY_DN58762_c0_g1,TRINITY_DN7826_c0_g2
BP	GO:0002165	instar larval or pupal development	1	2	3	25	0.0126649	0.295802	TRINITY_DN18827_c0_g1	TRINITY_DN17943_c0_g1,TRINITY_DN6611_c0_g1
BP	GO:0009886	post-embryonic animal morphogenesis	1	2	3	25	0.0126649	0.295802	TRINITY_DN18827_c0_g1	TRINITY_DN17943_c0_g1,TRINITY_DN6611_c0_g1
BP	GO:0048235	pollen sperm cell differentiation	2	1	3	25	0.0126649	0.295802	TRINITY_DN399_c4_g2,TRINITY_DN52879_c0_g1	TRINITY_DN28155_c0_g2
BP	GO:0006566	threonine metabolic process	1	1	2	9	0.012727	0.295802	TRINITY_DN14316_c0_g3	TRINITY_DN17173_c0_g2
BP	GO:0060148	positive regulation of post-transcriptional gene silencing	0	2	2	9	0.012727	0.295802	-	TRINITY_DN14944_c0_g2,TRINITY_DN38670_c0_g1
BP	GO:0050896	response to stimulus	67	106	173	7697	0.0128813	0.296271	TRINITY_DN10657_c0_g1,TRINITY_DN11211_c2_g1,TRINITY_DN1203_c0_g2,TRINITY_DN12337_c0_g1,TRINITY_DN12435_c0_g3,TRINITY_DN12435_c0_g4,TRINITY_DN12736_c0_g1,TRINITY_DN13796_c1_g2,TRINITY_DN14669_c0_g1,TRINITY_DN15340_c0_g1,TRINITY_DN16604_c0_g2,TRINITY_DN1665_c0_g1,TRINITY_DN16961_c0_g1,TRINITY_DN17253_c0_g1,TRINITY_DN17909_c0_g1,TRINITY_DN18568_c0_g1,TRINITY_DN18827_c0_g1,TRINITY_DN19164_c0_g7,TRINI…	TRINITY_DN10188_c2_g1,TRINITY_DN10508_c0_g1,TRINITY_DN10857_c0_g3,TRINITY_DN11345_c0_g1,TRINITY_DN11385_c0_g2,TRINITY_DN11554_c0_g5,TRINITY_DN11655_c0_g1,TRINITY_DN11857_c0_g1,TRINITY_DN12424_c0_g1,TRINITY_DN12508_c0_g1,TRINITY_DN12679_c0_g1,TRINITY_DN12816_c0_g1,TRINITY_DN12851_c0_g1,TRINITY_DN13087_c0_g1,TRINITY_DN13116_c0_g1,TRINITY_DN13263_c0_g1,TRINITY_DN1344_c1_g1,TRINITY_DN13910_c0_g2,TRIN…
MF	GO:0008281	sulfonylurea receptor activity	0	2	2	9	0.0129384	0.195764	-	TRINITY_DN16546_c0_g1,TRINITY_DN18223_c1_g2
MF	GO:0005215	transporter activity	14	32	46	1665	0.0137452	0.203546	TRINITY_DN13016_c0_g1,TRINITY_DN13796_c1_g2,TRINITY_DN14365_c0_g1,TRINITY_DN14669_c0_g1,TRINITY_DN16390_c0_g2,TRINITY_DN16604_c0_g2,TRINITY_DN18568_c0_g1,TRINITY_DN18827_c0_g1,TRINITY_DN37065_c1_g1,TRINITY_DN448_c1_g1,TRINITY_DN46903_c0_g1,TRINITY_DN47255_c0_g1,TRINITY_DN4739_c1_g1,TRINITY_DN52879_c0_g1	TRINITY_DN10188_c2_g1,TRINITY_DN10909_c0_g1,TRINITY_DN11385_c0_g2,TRINITY_DN12954_c0_g1,TRINITY_DN13087_c0_g1,TRINITY_DN14191_c0_g3,TRINITY_DN14340_c0_g1,TRINITY_DN15955_c1_g2,TRINITY_DN16546_c0_g1,TRINITY_DN16942_c0_g1,TRINITY_DN17074_c0_g1,TRINITY_DN18223_c1_g2,TRINITY_DN18603_c0_g1,TRINITY_DN18820_c0_g2,TRINITY_DN19421_c0_g1,TRINITY_DN20446_c0_g1,TRINITY_DN21374_c0_g2,TRINITY_DN26357_c0_g1,TRI…
BP	GO:0048869	cellular developmental process	20	26	46	1679	0.0139388	0.317288	TRINITY_DN18827_c0_g1,TRINITY_DN23207_c0_g1,TRINITY_DN26929_c0_g1,TRINITY_DN34715_c0_g2,TRINITY_DN3940_c0_g2,TRINITY_DN399_c4_g2,TRINITY_DN47255_c0_g1,TRINITY_DN5157_c0_g1,TRINITY_DN52879_c0_g1,TRINITY_DN5330_c0_g1,TRINITY_DN5562_c0_g1,TRINITY_DN5600_c0_g1,TRINITY_DN6043_c0_g1,TRINITY_DN6203_c0_g1,TRINITY_DN6233_c0_g2,TRINITY_DN7853_c0_g1,TRINITY_DN8203_c0_g1,TRINITY_DN8203_c0_g2,TRINITY_DN8282_c…	TRINITY_DN10685_c0_g1,TRINITY_DN10804_c0_g1,TRINITY_DN11857_c0_g1,TRINITY_DN12424_c0_g1,TRINITY_DN12479_c1_g2,TRINITY_DN12679_c0_g1,TRINITY_DN12851_c0_g1,TRINITY_DN14389_c0_g2,TRINITY_DN15942_c0_g1,TRINITY_DN16469_c0_g1,TRINITY_DN17806_c0_g1,TRINITY_DN17943_c0_g1,TRINITY_DN18598_c0_g1,TRINITY_DN18725_c0_g1,TRINITY_DN20101_c0_g1,TRINITY_DN24892_c0_g1,TRINITY_DN28155_c0_g2,TRINITY_DN30762_c0_g1,TRI…
BP	GO:1901699	cellular response to nitrogen compound	4	7	11	260	0.0144474	0.318039	TRINITY_DN37065_c1_g1,TRINITY_DN42707_c0_g1,TRINITY_DN43966_c0_g1,TRINITY_DN9097_c1_g1	TRINITY_DN14944_c0_g2,TRINITY_DN34585_c0_g1,TRINITY_DN371_c0_g1,TRINITY_DN38670_c0_g1,TRINITY_DN433_c0_g3,TRINITY_DN7290_c1_g1,TRINITY_DN8375_c0_g1
BP	GO:0006833	water transport	0	5	5	73	0.0145698	0.318039	-	TRINITY_DN11857_c0_g1,TRINITY_DN14191_c0_g3,TRINITY_DN17074_c0_g1,TRINITY_DN18603_c0_g1,TRINITY_DN8831_c1_g1
BP	GO:0042044	fluid transport	0	5	5	73	0.0145698	0.318039	-	TRINITY_DN11857_c0_g1,TRINITY_DN14191_c0_g3,TRINITY_DN17074_c0_g1,TRINITY_DN18603_c0_g1,TRINITY_DN8831_c1_g1
CC	GO:0034707	chloride channel complex	0	2	2	10	0.0147154	0.432537	-	TRINITY_DN7873_c0_g1,TRINITY_DN8542_c0_g1
BP	GO:0001558	regulation of cell growth	7	3	10	227	0.0148986	0.318039	TRINITY_DN1665_c0_g1,TRINITY_DN25770_c0_g2,TRINITY_DN5157_c0_g1,TRINITY_DN8203_c0_g1,TRINITY_DN8203_c0_g2,TRINITY_DN8282_c0_g1,TRINITY_DN8710_c1_g1	TRINITY_DN12479_c1_g2,TRINITY_DN14389_c0_g2,TRINITY_DN3760_c2_g1
BP	GO:0034248	regulation of cellular amide metabolic process	6	7	13	332	0.0149604	0.318039	TRINITY_DN1203_c0_g2,TRINITY_DN12435_c0_g3,TRINITY_DN12435_c0_g4,TRINITY_DN17553_c2_g1,TRINITY_DN6583_c1_g2,TRINITY_DN870_c0_g3	TRINITY_DN23108_c0_g1,TRINITY_DN24326_c1_g1,TRINITY_DN371_c0_g1,TRINITY_DN45234_c0_g1,TRINITY_DN50285_c0_g1,TRINITY_DN58762_c0_g1,TRINITY_DN7826_c0_g2
BP	GO:0006259	DNA metabolic process	14	22	36	1254	0.0150233	0.318039	TRINITY_DN1665_c0_g1,TRINITY_DN17145_c0_g1,TRINITY_DN19715_c0_g2,TRINITY_DN25322_c0_g1,TRINITY_DN3452_c1_g1,TRINITY_DN34849_c0_g1,TRINITY_DN42707_c0_g1,TRINITY_DN5014_c0_g1,TRINITY_DN5276_c0_g2,TRINITY_DN58890_c0_g1,TRINITY_DN6203_c0_g1,TRINITY_DN6944_c0_g1,TRINITY_DN8420_c0_g1,TRINITY_DN9097_c1_g1	TRINITY_DN10654_c0_g6,TRINITY_DN12404_c0_g1,TRINITY_DN14397_c0_g1,TRINITY_DN14598_c0_g4,TRINITY_DN15422_c0_g1,TRINITY_DN16587_c0_g1,TRINITY_DN16587_c0_g2,TRINITY_DN18457_c0_g1,TRINITY_DN18457_c0_g3,TRINITY_DN21435_c0_g2,TRINITY_DN2163_c0_g2,TRINITY_DN25128_c0_g2,TRINITY_DN25756_c0_g1,TRINITY_DN3102_c1_g1,TRINITY_DN34585_c0_g1,TRINITY_DN371_c0_g1,TRINITY_DN433_c3_g2,TRINITY_DN45380_c0_g1,TRINITY_D…
MF	GO:0016638	oxidoreductase activity, acting on the CH-NH2 group of donors	1	3	4	48	0.0150291	0.217921	TRINITY_DN23219_c0_g1	TRINITY_DN13116_c0_g1,TRINITY_DN19978_c0_g1,TRINITY_DN23111_c0_g1
BP	GO:0022411	cellular component disassembly	3	6	9	194	0.0150297	0.318039	TRINITY_DN29227_c1_g1,TRINITY_DN5276_c0_g2,TRINITY_DN870_c0_g3	TRINITY_DN12679_c0_g1,TRINITY_DN15942_c0_g1,TRINITY_DN16469_c0_g1,TRINITY_DN18598_c0_g1,TRINITY_DN24892_c0_g1,TRINITY_DN56445_c0_g1
BP	GO:0032989	cellular component morphogenesis	9	12	21	636	0.0151241	0.318039	TRINITY_DN26929_c0_g1,TRINITY_DN34715_c0_g2,TRINITY_DN3940_c0_g2,TRINITY_DN47255_c0_g1,TRINITY_DN5157_c0_g1,TRINITY_DN5330_c0_g1,TRINITY_DN5562_c0_g1,TRINITY_DN6203_c0_g1,TRINITY_DN8282_c0_g1	TRINITY_DN10685_c0_g1,TRINITY_DN10804_c0_g1,TRINITY_DN12479_c1_g2,TRINITY_DN14389_c0_g2,TRINITY_DN16469_c0_g1,TRINITY_DN17806_c0_g1,TRINITY_DN17943_c0_g1,TRINITY_DN18725_c0_g1,TRINITY_DN20101_c0_g1,TRINITY_DN30762_c0_g1,TRINITY_DN3760_c2_g1,TRINITY_DN9937_c0_g1
BP	GO:0010345	suberin biosynthetic process	2	1	3	27	0.015648	0.321043	TRINITY_DN47255_c0_g1,TRINITY_DN5330_c0_g1	TRINITY_DN2078_c1_g1
BP	GO:0009605	response to external stimulus	25	38	63	2451	0.0156626	0.321043	TRINITY_DN11211_c2_g1,TRINITY_DN15340_c0_g1,TRINITY_DN16604_c0_g2,TRINITY_DN17253_c0_g1,TRINITY_DN18827_c0_g1,TRINITY_DN3282_c1_g2,TRINITY_DN33684_c0_g1,TRINITY_DN339_c0_g2,TRINITY_DN3412_c3_g1,TRINITY_DN34715_c0_g2,TRINITY_DN37065_c1_g1,TRINITY_DN3940_c0_g2,TRINITY_DN42707_c0_g1,TRINITY_DN45077_c0_g1,TRINITY_DN47255_c0_g1,TRINITY_DN5157_c0_g1,TRINITY_DN54269_c0_g1,TRINITY_DN6298_c0_g1,TRINITY_DN…	TRINITY_DN10857_c0_g3,TRINITY_DN11345_c0_g1,TRINITY_DN11385_c0_g2,TRINITY_DN12508_c0_g1,TRINITY_DN12816_c0_g1,TRINITY_DN12851_c0_g1,TRINITY_DN13116_c0_g1,TRINITY_DN14340_c0_g1,TRINITY_DN14389_c0_g2,TRINITY_DN14944_c0_g2,TRINITY_DN15485_c1_g2,TRINITY_DN16507_c0_g1,TRINITY_DN17391_c0_g1,TRINITY_DN19978_c0_g1,TRINITY_DN213_c0_g4,TRINITY_DN23111_c0_g1,TRINITY_DN24597_c0_g2,TRINITY_DN2769_c0_g1,TRINIT…
BP	GO:0031110	regulation of microtubule polymerization or depolymerization	0	2	2	10	0.0157032	0.321043	-	TRINITY_DN12508_c0_g1,TRINITY_DN16469_c0_g1
MF	GO:0004560	alpha-L-fucosidase activity	0	2	2	10	0.0159624	0.222196	-	TRINITY_DN16296_c0_g2,TRINITY_DN7499_c0_g2
MF	GO:0015928	fucosidase activity	0	2	2	10	0.0159624	0.222196	-	TRINITY_DN16296_c0_g2,TRINITY_DN7499_c0_g2
CC	GO:0016604	nuclear body	4	9	13	348	0.0164534	0.432537	TRINITY_DN317_c0_g2,TRINITY_DN3452_c1_g1,TRINITY_DN34715_c0_g2,TRINITY_DN9097_c1_g1	TRINITY_DN12816_c0_g1,TRINITY_DN15942_c0_g1,TRINITY_DN17391_c0_g1,TRINITY_DN18598_c0_g1,TRINITY_DN24892_c0_g1,TRINITY_DN30672_c0_g1,TRINITY_DN7267_c1_g2,TRINITY_DN7271_c1_g1,TRINITY_DN842_c3_g1
MF	GO:0015318	inorganic molecular entity transmembrane transporter activity	9	18	27	878	0.0166407	0.225956	TRINITY_DN13016_c0_g1,TRINITY_DN13796_c1_g2,TRINITY_DN14365_c0_g1,TRINITY_DN16390_c0_g2,TRINITY_DN16604_c0_g2,TRINITY_DN37065_c1_g1,TRINITY_DN448_c1_g1,TRINITY_DN46903_c0_g1,TRINITY_DN4739_c1_g1	TRINITY_DN10909_c0_g1,TRINITY_DN11385_c0_g2,TRINITY_DN13087_c0_g1,TRINITY_DN14340_c0_g1,TRINITY_DN15955_c1_g2,TRINITY_DN16942_c0_g1,TRINITY_DN19421_c0_g1,TRINITY_DN26357_c0_g1,TRINITY_DN27269_c0_g1,TRINITY_DN2769_c0_g1,TRINITY_DN2937_c1_g1,TRINITY_DN3361_c0_g3,TRINITY_DN37548_c0_g3,TRINITY_DN5102_c0_g2,TRINITY_DN7290_c1_g1,TRINITY_DN7873_c0_g1,TRINITY_DN802_c3_g2,TRINITY_DN8542_c0_g1
BP	GO:0040007	growth	17	17	34	1179	0.0168292	0.340402	TRINITY_DN1665_c0_g1,TRINITY_DN18827_c0_g1,TRINITY_DN19164_c0_g7,TRINITY_DN23207_c0_g1,TRINITY_DN25770_c0_g2,TRINITY_DN26929_c0_g1,TRINITY_DN34715_c0_g2,TRINITY_DN3940_c0_g2,TRINITY_DN5157_c0_g1,TRINITY_DN5562_c0_g1,TRINITY_DN6043_c0_g1,TRINITY_DN6203_c0_g1,TRINITY_DN6298_c0_g1,TRINITY_DN8203_c0_g1,TRINITY_DN8203_c0_g2,TRINITY_DN8282_c0_g1,TRINITY_DN8710_c1_g1	TRINITY_DN10685_c0_g1,TRINITY_DN11345_c0_g1,TRINITY_DN12424_c0_g1,TRINITY_DN12479_c1_g2,TRINITY_DN12679_c0_g1,TRINITY_DN13116_c0_g1,TRINITY_DN14389_c0_g2,TRINITY_DN16469_c0_g1,TRINITY_DN17806_c0_g1,TRINITY_DN18725_c0_g1,TRINITY_DN19978_c0_g1,TRINITY_DN20101_c0_g1,TRINITY_DN21330_c0_g1,TRINITY_DN23111_c0_g1,TRINITY_DN3760_c2_g1,TRINITY_DN56445_c0_g1,TRINITY_DN7271_c1_g1
MF	GO:0022853	active ion transmembrane transporter activity	5	9	14	371	0.0168818	0.225956	TRINITY_DN13016_c0_g1,TRINITY_DN14365_c0_g1,TRINITY_DN448_c1_g1,TRINITY_DN46903_c0_g1,TRINITY_DN4739_c1_g1	TRINITY_DN10909_c0_g1,TRINITY_DN13087_c0_g1,TRINITY_DN15955_c1_g2,TRINITY_DN16942_c0_g1,TRINITY_DN27269_c0_g1,TRINITY_DN2769_c0_g1,TRINITY_DN3361_c0_g3,TRINITY_DN7873_c0_g1,TRINITY_DN8542_c0_g1
CC	GO:0005576	extracellular region	14	22	36	1314	0.0177145	0.432537	TRINITY_DN10657_c0_g1,TRINITY_DN12595_c0_g1,TRINITY_DN1356_c0_g2,TRINITY_DN18973_c0_g1,TRINITY_DN19164_c0_g7,TRINITY_DN23219_c0_g1,TRINITY_DN31790_c0_g3,TRINITY_DN33207_c0_g1,TRINITY_DN33207_c0_g2,TRINITY_DN339_c0_g2,TRINITY_DN45077_c0_g1,TRINITY_DN56563_c0_g1,TRINITY_DN6203_c0_g1,TRINITY_DN9604_c0_g1	TRINITY_DN10508_c0_g1,TRINITY_DN15942_c0_g1,TRINITY_DN16296_c0_g2,TRINITY_DN18598_c0_g1,TRINITY_DN20757_c0_g1,TRINITY_DN24892_c0_g1,TRINITY_DN2876_c0_g3,TRINITY_DN29514_c0_g1,TRINITY_DN30045_c0_g1,TRINITY_DN33164_c0_g5,TRINITY_DN3361_c0_g3,TRINITY_DN371_c0_g1,TRINITY_DN43038_c0_g1,TRINITY_DN44172_c0_g1,TRINITY_DN4718_c0_g1,TRINITY_DN4745_c0_g1,TRINITY_DN51508_c0_g1,TRINITY_DN58762_c0_g1,TRINITY_D…
BP	GO:0051179	localization	32	59	91	3765	0.0177377	0.340402	TRINITY_DN11211_c2_g1,TRINITY_DN11902_c0_g1,TRINITY_DN13016_c0_g1,TRINITY_DN1356_c0_g2,TRINITY_DN13796_c1_g2,TRINITY_DN14365_c0_g1,TRINITY_DN14669_c0_g1,TRINITY_DN15688_c0_g1,TRINITY_DN16390_c0_g2,TRINITY_DN16604_c0_g2,TRINITY_DN1665_c0_g1,TRINITY_DN18161_c0_g1,TRINITY_DN18568_c0_g1,TRINITY_DN18827_c0_g1,TRINITY_DN19164_c0_g7,TRINITY_DN23187_c0_g1,TRINITY_DN25770_c0_g2,TRINITY_DN2950_c1_g1,TRINIT…	TRINITY_DN10188_c2_g1,TRINITY_DN10750_c0_g1,TRINITY_DN10909_c0_g1,TRINITY_DN11385_c0_g2,TRINITY_DN11857_c0_g1,TRINITY_DN12309_c0_g1,TRINITY_DN12479_c1_g2,TRINITY_DN12628_c0_g2,TRINITY_DN12679_c0_g1,TRINITY_DN12954_c0_g1,TRINITY_DN13087_c0_g1,TRINITY_DN14191_c0_g3,TRINITY_DN14340_c0_g1,TRINITY_DN15955_c1_g2,TRINITY_DN16546_c0_g1,TRINITY_DN16942_c0_g1,TRINITY_DN17074_c0_g1,TRINITY_DN17560_c0_g1,TRI…
CC	GO:0034702	ion channel complex	0	2	2	11	0.0177612	0.432537	-	TRINITY_DN7873_c0_g1,TRINITY_DN8542_c0_g1
BP	GO:0009084	glutamine family amino acid biosynthetic process	0	4	4	51	0.0179241	0.340402	-	TRINITY_DN13116_c0_g1,TRINITY_DN19978_c0_g1,TRINITY_DN23111_c0_g1,TRINITY_DN5668_c0_g2
BP	GO:0051014	actin filament severing	0	2	2	11	0.0189452	0.340402	-	TRINITY_DN12679_c0_g1,TRINITY_DN56445_c0_g1
BP	GO:0010337	regulation of salicylic acid metabolic process	2	1	3	29	0.0189926	0.340402	TRINITY_DN3282_c1_g2,TRINITY_DN34715_c0_g2	TRINITY_DN12816_c0_g1
BP	GO:0043244	regulation of protein-containing complex disassembly	1	3	4	52	0.0191244	0.340402	TRINITY_DN870_c0_g3	TRINITY_DN12679_c0_g1,TRINITY_DN16469_c0_g1,TRINITY_DN56445_c0_g1
MF	GO:0005247	voltage-gated chloride channel activity	0	2	2	11	0.0192558	0.226862	-	TRINITY_DN7873_c0_g1,TRINITY_DN8542_c0_g1
MF	GO:0005254	chloride channel activity	0	2	2	11	0.0192558	0.226862	-	TRINITY_DN7873_c0_g1,TRINITY_DN8542_c0_g1
MF	GO:0016624	oxidoreductase activity, acting on the aldehyde or oxo group of donors, disulfide as acceptor	0	2	2	11	0.0192558	0.226862	-	TRINITY_DN7894_c0_g1,TRINITY_DN7894_c0_g2
BP	GO:0007638	mechanosensory behavior	0	1	1	1	0.0197106	0.340402	-	TRINITY_DN14340_c0_g1
BP	GO:0010023	proanthocyanidin biosynthetic process	1	0	1	1	0.0197106	0.340402	TRINITY_DN9604_c0_g1	-
BP	GO:0010998	regulation of translational initiation by eIF2 alpha phosphorylation	0	1	1	1	0.0197106	0.340402	-	TRINITY_DN371_c0_g1
BP	GO:0032057	negative regulation of translational initiation in response to stress	0	1	1	1	0.0197106	0.340402	-	TRINITY_DN371_c0_g1
BP	GO:0043558	regulation of translational initiation in response to stress	0	1	1	1	0.0197106	0.340402	-	TRINITY_DN371_c0_g1
BP	GO:0045947	negative regulation of translational initiation	0	1	1	1	0.0197106	0.340402	-	TRINITY_DN371_c0_g1
BP	GO:0097421	liver regeneration	0	1	1	1	0.0197106	0.340402	-	TRINITY_DN8375_c0_g1
BP	GO:1904688	regulation of cytoplasmic translational initiation	0	1	1	1	0.0197106	0.340402	-	TRINITY_DN371_c0_g1
BP	GO:1904689	negative regulation of cytoplasmic translational initiation	0	1	1	1	0.0197106	0.340402	-	TRINITY_DN371_c0_g1
BP	GO:1904803	regulation of translation involved in cellular response to UV	0	1	1	1	0.0197106	0.340402	-	TRINITY_DN371_c0_g1
BP	GO:1990497	regulation of cytoplasmic translation in response to stress	0	1	1	1	0.0197106	0.340402	-	TRINITY_DN371_c0_g1
BP	GO:1990611	regulation of cytoplasmic translational initiation in response to stress	0	1	1	1	0.0197106	0.340402	-	TRINITY_DN371_c0_g1
BP	GO:1990625	negative regulation of cytoplasmic translational initiation in response to stress	0	1	1	1	0.0197106	0.340402	-	TRINITY_DN371_c0_g1
MF	GO:0004694	eukaryotic translation initiation factor 2alpha kinase activity	0	1	1	1	0.019883	0.226862	-	TRINITY_DN371_c0_g1
MF	GO:0016752	sinapoyltransferase activity	1	0	1	1	0.019883	0.226862	TRINITY_DN12595_c0_g1	-
MF	GO:0016753	O-sinapoyltransferase activity	1	0	1	1	0.019883	0.226862	TRINITY_DN12595_c0_g1	-
MF	GO:0047158	sinapoylglucose-sinapoylglucose O-sinapoyltransferase activity	1	0	1	1	0.019883	0.226862	TRINITY_DN12595_c0_g1	-
MF	GO:0047202	sinapoylglucose-choline O-sinapoyltransferase activity	1	0	1	1	0.019883	0.226862	TRINITY_DN12595_c0_g1	-
MF	GO:0052761	exo-1,4-beta-D-glucosaminidase activity	1	0	1	1	0.019883	0.226862	TRINITY_DN18973_c0_g1	-
BP	GO:0009646	response to absence of light	1	4	5	79	0.0198876	0.340402	TRINITY_DN54269_c0_g1	TRINITY_DN19296_c0_g2,TRINITY_DN5933_c2_g1,TRINITY_DN7894_c0_g1,TRINITY_DN7894_c0_g2
BP	GO:0030004	cellular monovalent inorganic cation homeostasis	0	5	5	79	0.0198876	0.340402	-	TRINITY_DN10909_c0_g1,TRINITY_DN13087_c0_g1,TRINITY_DN16546_c0_g1,TRINITY_DN16942_c0_g1,TRINITY_DN18223_c1_g2
CC	GO:0099023	vesicle tethering complex	1	4	5	82	0.0201553	0.447059	TRINITY_DN11211_c2_g1	TRINITY_DN18820_c0_g2,TRINITY_DN20446_c0_g1,TRINITY_DN371_c0_g1,TRINITY_DN43038_c0_g1
BP	GO:0019748	secondary metabolic process	8	7	15	422	0.0207805	0.352948	TRINITY_DN12595_c0_g1,TRINITY_DN22495_c1_g4,TRINITY_DN4273_c0_g1,TRINITY_DN47255_c0_g1,TRINITY_DN5330_c0_g1,TRINITY_DN6298_c0_g1,TRINITY_DN9481_c0_g1,TRINITY_DN9604_c0_g1	TRINITY_DN10685_c0_g1,TRINITY_DN2078_c1_g1,TRINITY_DN2494_c1_g2,TRINITY_DN315_c0_g2,TRINITY_DN3361_c0_g3,TRINITY_DN7290_c1_g1,TRINITY_DN931_c0_g1
MF	GO:0005451	monovalent cation:proton antiporter activity	1	3	4	53	0.0209461	0.228007	TRINITY_DN14365_c0_g1	TRINITY_DN13087_c0_g1,TRINITY_DN16942_c0_g1,TRINITY_DN2769_c0_g1
MF	GO:0015299	solute:proton antiporter activity	1	3	4	53	0.0209461	0.228007	TRINITY_DN14365_c0_g1	TRINITY_DN13087_c0_g1,TRINITY_DN16942_c0_g1,TRINITY_DN2769_c0_g1
MF	GO:0022890	inorganic cation transmembrane transporter activity	7	12	19	573	0.0209661	0.228007	TRINITY_DN13016_c0_g1,TRINITY_DN14365_c0_g1,TRINITY_DN16604_c0_g2,TRINITY_DN37065_c1_g1,TRINITY_DN448_c1_g1,TRINITY_DN46903_c0_g1,TRINITY_DN4739_c1_g1	TRINITY_DN10909_c0_g1,TRINITY_DN11385_c0_g2,TRINITY_DN13087_c0_g1,TRINITY_DN14340_c0_g1,TRINITY_DN15955_c1_g2,TRINITY_DN16942_c0_g1,TRINITY_DN26357_c0_g1,TRINITY_DN2769_c0_g1,TRINITY_DN3361_c0_g3,TRINITY_DN7290_c1_g1,TRINITY_DN7873_c0_g1,TRINITY_DN8542_c0_g1
BP	GO:0098662	inorganic cation transmembrane transport	7	12	19	579	0.0214203	0.361038	TRINITY_DN13016_c0_g1,TRINITY_DN14365_c0_g1,TRINITY_DN16604_c0_g2,TRINITY_DN37065_c1_g1,TRINITY_DN448_c1_g1,TRINITY_DN46903_c0_g1,TRINITY_DN4739_c1_g1	TRINITY_DN10909_c0_g1,TRINITY_DN11385_c0_g2,TRINITY_DN13087_c0_g1,TRINITY_DN14340_c0_g1,TRINITY_DN15955_c1_g2,TRINITY_DN16942_c0_g1,TRINITY_DN26357_c0_g1,TRINITY_DN2769_c0_g1,TRINITY_DN3361_c0_g3,TRINITY_DN7290_c1_g1,TRINITY_DN7873_c0_g1,TRINITY_DN8542_c0_g1
CC	GO:0030312	external encapsulating structure	8	18	26	898	0.0226168	0.447059	TRINITY_DN1792_c0_g2,TRINITY_DN24712_c0_g1,TRINITY_DN33207_c0_g1,TRINITY_DN33207_c0_g2,TRINITY_DN45077_c0_g1,TRINITY_DN52879_c0_g1,TRINITY_DN56563_c0_g1,TRINITY_DN6944_c0_g1	TRINITY_DN11857_c0_g1,TRINITY_DN1374_c0_g1,TRINITY_DN15942_c0_g1,TRINITY_DN16296_c0_g2,TRINITY_DN17642_c0_g1,TRINITY_DN18598_c0_g1,TRINITY_DN18725_c0_g1,TRINITY_DN18856_c0_g1,TRINITY_DN24892_c0_g1,TRINITY_DN29514_c0_g1,TRINITY_DN4745_c0_g1,TRINITY_DN51508_c0_g1,TRINITY_DN58762_c0_g1,TRINITY_DN7493_c1_g2,TRINITY_DN7493_c1_g3,TRINITY_DN7881_c0_g4,TRINITY_DN8831_c1_g1,TRINITY_DN9931_c0_g1
BP	GO:0001505	regulation of neurotransmitter levels	2	4	6	111	0.0226503	0.375505	TRINITY_DN14316_c0_g3,TRINITY_DN3940_c0_g2	TRINITY_DN10508_c0_g1,TRINITY_DN13116_c0_g1,TRINITY_DN19978_c0_g1,TRINITY_DN23111_c0_g1
BP	GO:0009932	cell tip growth	6	4	10	243	0.0227438	0.375505	TRINITY_DN26929_c0_g1,TRINITY_DN3940_c0_g2,TRINITY_DN5157_c0_g1,TRINITY_DN8203_c0_g1,TRINITY_DN8203_c0_g2,TRINITY_DN8282_c0_g1	TRINITY_DN12479_c1_g2,TRINITY_DN14389_c0_g2,TRINITY_DN18725_c0_g1,TRINITY_DN3760_c2_g1
BP	GO:0006810	transport	30	54	84	3474	0.0227888	0.375505	TRINITY_DN11211_c2_g1,TRINITY_DN11902_c0_g1,TRINITY_DN13016_c0_g1,TRINITY_DN1356_c0_g2,TRINITY_DN13796_c1_g2,TRINITY_DN14365_c0_g1,TRINITY_DN14669_c0_g1,TRINITY_DN15688_c0_g1,TRINITY_DN16390_c0_g2,TRINITY_DN16604_c0_g2,TRINITY_DN1665_c0_g1,TRINITY_DN18161_c0_g1,TRINITY_DN18568_c0_g1,TRINITY_DN18827_c0_g1,TRINITY_DN19164_c0_g7,TRINITY_DN23187_c0_g1,TRINITY_DN25770_c0_g2,TRINITY_DN2950_c1_g1,TRINIT…	TRINITY_DN10188_c2_g1,TRINITY_DN10909_c0_g1,TRINITY_DN11385_c0_g2,TRINITY_DN11857_c0_g1,TRINITY_DN12309_c0_g1,TRINITY_DN12479_c1_g2,TRINITY_DN12628_c0_g2,TRINITY_DN12679_c0_g1,TRINITY_DN12954_c0_g1,TRINITY_DN13087_c0_g1,TRINITY_DN14191_c0_g3,TRINITY_DN14340_c0_g1,TRINITY_DN15955_c1_g2,TRINITY_DN16546_c0_g1,TRINITY_DN16942_c0_g1,TRINITY_DN17074_c0_g1,TRINITY_DN17560_c0_g1,TRINITY_DN18223_c1_g2,TRI…
MF	GO:0015075	ion transmembrane transporter activity	9	18	27	904	0.0232103	0.242945	TRINITY_DN13016_c0_g1,TRINITY_DN13796_c1_g2,TRINITY_DN14365_c0_g1,TRINITY_DN16390_c0_g2,TRINITY_DN16604_c0_g2,TRINITY_DN37065_c1_g1,TRINITY_DN448_c1_g1,TRINITY_DN46903_c0_g1,TRINITY_DN4739_c1_g1	TRINITY_DN10909_c0_g1,TRINITY_DN11385_c0_g2,TRINITY_DN13087_c0_g1,TRINITY_DN14340_c0_g1,TRINITY_DN15955_c1_g2,TRINITY_DN16942_c0_g1,TRINITY_DN19421_c0_g1,TRINITY_DN26357_c0_g1,TRINITY_DN27269_c0_g1,TRINITY_DN2769_c0_g1,TRINITY_DN2937_c1_g1,TRINITY_DN3361_c0_g3,TRINITY_DN37548_c0_g3,TRINITY_DN5102_c0_g2,TRINITY_DN7290_c1_g1,TRINITY_DN7873_c0_g1,TRINITY_DN802_c3_g2,TRINITY_DN8542_c0_g1
BP	GO:0006950	response to stress	42	68	110	4715	0.0234143	0.382953	TRINITY_DN10657_c0_g1,TRINITY_DN11211_c2_g1,TRINITY_DN1203_c0_g2,TRINITY_DN12337_c0_g1,TRINITY_DN12435_c0_g3,TRINITY_DN12435_c0_g4,TRINITY_DN15340_c0_g1,TRINITY_DN16604_c0_g2,TRINITY_DN16961_c0_g1,TRINITY_DN17253_c0_g1,TRINITY_DN18827_c0_g1,TRINITY_DN19715_c0_g2,TRINITY_DN1976_c0_g1,TRINITY_DN22495_c1_g4,TRINITY_DN25322_c0_g1,TRINITY_DN28180_c0_g1,TRINITY_DN3282_c1_g2,TRINITY_DN33684_c0_g1,TRINIT…	TRINITY_DN10188_c2_g1,TRINITY_DN10508_c0_g1,TRINITY_DN10857_c0_g3,TRINITY_DN11345_c0_g1,TRINITY_DN11385_c0_g2,TRINITY_DN11554_c0_g5,TRINITY_DN11857_c0_g1,TRINITY_DN12424_c0_g1,TRINITY_DN12816_c0_g1,TRINITY_DN12851_c0_g1,TRINITY_DN13087_c0_g1,TRINITY_DN13263_c0_g1,TRINITY_DN14191_c0_g3,TRINITY_DN14340_c0_g1,TRINITY_DN14397_c0_g1,TRINITY_DN14910_c0_g1,TRINITY_DN14937_c0_g1,TRINITY_DN14944_c0_g2,TRI…
MF	GO:0010181	FMN binding	0	4	4	55	0.0236602	0.242945	-	TRINITY_DN13116_c0_g1,TRINITY_DN19978_c0_g1,TRINITY_DN23111_c0_g1,TRINITY_DN5349_c0_g2
MF	GO:0004791	thioredoxin-disulfide reductase activity	2	3	5	82	0.0237166	0.242945	TRINITY_DN5157_c0_g1,TRINITY_DN8282_c0_g1	TRINITY_DN11655_c0_g1,TRINITY_DN14389_c0_g2,TRINITY_DN3760_c2_g1
MF	GO:0022857	transmembrane transporter activity	12	28	40	1461	0.023992	0.242945	TRINITY_DN13016_c0_g1,TRINITY_DN13796_c1_g2,TRINITY_DN14365_c0_g1,TRINITY_DN14669_c0_g1,TRINITY_DN16390_c0_g2,TRINITY_DN16604_c0_g2,TRINITY_DN18568_c0_g1,TRINITY_DN37065_c1_g1,TRINITY_DN448_c1_g1,TRINITY_DN46903_c0_g1,TRINITY_DN47255_c0_g1,TRINITY_DN4739_c1_g1	TRINITY_DN10188_c2_g1,TRINITY_DN10909_c0_g1,TRINITY_DN11385_c0_g2,TRINITY_DN12954_c0_g1,TRINITY_DN13087_c0_g1,TRINITY_DN14191_c0_g3,TRINITY_DN14340_c0_g1,TRINITY_DN15955_c1_g2,TRINITY_DN16546_c0_g1,TRINITY_DN16942_c0_g1,TRINITY_DN17074_c0_g1,TRINITY_DN18223_c1_g2,TRINITY_DN18603_c0_g1,TRINITY_DN19421_c0_g1,TRINITY_DN21374_c0_g2,TRINITY_DN26357_c0_g1,TRINITY_DN27269_c0_g1,TRINITY_DN2769_c0_g1,TRIN…
BP	GO:0031333	negative regulation of protein-containing complex assembly	0	5	5	83	0.0240586	0.390599	-	TRINITY_DN12679_c0_g1,TRINITY_DN15942_c0_g1,TRINITY_DN18598_c0_g1,TRINITY_DN24892_c0_g1,TRINITY_DN56445_c0_g1
MF	GO:0032559	adenyl ribonucleotide binding	30	62	92	3834	0.0241924	0.242945	TRINITY_DN11531_c0_g1,TRINITY_DN14669_c0_g1,TRINITY_DN15340_c0_g1,TRINITY_DN15739_c0_g1,TRINITY_DN16604_c0_g2,TRINITY_DN1665_c0_g1,TRINITY_DN16961_c0_g1,TRINITY_DN17145_c0_g1,TRINITY_DN18161_c0_g1,TRINITY_DN19164_c0_g7,TRINITY_DN19715_c0_g2,TRINITY_DN1976_c0_g1,TRINITY_DN2029_c1_g1,TRINITY_DN2129_c0_g2,TRINITY_DN25322_c0_g1,TRINITY_DN25770_c0_g2,TRINITY_DN26929_c0_g1,TRINITY_DN27245_c0_g1,TRINITY…	TRINITY_DN10188_c2_g1,TRINITY_DN10207_c0_g1,TRINITY_DN10654_c0_g6,TRINITY_DN11345_c0_g1,TRINITY_DN11385_c0_g2,TRINITY_DN11857_c0_g1,TRINITY_DN12404_c0_g1,TRINITY_DN12424_c0_g1,TRINITY_DN1276_c2_g1,TRINITY_DN13910_c0_g2,TRINITY_DN14191_c0_g3,TRINITY_DN14598_c0_g4,TRINITY_DN14937_c0_g1,TRINITY_DN15422_c0_g1,TRINITY_DN15955_c1_g2,TRINITY_DN16507_c0_g1,TRINITY_DN16546_c0_g1,TRINITY_DN16587_c0_g1,TRIN…
BP	GO:0021700	developmental maturation	5	7	12	318	0.0244218	0.391582	TRINITY_DN23207_c0_g1,TRINITY_DN26929_c0_g1,TRINITY_DN6203_c0_g1,TRINITY_DN8203_c0_g1,TRINITY_DN8203_c0_g2	TRINITY_DN10804_c0_g1,TRINITY_DN12679_c0_g1,TRINITY_DN3189_c2_g2,TRINITY_DN4916_c0_g1,TRINITY_DN56445_c0_g1,TRINITY_DN58762_c0_g1,TRINITY_DN931_c0_g1
BP	GO:0080147	root hair cell development	2	4	6	113	0.0244739	0.391582	TRINITY_DN23207_c0_g1,TRINITY_DN26929_c0_g1	TRINITY_DN10804_c0_g1,TRINITY_DN12679_c0_g1,TRINITY_DN3189_c2_g2,TRINITY_DN56445_c0_g1
CC	GO:0030119	AP-type membrane coat adaptor complex	1	2	3	33	0.0245135	0.447059	TRINITY_DN15688_c0_g1	TRINITY_DN2043_c0_g2,TRINITY_DN4916_c0_g1
CC	GO:0008278	cohesin complex	1	1	2	13	0.024566	0.447059	TRINITY_DN8420_c0_g1	TRINITY_DN7535_c0_g1
MF	GO:0030554	adenyl nucleotide binding	30	62	92	3837	0.0246521	0.242945	TRINITY_DN11531_c0_g1,TRINITY_DN14669_c0_g1,TRINITY_DN15340_c0_g1,TRINITY_DN15739_c0_g1,TRINITY_DN16604_c0_g2,TRINITY_DN1665_c0_g1,TRINITY_DN16961_c0_g1,TRINITY_DN17145_c0_g1,TRINITY_DN18161_c0_g1,TRINITY_DN19164_c0_g7,TRINITY_DN19715_c0_g2,TRINITY_DN1976_c0_g1,TRINITY_DN2029_c1_g1,TRINITY_DN2129_c0_g2,TRINITY_DN25322_c0_g1,TRINITY_DN25770_c0_g2,TRINITY_DN26929_c0_g1,TRINITY_DN27245_c0_g1,TRINITY…	TRINITY_DN10188_c2_g1,TRINITY_DN10207_c0_g1,TRINITY_DN10654_c0_g6,TRINITY_DN11345_c0_g1,TRINITY_DN11385_c0_g2,TRINITY_DN11857_c0_g1,TRINITY_DN12404_c0_g1,TRINITY_DN12424_c0_g1,TRINITY_DN1276_c2_g1,TRINITY_DN13910_c0_g2,TRINITY_DN14191_c0_g3,TRINITY_DN14598_c0_g4,TRINITY_DN14937_c0_g1,TRINITY_DN15422_c0_g1,TRINITY_DN15955_c1_g2,TRINITY_DN16507_c0_g1,TRINITY_DN16546_c0_g1,TRINITY_DN16587_c0_g1,TRIN…
BP	GO:0000226	microtubule cytoskeleton organization	3	8	11	282	0.0246563	0.391662	TRINITY_DN1665_c0_g1,TRINITY_DN19164_c0_g7,TRINITY_DN25770_c0_g2	TRINITY_DN12508_c0_g1,TRINITY_DN1344_c1_g1,TRINITY_DN16469_c0_g1,TRINITY_DN17806_c0_g1,TRINITY_DN213_c0_g4,TRINITY_DN25023_c0_g1,TRINITY_DN30762_c0_g1,TRINITY_DN5933_c2_g1
BP	GO:0051302	regulation of cell division	3	4	7	145	0.0249803	0.392975	TRINITY_DN1976_c0_g1,TRINITY_DN6043_c0_g1,TRINITY_DN9848_c0_g1	TRINITY_DN11857_c0_g1,TRINITY_DN16469_c0_g1,TRINITY_DN433_c0_g3,TRINITY_DN8831_c1_g1
BP	GO:0051234	establishment of localization	30	55	85	3536	0.0250949	0.392975	TRINITY_DN11211_c2_g1,TRINITY_DN11902_c0_g1,TRINITY_DN13016_c0_g1,TRINITY_DN1356_c0_g2,TRINITY_DN13796_c1_g2,TRINITY_DN14365_c0_g1,TRINITY_DN14669_c0_g1,TRINITY_DN15688_c0_g1,TRINITY_DN16390_c0_g2,TRINITY_DN16604_c0_g2,TRINITY_DN1665_c0_g1,TRINITY_DN18161_c0_g1,TRINITY_DN18568_c0_g1,TRINITY_DN18827_c0_g1,TRINITY_DN19164_c0_g7,TRINITY_DN23187_c0_g1,TRINITY_DN25770_c0_g2,TRINITY_DN2950_c1_g1,TRINIT…	TRINITY_DN10188_c2_g1,TRINITY_DN10909_c0_g1,TRINITY_DN11385_c0_g2,TRINITY_DN11857_c0_g1,TRINITY_DN12309_c0_g1,TRINITY_DN12479_c1_g2,TRINITY_DN12628_c0_g2,TRINITY_DN12679_c0_g1,TRINITY_DN12954_c0_g1,TRINITY_DN13087_c0_g1,TRINITY_DN14191_c0_g3,TRINITY_DN14340_c0_g1,TRINITY_DN15955_c1_g2,TRINITY_DN16546_c0_g1,TRINITY_DN16942_c0_g1,TRINITY_DN17074_c0_g1,TRINITY_DN17560_c0_g1,TRINITY_DN18223_c1_g2,TRI…
MF	GO:0008810	cellulase activity	3	0	3	32	0.0252461	0.242945	TRINITY_DN339_c0_g2,TRINITY_DN45077_c0_g1,TRINITY_DN6203_c0_g1	-
MF	GO:0042626	ATPase-coupled transmembrane transporter activity	3	11	14	392	0.0256247	0.242945	TRINITY_DN14669_c0_g1,TRINITY_DN448_c1_g1,TRINITY_DN47255_c0_g1	TRINITY_DN10188_c2_g1,TRINITY_DN10909_c0_g1,TRINITY_DN14191_c0_g3,TRINITY_DN16546_c0_g1,TRINITY_DN17074_c0_g1,TRINITY_DN18223_c1_g2,TRINITY_DN18603_c0_g1,TRINITY_DN3361_c0_g3,TRINITY_DN433_c0_g3,TRINITY_DN7290_c1_g1,TRINITY_DN8375_c0_g1
BP	GO:0030007	cellular potassium ion homeostasis	0	2	2	13	0.0261808	0.40144	-	TRINITY_DN16546_c0_g1,TRINITY_DN18223_c1_g2
BP	GO:0035987	endodermal cell differentiation	0	2	2	13	0.0261808	0.40144	-	TRINITY_DN11857_c0_g1,TRINITY_DN8831_c1_g1
BP	GO:1903224	regulation of endodermal cell differentiation	0	2	2	13	0.0261808	0.40144	-	TRINITY_DN11857_c0_g1,TRINITY_DN8831_c1_g1
MF	GO:0032553	ribonucleotide binding	32	68	100	4226	0.0262713	0.242945	TRINITY_DN11531_c0_g1,TRINITY_DN14669_c0_g1,TRINITY_DN15340_c0_g1,TRINITY_DN15739_c0_g1,TRINITY_DN16604_c0_g2,TRINITY_DN1665_c0_g1,TRINITY_DN16840_c1_g1,TRINITY_DN16961_c0_g1,TRINITY_DN17145_c0_g1,TRINITY_DN18161_c0_g1,TRINITY_DN19164_c0_g7,TRINITY_DN19715_c0_g2,TRINITY_DN1976_c0_g1,TRINITY_DN2029_c1_g1,TRINITY_DN2129_c0_g2,TRINITY_DN25322_c0_g1,TRINITY_DN25770_c0_g2,TRINITY_DN26929_c0_g1,TRINITY…	TRINITY_DN10188_c2_g1,TRINITY_DN10207_c0_g1,TRINITY_DN10654_c0_g6,TRINITY_DN11345_c0_g1,TRINITY_DN11385_c0_g2,TRINITY_DN11857_c0_g1,TRINITY_DN12404_c0_g1,TRINITY_DN12424_c0_g1,TRINITY_DN1276_c2_g1,TRINITY_DN13116_c0_g1,TRINITY_DN13910_c0_g2,TRINITY_DN14034_c0_g2,TRINITY_DN14191_c0_g3,TRINITY_DN14598_c0_g4,TRINITY_DN14937_c0_g1,TRINITY_DN15422_c0_g1,TRINITY_DN15955_c1_g2,TRINITY_DN16507_c0_g1,TRIN…
CC	GO:0005884	actin filament	0	3	3	34	0.026516	0.447059	-	TRINITY_DN12507_c0_g1,TRINITY_DN1779_c1_g1,TRINITY_DN18725_c0_g1
MF	GO:0003968	RNA-directed 5'-3' RNA polymerase activity	0	2	2	13	0.0266043	0.242945	-	TRINITY_DN14944_c0_g2,TRINITY_DN38670_c0_g1
MF	GO:0015385	sodium:proton antiporter activity	0	2	2	13	0.0266043	0.242945	-	TRINITY_DN13087_c0_g1,TRINITY_DN16942_c0_g1
MF	GO:0051010	microtubule plus-end binding	0	2	2	13	0.0266043	0.242945	-	TRINITY_DN16469_c0_g1,TRINITY_DN25023_c0_g1
MF	GO:0036094	small molecule binding	38	75	113	4851	0.0268775	0.242945	TRINITY_DN11531_c0_g1,TRINITY_DN12435_c0_g3,TRINITY_DN12435_c0_g4,TRINITY_DN14669_c0_g1,TRINITY_DN15340_c0_g1,TRINITY_DN15739_c0_g1,TRINITY_DN16604_c0_g2,TRINITY_DN1665_c0_g1,TRINITY_DN16840_c1_g1,TRINITY_DN16961_c0_g1,TRINITY_DN17145_c0_g1,TRINITY_DN18161_c0_g1,TRINITY_DN19164_c0_g7,TRINITY_DN19715_c0_g2,TRINITY_DN1976_c0_g1,TRINITY_DN2029_c1_g1,TRINITY_DN2129_c0_g2,TRINITY_DN23207_c0_g1,TRINITY…	TRINITY_DN10188_c2_g1,TRINITY_DN10207_c0_g1,TRINITY_DN10508_c0_g1,TRINITY_DN10654_c0_g6,TRINITY_DN10685_c0_g1,TRINITY_DN11345_c0_g1,TRINITY_DN11385_c0_g2,TRINITY_DN11857_c0_g1,TRINITY_DN12404_c0_g1,TRINITY_DN12424_c0_g1,TRINITY_DN1276_c2_g1,TRINITY_DN13116_c0_g1,TRINITY_DN13910_c0_g2,TRINITY_DN14034_c0_g2,TRINITY_DN14191_c0_g3,TRINITY_DN14598_c0_g4,TRINITY_DN14937_c0_g1,TRINITY_DN15422_c0_g1,TRIN…
BP	GO:0006541	glutamine metabolic process	0	4	4	58	0.027362	0.416657	-	TRINITY_DN13116_c0_g1,TRINITY_DN19296_c0_g2,TRINITY_DN19978_c0_g1,TRINITY_DN23111_c0_g1
CC	GO:0000775	chromosome, centromeric region	2	4	6	120	0.0273798	0.447059	TRINITY_DN1665_c0_g1,TRINITY_DN3452_c1_g1	TRINITY_DN16469_c0_g1,TRINITY_DN25023_c0_g1,TRINITY_DN53036_c0_g1,TRINITY_DN7535_c0_g1
MF	GO:0016614	oxidoreductase activity, acting on CH-OH group of donors	5	6	11	285	0.0277894	0.247967	TRINITY_DN1792_c0_g2,TRINITY_DN23219_c0_g1,TRINITY_DN26460_c1_g1,TRINITY_DN56177_c0_g1,TRINITY_DN8918_c0_g2	TRINITY_DN10685_c0_g1,TRINITY_DN14331_c0_g1,TRINITY_DN1466_c0_g1,TRINITY_DN31304_c0_g2,TRINITY_DN7894_c0_g1,TRINITY_DN7894_c0_g2
CC	GO:0017119	Golgi transport complex	0	2	2	14	0.0283047	0.447059	-	TRINITY_DN18820_c0_g2,TRINITY_DN20446_c0_g1
BP	GO:0018958	phenol-containing compound metabolic process	3	1	4	59	0.028911	0.429155	TRINITY_DN3282_c1_g2,TRINITY_DN34715_c0_g2,TRINITY_DN9604_c0_g1	TRINITY_DN12816_c0_g1
BP	GO:1901880	negative regulation of protein depolymerization	0	3	3	34	0.0289489	0.429155	-	TRINITY_DN12679_c0_g1,TRINITY_DN16469_c0_g1,TRINITY_DN56445_c0_g1
BP	GO:0016054	organic acid catabolic process	4	6	10	253	0.0289602	0.429155	TRINITY_DN14316_c0_g3,TRINITY_DN1792_c0_g2,TRINITY_DN23207_c0_g1,TRINITY_DN7719_c1_g1	TRINITY_DN10508_c0_g1,TRINITY_DN14331_c0_g1,TRINITY_DN18126_c0_g1,TRINITY_DN38195_c0_g1,TRINITY_DN7894_c0_g1,TRINITY_DN7894_c0_g2
BP	GO:0046395	carboxylic acid catabolic process	4	6	10	253	0.0289602	0.429155	TRINITY_DN14316_c0_g3,TRINITY_DN1792_c0_g2,TRINITY_DN23207_c0_g1,TRINITY_DN7719_c1_g1	TRINITY_DN10508_c0_g1,TRINITY_DN14331_c0_g1,TRINITY_DN18126_c0_g1,TRINITY_DN38195_c0_g1,TRINITY_DN7894_c0_g1,TRINITY_DN7894_c0_g2
MF	GO:0022836	gated channel activity	2	5	7	149	0.0295601	0.258173	TRINITY_DN16604_c0_g2,TRINITY_DN37065_c1_g1	TRINITY_DN11385_c0_g2,TRINITY_DN26357_c0_g1,TRINITY_DN5102_c0_g2,TRINITY_DN7873_c0_g1,TRINITY_DN8542_c0_g1
MF	GO:0004222	metalloendopeptidase activity	4	1	5	87	0.029675	0.258173	TRINITY_DN31790_c0_g3,TRINITY_DN33207_c0_g1,TRINITY_DN33207_c0_g2,TRINITY_DN39847_c0_g2	TRINITY_DN9253_c0_g1
BP	GO:0001172	RNA-templated transcription	0	2	2	14	0.0301523	0.440903	-	TRINITY_DN14944_c0_g2,TRINITY_DN38670_c0_g1
BP	GO:0010470	regulation of gastrulation	0	2	2	14	0.0301523	0.440903	-	TRINITY_DN11857_c0_g1,TRINITY_DN8831_c1_g1
BP	GO:0006952	defense response	22	25	47	1811	0.0307067	0.441784	TRINITY_DN12435_c0_g3,TRINITY_DN12435_c0_g4,TRINITY_DN15340_c0_g1,TRINITY_DN16604_c0_g2,TRINITY_DN16961_c0_g1,TRINITY_DN17253_c0_g1,TRINITY_DN19715_c0_g2,TRINITY_DN3282_c1_g2,TRINITY_DN34715_c0_g2,TRINITY_DN42707_c0_g1,TRINITY_DN4273_c0_g1,TRINITY_DN45077_c0_g1,TRINITY_DN5353_c1_g1,TRINITY_DN54269_c0_g1,TRINITY_DN6043_c0_g1,TRINITY_DN6298_c0_g1,TRINITY_DN6583_c1_g2,TRINITY_DN6607_c0_g2,TRINITY_DN…	TRINITY_DN10857_c0_g3,TRINITY_DN11345_c0_g1,TRINITY_DN11385_c0_g2,TRINITY_DN12816_c0_g1,TRINITY_DN12851_c0_g1,TRINITY_DN14944_c0_g2,TRINITY_DN16316_c0_g1,TRINITY_DN16507_c0_g1,TRINITY_DN213_c0_g4,TRINITY_DN21330_c0_g1,TRINITY_DN30430_c0_g2,TRINITY_DN315_c0_g2,TRINITY_DN33164_c0_g5,TRINITY_DN3361_c0_g3,TRINITY_DN34585_c0_g1,TRINITY_DN3502_c1_g1,TRINITY_DN38670_c0_g1,TRINITY_DN43038_c0_g1,TRINITY_D…
BP	GO:0006312	mitotic recombination	2	1	3	35	0.031213	0.441784	TRINITY_DN1665_c0_g1,TRINITY_DN58890_c0_g1	TRINITY_DN15422_c0_g1
BP	GO:0009835	fruit ripening	1	2	3	35	0.031213	0.441784	TRINITY_DN6203_c0_g1	TRINITY_DN58762_c0_g1,TRINITY_DN931_c0_g1
BP	GO:0016132	brassinosteroid biosynthetic process	1	2	3	35	0.031213	0.441784	TRINITY_DN7719_c1_g1	TRINITY_DN10685_c0_g1,TRINITY_DN5933_c2_g1
BP	GO:0046785	microtubule polymerization	0	3	3	35	0.031213	0.441784	-	TRINITY_DN12508_c0_g1,TRINITY_DN16469_c0_g1,TRINITY_DN25023_c0_g1
CC	GO:0005684	U2-type spliceosomal complex	1	4	5	92	0.0312175	0.447059	TRINITY_DN6944_c0_g1	TRINITY_DN15942_c0_g1,TRINITY_DN18598_c0_g1,TRINITY_DN24892_c0_g1,TRINITY_DN30672_c0_g1
MF	GO:0004712	protein serine/threonine/tyrosine kinase activity	4	0	4	60	0.0313423	0.264324	TRINITY_DN1665_c0_g1,TRINITY_DN1976_c0_g1,TRINITY_DN25770_c0_g2,TRINITY_DN9848_c0_g1	-
MF	GO:0097367	carbohydrate derivative binding	33	68	101	4305	0.0315838	0.264324	TRINITY_DN11531_c0_g1,TRINITY_DN14669_c0_g1,TRINITY_DN15340_c0_g1,TRINITY_DN15739_c0_g1,TRINITY_DN16604_c0_g2,TRINITY_DN1665_c0_g1,TRINITY_DN16840_c1_g1,TRINITY_DN16961_c0_g1,TRINITY_DN17145_c0_g1,TRINITY_DN18161_c0_g1,TRINITY_DN19164_c0_g7,TRINITY_DN19715_c0_g2,TRINITY_DN1976_c0_g1,TRINITY_DN2029_c1_g1,TRINITY_DN2129_c0_g2,TRINITY_DN23187_c0_g1,TRINITY_DN25322_c0_g1,TRINITY_DN25770_c0_g2,TRINITY…	TRINITY_DN10188_c2_g1,TRINITY_DN10207_c0_g1,TRINITY_DN10654_c0_g6,TRINITY_DN11345_c0_g1,TRINITY_DN11385_c0_g2,TRINITY_DN11857_c0_g1,TRINITY_DN12404_c0_g1,TRINITY_DN12424_c0_g1,TRINITY_DN1276_c2_g1,TRINITY_DN13116_c0_g1,TRINITY_DN13910_c0_g2,TRINITY_DN14034_c0_g2,TRINITY_DN14191_c0_g3,TRINITY_DN14598_c0_g4,TRINITY_DN14937_c0_g1,TRINITY_DN15422_c0_g1,TRINITY_DN15955_c1_g2,TRINITY_DN16507_c0_g1,TRIN…
MF	GO:0005524	ATP binding	29	61	90	3783	0.0315971	0.264324	TRINITY_DN11531_c0_g1,TRINITY_DN14669_c0_g1,TRINITY_DN15340_c0_g1,TRINITY_DN15739_c0_g1,TRINITY_DN1665_c0_g1,TRINITY_DN16961_c0_g1,TRINITY_DN17145_c0_g1,TRINITY_DN18161_c0_g1,TRINITY_DN19164_c0_g7,TRINITY_DN19715_c0_g2,TRINITY_DN1976_c0_g1,TRINITY_DN2029_c1_g1,TRINITY_DN2129_c0_g2,TRINITY_DN25322_c0_g1,TRINITY_DN25770_c0_g2,TRINITY_DN26929_c0_g1,TRINITY_DN27245_c0_g1,TRINITY_DN3402_c1_g2,TRINITY_…	TRINITY_DN10188_c2_g1,TRINITY_DN10207_c0_g1,TRINITY_DN10654_c0_g6,TRINITY_DN11345_c0_g1,TRINITY_DN11857_c0_g1,TRINITY_DN12404_c0_g1,TRINITY_DN12424_c0_g1,TRINITY_DN1276_c2_g1,TRINITY_DN13910_c0_g2,TRINITY_DN14191_c0_g3,TRINITY_DN14598_c0_g4,TRINITY_DN14937_c0_g1,TRINITY_DN15422_c0_g1,TRINITY_DN15955_c1_g2,TRINITY_DN16507_c0_g1,TRINITY_DN16546_c0_g1,TRINITY_DN16587_c0_g1,TRINITY_DN16587_c0_g2,TRIN…
BP	GO:0007010	cytoskeleton organization	3	16	19	605	0.031646	0.441983	TRINITY_DN1665_c0_g1,TRINITY_DN19164_c0_g7,TRINITY_DN25770_c0_g2	TRINITY_DN10804_c0_g1,TRINITY_DN12507_c0_g1,TRINITY_DN12508_c0_g1,TRINITY_DN12679_c0_g1,TRINITY_DN1344_c1_g1,TRINITY_DN16469_c0_g1,TRINITY_DN1779_c1_g1,TRINITY_DN17806_c0_g1,TRINITY_DN18725_c0_g1,TRINITY_DN20101_c0_g1,TRINITY_DN213_c0_g4,TRINITY_DN25023_c0_g1,TRINITY_DN28155_c0_g2,TRINITY_DN30762_c0_g1,TRINITY_DN56445_c0_g1,TRINITY_DN5933_c2_g1
MF	GO:0051139	metal cation:proton antiporter activity	0	3	3	35	0.0319012	0.264324	-	TRINITY_DN13087_c0_g1,TRINITY_DN16942_c0_g1,TRINITY_DN2769_c0_g1
BP	GO:0060147	regulation of post-transcriptional gene silencing	0	4	4	61	0.0321623	0.441983	-	TRINITY_DN14944_c0_g2,TRINITY_DN17730_c0_g2,TRINITY_DN38670_c0_g1,TRINITY_DN7535_c0_g1
MF	GO:0008324	cation transmembrane transporter activity	7	12	19	602	0.0325203	0.266284	TRINITY_DN13016_c0_g1,TRINITY_DN14365_c0_g1,TRINITY_DN16604_c0_g2,TRINITY_DN37065_c1_g1,TRINITY_DN448_c1_g1,TRINITY_DN46903_c0_g1,TRINITY_DN4739_c1_g1	TRINITY_DN10909_c0_g1,TRINITY_DN11385_c0_g2,TRINITY_DN13087_c0_g1,TRINITY_DN14340_c0_g1,TRINITY_DN15955_c1_g2,TRINITY_DN16942_c0_g1,TRINITY_DN26357_c0_g1,TRINITY_DN2769_c0_g1,TRINITY_DN3361_c0_g3,TRINITY_DN7290_c1_g1,TRINITY_DN7873_c0_g1,TRINITY_DN8542_c0_g1
BP	GO:0031047	gene silencing by RNA	5	6	11	295	0.0327301	0.441983	TRINITY_DN161_c0_g1,TRINITY_DN42707_c0_g1,TRINITY_DN43966_c0_g1,TRINITY_DN6583_c1_g2,TRINITY_DN9097_c1_g1	TRINITY_DN14944_c0_g2,TRINITY_DN17730_c0_g2,TRINITY_DN34585_c0_g1,TRINITY_DN38670_c0_g1,TRINITY_DN50285_c0_g1,TRINITY_DN7535_c0_g1
BP	GO:0030865	cortical cytoskeleton organization	2	4	6	121	0.0327414	0.441983	TRINITY_DN1665_c0_g1,TRINITY_DN25770_c0_g2	TRINITY_DN1344_c1_g1,TRINITY_DN16469_c0_g1,TRINITY_DN17806_c0_g1,TRINITY_DN213_c0_g4
BP	GO:0019725	cellular homeostasis	4	12	16	488	0.0332331	0.441983	TRINITY_DN14669_c0_g1,TRINITY_DN47410_c0_g1,TRINITY_DN5157_c0_g1,TRINITY_DN8282_c0_g1	TRINITY_DN10909_c0_g1,TRINITY_DN11655_c0_g1,TRINITY_DN13087_c0_g1,TRINITY_DN14389_c0_g2,TRINITY_DN16546_c0_g1,TRINITY_DN16942_c0_g1,TRINITY_DN18223_c1_g2,TRINITY_DN18730_c0_g1,TRINITY_DN2769_c0_g1,TRINITY_DN2876_c0_g3,TRINITY_DN3760_c2_g1,TRINITY_DN9743_c0_g1
CC	GO:0030981	cortical microtubule cytoskeleton	2	2	4	64	0.0336441	0.447059	TRINITY_DN1665_c0_g1,TRINITY_DN25770_c0_g2	TRINITY_DN12508_c0_g1,TRINITY_DN25023_c0_g1
BP	GO:0007020	microtubule nucleation	0	2	2	15	0.0343454	0.441983	-	TRINITY_DN12508_c0_g1,TRINITY_DN16469_c0_g1
BP	GO:1901527	abscisic acid-activated signaling pathway involved in stomatal movement	0	2	2	15	0.0343454	0.441983	-	TRINITY_DN16546_c0_g1,TRINITY_DN18223_c1_g2
BP	GO:1902476	chloride transmembrane transport	0	2	2	15	0.0343454	0.441983	-	TRINITY_DN7873_c0_g1,TRINITY_DN8542_c0_g1
MF	GO:0005216	ion channel activity	3	6	9	223	0.0347074	0.271386	TRINITY_DN16604_c0_g2,TRINITY_DN37065_c1_g1,TRINITY_DN448_c1_g1	TRINITY_DN11385_c0_g2,TRINITY_DN14340_c0_g1,TRINITY_DN26357_c0_g1,TRINITY_DN5102_c0_g2,TRINITY_DN7873_c0_g1,TRINITY_DN8542_c0_g1
MF	GO:0015295	solute:proton symporter activity	1	3	4	62	0.0347794	0.271386	TRINITY_DN13016_c0_g1	TRINITY_DN15955_c1_g2,TRINITY_DN7873_c0_g1,TRINITY_DN8542_c0_g1
MF	GO:0015108	chloride transmembrane transporter activity	0	2	2	15	0.0348934	0.271386	-	TRINITY_DN7873_c0_g1,TRINITY_DN8542_c0_g1
BP	GO:0009699	phenylpropanoid biosynthetic process	3	3	6	123	0.0350596	0.441983	TRINITY_DN47255_c0_g1,TRINITY_DN5330_c0_g1,TRINITY_DN9604_c0_g1	TRINITY_DN2078_c1_g1,TRINITY_DN315_c0_g2,TRINITY_DN7290_c1_g1
MF	GO:0047134	protein-disulfide reductase (NAD(P)) activity	2	3	5	91	0.0350649	0.271386	TRINITY_DN5157_c0_g1,TRINITY_DN8282_c0_g1	TRINITY_DN11655_c0_g1,TRINITY_DN14389_c0_g2,TRINITY_DN3760_c2_g1
MF	GO:0015926	glucosidase activity	2	4	6	122	0.0350931	0.271386	TRINITY_DN41385_c0_g1,TRINITY_DN45077_c0_g1	TRINITY_DN4745_c0_g1,TRINITY_DN54248_c0_g1,TRINITY_DN9931_c0_g1,TRINITY_DN9937_c0_g1
BP	GO:0009698	phenylpropanoid metabolic process	3	4	7	156	0.0351911	0.441983	TRINITY_DN47255_c0_g1,TRINITY_DN5330_c0_g1,TRINITY_DN9604_c0_g1	TRINITY_DN10685_c0_g1,TRINITY_DN2078_c1_g1,TRINITY_DN315_c0_g2,TRINITY_DN7290_c1_g1
BP	GO:0070918	small regulatory ncRNA processing	3	4	7	156	0.0351911	0.441983	TRINITY_DN42707_c0_g1,TRINITY_DN43966_c0_g1,TRINITY_DN9097_c1_g1	TRINITY_DN14944_c0_g2,TRINITY_DN17730_c0_g2,TRINITY_DN34585_c0_g1,TRINITY_DN38670_c0_g1
CC	GO:0000781	chromosome, telomeric region	0	4	4	65	0.0353316	0.447059	-	TRINITY_DN15942_c0_g1,TRINITY_DN18598_c0_g1,TRINITY_DN24892_c0_g1,TRINITY_DN7271_c1_g1
BP	GO:1902074	response to salt	1	2	3	37	0.0360113	0.441983	TRINITY_DN8710_c1_g1	TRINITY_DN12851_c0_g1,TRINITY_DN30430_c0_g2
CC	GO:0005751	mitochondrial respiratory chain complex IV	2	0	2	16	0.0364067	0.447059	TRINITY_DN46903_c0_g1,TRINITY_DN4739_c1_g1	-
CC	GO:0030117	membrane coat	1	4	5	96	0.0365278	0.447059	TRINITY_DN15688_c0_g1	TRINITY_DN17560_c0_g1,TRINITY_DN2043_c0_g2,TRINITY_DN24362_c0_g1,TRINITY_DN4916_c0_g1
CC	GO:0048475	coated membrane	1	4	5	96	0.0365278	0.447059	TRINITY_DN15688_c0_g1	TRINITY_DN17560_c0_g1,TRINITY_DN2043_c0_g2,TRINITY_DN24362_c0_g1,TRINITY_DN4916_c0_g1
MF	GO:0015298	solute:cation antiporter activity	1	3	4	63	0.0365768	0.276796	TRINITY_DN14365_c0_g1	TRINITY_DN13087_c0_g1,TRINITY_DN16942_c0_g1,TRINITY_DN2769_c0_g1
CC	GO:0071944	cell periphery	33	70	103	4622	0.0371531	0.447059	TRINITY_DN11211_c2_g1,TRINITY_DN11531_c0_g1,TRINITY_DN1203_c0_g2,TRINITY_DN13016_c0_g1,TRINITY_DN1356_c0_g2,TRINITY_DN13796_c1_g2,TRINITY_DN15340_c0_g1,TRINITY_DN15688_c0_g1,TRINITY_DN15739_c0_g1,TRINITY_DN16604_c0_g2,TRINITY_DN1665_c0_g1,TRINITY_DN16961_c0_g1,TRINITY_DN1792_c0_g2,TRINITY_DN2029_c1_g1,TRINITY_DN21889_c0_g1,TRINITY_DN23187_c0_g1,TRINITY_DN24712_c0_g1,TRINITY_DN25770_c0_g2,TRINITY_…	TRINITY_DN10188_c2_g1,TRINITY_DN10685_c0_g1,TRINITY_DN10857_c0_g3,TRINITY_DN11345_c0_g1,TRINITY_DN11385_c0_g2,TRINITY_DN11857_c0_g1,TRINITY_DN12424_c0_g1,TRINITY_DN12479_c1_g2,TRINITY_DN12508_c0_g1,TRINITY_DN12628_c0_g2,TRINITY_DN12816_c0_g1,TRINITY_DN12954_c0_g1,TRINITY_DN13087_c0_g1,TRINITY_DN1374_c0_g1,TRINITY_DN14191_c0_g3,TRINITY_DN14331_c0_g1,TRINITY_DN14340_c0_g1,TRINITY_DN15942_c0_g1,TRIN…
CC	GO:0000306	extrinsic component of vacuolar membrane	0	1	1	2	0.0377345	0.447059	-	TRINITY_DN46791_c0_g1
CC	GO:0010170	glucose-1-phosphate adenylyltransferase complex	0	1	1	2	0.0377345	0.447059	-	TRINITY_DN10207_c0_g1
CC	GO:1902503	adenylyltransferase complex	0	1	1	2	0.0377345	0.447059	-	TRINITY_DN10207_c0_g1
CC	GO:0000145	exocyst	1	2	3	39	0.0377949	0.447059	TRINITY_DN11211_c2_g1	TRINITY_DN371_c0_g1,TRINITY_DN43038_c0_g1
MF	GO:0016668	oxidoreductase activity, acting on a sulfur group of donors, NAD(P) as acceptor	2	3	5	93	0.0379723	0.276796	TRINITY_DN5157_c0_g1,TRINITY_DN8282_c0_g1	TRINITY_DN11655_c0_g1,TRINITY_DN14389_c0_g2,TRINITY_DN3760_c2_g1
BP	GO:0006040	amino sugar metabolic process	2	1	3	38	0.0385443	0.441983	TRINITY_DN18973_c0_g1,TRINITY_DN28150_c0_g1	TRINITY_DN6622_c0_g2
BP	GO:0042398	cellular modified amino acid biosynthetic process	0	3	3	38	0.0385443	0.441983	-	TRINITY_DN239_c6_g1,TRINITY_DN7894_c0_g1,TRINITY_DN7894_c0_g2
BP	GO:0043242	negative regulation of protein-containing complex disassembly	0	3	3	38	0.0385443	0.441983	-	TRINITY_DN12679_c0_g1,TRINITY_DN16469_c0_g1,TRINITY_DN56445_c0_g1
BP	GO:0044550	secondary metabolite biosynthetic process	5	5	10	266	0.0387307	0.441983	TRINITY_DN4273_c0_g1,TRINITY_DN47255_c0_g1,TRINITY_DN5330_c0_g1,TRINITY_DN6298_c0_g1,TRINITY_DN9604_c0_g1	TRINITY_DN2078_c1_g1,TRINITY_DN2494_c1_g2,TRINITY_DN315_c0_g2,TRINITY_DN7290_c1_g1,TRINITY_DN931_c0_g1
BP	GO:0000105	histidine biosynthetic process	2	0	2	16	0.0387499	0.441983	TRINITY_DN26460_c1_g1,TRINITY_DN8918_c0_g2	-
BP	GO:0001704	formation of primary germ layer	0	2	2	16	0.0387499	0.441983	-	TRINITY_DN11857_c0_g1,TRINITY_DN8831_c1_g1
BP	GO:0001706	endoderm formation	0	2	2	16	0.0387499	0.441983	-	TRINITY_DN11857_c0_g1,TRINITY_DN8831_c1_g1
BP	GO:0051214	RNAi-mediated antiviral immunity against RNA virus	1	1	2	16	0.0387499	0.441983	TRINITY_DN42707_c0_g1	TRINITY_DN34585_c0_g1
BP	GO:0098719	sodium ion import across plasma membrane	0	2	2	16	0.0387499	0.441983	-	TRINITY_DN13087_c0_g1,TRINITY_DN16942_c0_g1
BP	GO:0010351	lithium ion transport	0	1	1	2	0.0390338	0.441983	-	TRINITY_DN13087_c0_g1
BP	GO:0010352	lithium ion export across the plasma membrane	0	1	1	2	0.0390338	0.441983	-	TRINITY_DN13087_c0_g1
BP	GO:0031100	animal organ regeneration	0	1	1	2	0.0390338	0.441983	-	TRINITY_DN8375_c0_g1
BP	GO:0032055	negative regulation of translation in response to stress	0	1	1	2	0.0390338	0.441983	-	TRINITY_DN371_c0_g1
BP	GO:0032438	melanosome organization	0	1	1	2	0.0390338	0.441983	-	TRINITY_DN4916_c0_g1
BP	GO:0032571	response to vitamin K	0	1	1	2	0.0390338	0.441983	-	TRINITY_DN5349_c0_g2
BP	GO:0035646	endosome to melanosome transport	0	1	1	2	0.0390338	0.441983	-	TRINITY_DN4916_c0_g1
BP	GO:0036245	cellular response to menadione	0	1	1	2	0.0390338	0.441983	-	TRINITY_DN5349_c0_g2
BP	GO:0043555	regulation of translation in response to stress	0	1	1	2	0.0390338	0.441983	-	TRINITY_DN371_c0_g1
BP	GO:0071307	cellular response to vitamin K	0	1	1	2	0.0390338	0.441983	-	TRINITY_DN5349_c0_g2
BP	GO:0071385	cellular response to glucocorticoid stimulus	0	1	1	2	0.0390338	0.441983	-	TRINITY_DN8375_c0_g1
BP	GO:0071548	response to dexamethasone	0	1	1	2	0.0390338	0.441983	-	TRINITY_DN8375_c0_g1
BP	GO:0071549	cellular response to dexamethasone stimulus	0	1	1	2	0.0390338	0.441983	-	TRINITY_DN8375_c0_g1
BP	GO:0090400	stress-induced premature senescence	0	1	1	2	0.0390338	0.441983	-	TRINITY_DN12851_c0_g1
BP	GO:0090452	lithium ion transmembrane transport	0	1	1	2	0.0390338	0.441983	-	TRINITY_DN13087_c0_g1
BP	GO:0090644	age-related resistance	0	1	1	2	0.0390338	0.441983	-	TRINITY_DN12851_c0_g1
BP	GO:1904248	regulation of age-related resistance	0	1	1	2	0.0390338	0.441983	-	TRINITY_DN12851_c0_g1
BP	GO:1904250	positive regulation of age-related resistance	0	1	1	2	0.0390338	0.441983	-	TRINITY_DN12851_c0_g1
MF	GO:0003864	3-methyl-2-oxobutanoate hydroxymethyltransferase activity	0	1	1	2	0.0393719	0.276796	-	TRINITY_DN239_c6_g1
MF	GO:0004561	alpha-N-acetylglucosaminidase activity	0	1	1	2	0.0393719	0.276796	-	TRINITY_DN433_c0_g3
MF	GO:0004795	threonine synthase activity	0	1	1	2	0.0393719	0.276796	-	TRINITY_DN17173_c0_g2
MF	GO:0030941	chloroplast targeting sequence binding	1	0	1	2	0.0393719	0.276796	TRINITY_DN23187_c0_g1	-
MF	GO:0047720	indoleacetaldoxime dehydratase activity	0	1	1	2	0.0393719	0.276796	-	TRINITY_DN931_c0_g1
MF	GO:0050614	delta24-sterol reductase activity	0	1	1	2	0.0393719	0.276796	-	TRINITY_DN10685_c0_g1
MF	GO:0052908	16S rRNA (adenine(1518)-N(6)/adenine(1519)-N(6))-dimethyltransferase activity	0	1	1	2	0.0393719	0.276796	-	TRINITY_DN23711_c0_g1
BP	GO:0030003	cellular cation homeostasis	1	7	8	195	0.0398434	0.448848	TRINITY_DN14669_c0_g1	TRINITY_DN10909_c0_g1,TRINITY_DN13087_c0_g1,TRINITY_DN16546_c0_g1,TRINITY_DN16942_c0_g1,TRINITY_DN18223_c1_g2,TRINITY_DN18730_c0_g1,TRINITY_DN2769_c0_g1
MF	GO:0015399	primary active transmembrane transporter activity	5	11	16	496	0.040078	0.278943	TRINITY_DN14669_c0_g1,TRINITY_DN448_c1_g1,TRINITY_DN46903_c0_g1,TRINITY_DN47255_c0_g1,TRINITY_DN4739_c1_g1	TRINITY_DN10188_c2_g1,TRINITY_DN10909_c0_g1,TRINITY_DN14191_c0_g3,TRINITY_DN16546_c0_g1,TRINITY_DN17074_c0_g1,TRINITY_DN18223_c1_g2,TRINITY_DN18603_c0_g1,TRINITY_DN3361_c0_g3,TRINITY_DN433_c0_g3,TRINITY_DN7290_c1_g1,TRINITY_DN8375_c0_g1
CC	GO:0031463	Cul3-RING ubiquitin ligase complex	1	1	2	17	0.0407515	0.468642	TRINITY_DN18140_c0_g1	TRINITY_DN587_c0_g2
BP	GO:0016129	phytosteroid biosynthetic process	1	2	3	39	0.0411657	0.452208	TRINITY_DN7719_c1_g1	TRINITY_DN10685_c0_g1,TRINITY_DN5933_c2_g1
BP	GO:0016144	S-glycoside biosynthetic process	2	1	3	39	0.0411657	0.452208	TRINITY_DN4273_c0_g1,TRINITY_DN6298_c0_g1	TRINITY_DN2494_c1_g2
BP	GO:0019758	glycosinolate biosynthetic process	2	1	3	39	0.0411657	0.452208	TRINITY_DN4273_c0_g1,TRINITY_DN6298_c0_g1	TRINITY_DN2494_c1_g2
BP	GO:0019761	glucosinolate biosynthetic process	2	1	3	39	0.0411657	0.452208	TRINITY_DN4273_c0_g1,TRINITY_DN6298_c0_g1	TRINITY_DN2494_c1_g2
BP	GO:1901879	regulation of protein depolymerization	0	3	3	39	0.0411657	0.452208	-	TRINITY_DN12679_c0_g1,TRINITY_DN16469_c0_g1,TRINITY_DN56445_c0_g1
CC	GO:0005881	cytoplasmic microtubule	2	2	4	69	0.0425643	0.476261	TRINITY_DN1665_c0_g1,TRINITY_DN25770_c0_g2	TRINITY_DN12508_c0_g1,TRINITY_DN16469_c0_g1
BP	GO:0048232	male gamete generation	3	3	6	129	0.0426383	0.454774	TRINITY_DN399_c4_g2,TRINITY_DN52879_c0_g1,TRINITY_DN6233_c0_g2	TRINITY_DN213_c0_g4,TRINITY_DN2163_c0_g2,TRINITY_DN28155_c0_g2
BP	GO:0007472	wing disc morphogenesis	0	2	2	17	0.0433558	0.454774	-	TRINITY_DN17943_c0_g1,TRINITY_DN6611_c0_g1
BP	GO:0007476	imaginal disc-derived wing morphogenesis	0	2	2	17	0.0433558	0.454774	-	TRINITY_DN17943_c0_g1,TRINITY_DN6611_c0_g1
BP	GO:0009083	branched-chain amino acid catabolic process	0	2	2	17	0.0433558	0.454774	-	TRINITY_DN7894_c0_g1,TRINITY_DN7894_c0_g2
BP	GO:0035114	imaginal disc-derived appendage morphogenesis	0	2	2	17	0.0433558	0.454774	-	TRINITY_DN17943_c0_g1,TRINITY_DN6611_c0_g1
BP	GO:0035120	post-embryonic appendage morphogenesis	0	2	2	17	0.0433558	0.454774	-	TRINITY_DN17943_c0_g1,TRINITY_DN6611_c0_g1
BP	GO:0048737	imaginal disc-derived appendage development	0	2	2	17	0.0433558	0.454774	-	TRINITY_DN17943_c0_g1,TRINITY_DN6611_c0_g1
BP	GO:0009696	salicylic acid metabolic process	2	1	3	40	0.0438746	0.454774	TRINITY_DN3282_c1_g2,TRINITY_DN34715_c0_g2	TRINITY_DN12816_c0_g1
BP	GO:0010216	maintenance of DNA methylation	1	2	3	40	0.0438746	0.454774	TRINITY_DN42707_c0_g1	TRINITY_DN34585_c0_g1,TRINITY_DN53036_c0_g1
BP	GO:0031109	microtubule polymerization or depolymerization	0	3	3	40	0.0438746	0.454774	-	TRINITY_DN12508_c0_g1,TRINITY_DN16469_c0_g1,TRINITY_DN25023_c0_g1
BP	GO:0098660	inorganic ion transmembrane transport	7	13	20	672	0.0448268	0.454774	TRINITY_DN13016_c0_g1,TRINITY_DN14365_c0_g1,TRINITY_DN16604_c0_g2,TRINITY_DN37065_c1_g1,TRINITY_DN448_c1_g1,TRINITY_DN46903_c0_g1,TRINITY_DN4739_c1_g1	TRINITY_DN10909_c0_g1,TRINITY_DN11385_c0_g2,TRINITY_DN13087_c0_g1,TRINITY_DN14340_c0_g1,TRINITY_DN15955_c1_g2,TRINITY_DN16942_c0_g1,TRINITY_DN26357_c0_g1,TRINITY_DN27269_c0_g1,TRINITY_DN2769_c0_g1,TRINITY_DN3361_c0_g3,TRINITY_DN7290_c1_g1,TRINITY_DN7873_c0_g1,TRINITY_DN8542_c0_g1
CC	GO:0005694	chromosome	7	14	21	739	0.0449009	0.483569	TRINITY_DN1665_c0_g1,TRINITY_DN19164_c0_g7,TRINITY_DN19715_c0_g2,TRINITY_DN28180_c0_g1,TRINITY_DN3452_c1_g1,TRINITY_DN5276_c0_g2,TRINITY_DN8420_c0_g1	TRINITY_DN12367_c0_g1,TRINITY_DN15942_c0_g1,TRINITY_DN16469_c0_g1,TRINITY_DN18598_c0_g1,TRINITY_DN2163_c0_g2,TRINITY_DN24892_c0_g1,TRINITY_DN25023_c0_g1,TRINITY_DN433_c3_g2,TRINITY_DN53036_c0_g1,TRINITY_DN56042_c0_g1,TRINITY_DN7271_c1_g1,TRINITY_DN7535_c0_g1,TRINITY_DN8375_c0_g1,TRINITY_DN842_c3_g1
BP	GO:0009653	anatomical structure morphogenesis	20	22	42	1634	0.0454668	0.454774	TRINITY_DN13016_c0_g1,TRINITY_DN1665_c0_g1,TRINITY_DN18161_c0_g1,TRINITY_DN18827_c0_g1,TRINITY_DN19482_c0_g1,TRINITY_DN23207_c0_g1,TRINITY_DN25770_c0_g2,TRINITY_DN26929_c0_g1,TRINITY_DN34715_c0_g2,TRINITY_DN3940_c0_g2,TRINITY_DN47255_c0_g1,TRINITY_DN5157_c0_g1,TRINITY_DN5330_c0_g1,TRINITY_DN5562_c0_g1,TRINITY_DN6203_c0_g1,TRINITY_DN8203_c0_g1,TRINITY_DN8203_c0_g2,TRINITY_DN8282_c0_g1,TRINITY_DN87…	TRINITY_DN10685_c0_g1,TRINITY_DN10804_c0_g1,TRINITY_DN11857_c0_g1,TRINITY_DN12479_c1_g2,TRINITY_DN12679_c0_g1,TRINITY_DN1276_c2_g1,TRINITY_DN14389_c0_g2,TRINITY_DN16469_c0_g1,TRINITY_DN17806_c0_g1,TRINITY_DN17943_c0_g1,TRINITY_DN18725_c0_g1,TRINITY_DN20101_c0_g1,TRINITY_DN30762_c0_g1,TRINITY_DN3189_c2_g2,TRINITY_DN3654_c0_g2,TRINITY_DN3760_c2_g1,TRINITY_DN50285_c0_g1,TRINITY_DN56445_c0_g1,TRINITY…
MF	GO:0008270	zinc ion binding	8	21	29	1049	0.045511	0.31362	TRINITY_DN17145_c0_g1,TRINITY_DN26460_c1_g1,TRINITY_DN33207_c0_g1,TRINITY_DN33207_c0_g2,TRINITY_DN34715_c0_g2,TRINITY_DN34849_c0_g1,TRINITY_DN5404_c1_g1,TRINITY_DN8918_c0_g2	TRINITY_DN10654_c0_g6,TRINITY_DN11554_c0_g5,TRINITY_DN12404_c0_g1,TRINITY_DN14331_c0_g1,TRINITY_DN14598_c0_g4,TRINITY_DN15485_c1_g2,TRINITY_DN16587_c0_g1,TRINITY_DN16587_c0_g2,TRINITY_DN18457_c0_g1,TRINITY_DN18457_c0_g3,TRINITY_DN18730_c0_g1,TRINITY_DN2078_c1_g1,TRINITY_DN21435_c0_g2,TRINITY_DN239_c6_g1,TRINITY_DN25128_c0_g2,TRINITY_DN25756_c0_g1,TRINITY_DN3102_c1_g1,TRINITY_DN45380_c0_g1,TRINITY…
BP	GO:0009856	pollination	7	6	13	389	0.0455371	0.454774	TRINITY_DN26929_c0_g1,TRINITY_DN34715_c0_g2,TRINITY_DN3940_c0_g2,TRINITY_DN5157_c0_g1,TRINITY_DN8203_c0_g1,TRINITY_DN8203_c0_g2,TRINITY_DN8282_c0_g1	TRINITY_DN12479_c1_g2,TRINITY_DN14389_c0_g2,TRINITY_DN18725_c0_g1,TRINITY_DN371_c0_g1,TRINITY_DN3760_c2_g1,TRINITY_DN807_c1_g1
BP	GO:0050793	regulation of developmental process	17	17	34	1278	0.0460012	0.454774	TRINITY_DN16363_c0_g2,TRINITY_DN1665_c0_g1,TRINITY_DN18161_c0_g1,TRINITY_DN18827_c0_g1,TRINITY_DN19482_c0_g1,TRINITY_DN1976_c0_g1,TRINITY_DN25770_c0_g2,TRINITY_DN34715_c0_g2,TRINITY_DN5157_c0_g1,TRINITY_DN6043_c0_g1,TRINITY_DN6203_c0_g1,TRINITY_DN6583_c1_g2,TRINITY_DN8203_c0_g1,TRINITY_DN8203_c0_g2,TRINITY_DN8282_c0_g1,TRINITY_DN8710_c1_g1,TRINITY_DN9848_c0_g1	TRINITY_DN11857_c0_g1,TRINITY_DN12424_c0_g1,TRINITY_DN12479_c1_g2,TRINITY_DN1276_c2_g1,TRINITY_DN12851_c0_g1,TRINITY_DN13263_c0_g1,TRINITY_DN14389_c0_g2,TRINITY_DN16316_c0_g1,TRINITY_DN17943_c0_g1,TRINITY_DN30430_c0_g2,TRINITY_DN31574_c0_g1,TRINITY_DN3654_c0_g2,TRINITY_DN3760_c2_g1,TRINITY_DN40306_c0_g1,TRINITY_DN50285_c0_g1,TRINITY_DN842_c3_g1,TRINITY_DN8831_c1_g1
BP	GO:0035194	post-transcriptional gene silencing by RNA	3	5	8	201	0.0461975	0.454774	TRINITY_DN42707_c0_g1,TRINITY_DN43966_c0_g1,TRINITY_DN9097_c1_g1	TRINITY_DN14944_c0_g2,TRINITY_DN17730_c0_g2,TRINITY_DN34585_c0_g1,TRINITY_DN38670_c0_g1,TRINITY_DN7535_c0_g1
MF	GO:0019787	ubiquitin-like protein transferase activity	10	9	19	628	0.0464257	0.316787	TRINITY_DN16363_c0_g2,TRINITY_DN17253_c0_g1,TRINITY_DN21889_c0_g1,TRINITY_DN2277_c1_g1,TRINITY_DN32233_c0_g1,TRINITY_DN34715_c0_g2,TRINITY_DN43684_c0_g1,TRINITY_DN567_c0_g2,TRINITY_DN6043_c0_g1,TRINITY_DN6944_c0_g1	TRINITY_DN12816_c0_g1,TRINITY_DN2078_c1_g1,TRINITY_DN21330_c0_g1,TRINITY_DN23611_c0_g1,TRINITY_DN46235_c0_g1,TRINITY_DN51040_c0_g1,TRINITY_DN587_c0_g2,TRINITY_DN7104_c0_g1,TRINITY_DN943_c0_g1
BP	GO:1905421	regulation of plant organ morphogenesis	1	2	3	41	0.0466702	0.454774	TRINITY_DN19482_c0_g1	TRINITY_DN11857_c0_g1,TRINITY_DN8831_c1_g1
MF	GO:0046914	transition metal ion binding	14	28	42	1627	0.0476407	0.317954	TRINITY_DN17145_c0_g1,TRINITY_DN2290_c1_g1,TRINITY_DN26460_c1_g1,TRINITY_DN33207_c0_g1,TRINITY_DN33207_c0_g2,TRINITY_DN34715_c0_g2,TRINITY_DN34849_c0_g1,TRINITY_DN4345_c0_g2,TRINITY_DN46903_c0_g1,TRINITY_DN5404_c1_g1,TRINITY_DN6298_c0_g1,TRINITY_DN7719_c1_g1,TRINITY_DN8918_c0_g2,TRINITY_DN9604_c0_g1	TRINITY_DN10654_c0_g6,TRINITY_DN11554_c0_g5,TRINITY_DN12404_c0_g1,TRINITY_DN13116_c0_g1,TRINITY_DN14331_c0_g1,TRINITY_DN14598_c0_g4,TRINITY_DN15485_c1_g2,TRINITY_DN16587_c0_g1,TRINITY_DN16587_c0_g2,TRINITY_DN18457_c0_g1,TRINITY_DN18457_c0_g3,TRINITY_DN18730_c0_g1,TRINITY_DN19978_c0_g1,TRINITY_DN2078_c1_g1,TRINITY_DN21435_c0_g2,TRINITY_DN23111_c0_g1,TRINITY_DN239_c6_g1,TRINITY_DN25128_c0_g2,TRINIT…
BP	GO:0071417	cellular response to organonitrogen compound	1	4	5	100	0.0478307	0.454774	TRINITY_DN37065_c1_g1	TRINITY_DN371_c0_g1,TRINITY_DN433_c0_g3,TRINITY_DN7290_c1_g1,TRINITY_DN8375_c0_g1
BP	GO:0000730	DNA recombinase assembly	1	1	2	18	0.0481535	0.454774	TRINITY_DN58890_c0_g1	TRINITY_DN15422_c0_g1
BP	GO:0006547	histidine metabolic process	2	0	2	18	0.0481535	0.454774	TRINITY_DN26460_c1_g1,TRINITY_DN8918_c0_g2	-
BP	GO:0007552	metamorphosis	0	2	2	18	0.0481535	0.454774	-	TRINITY_DN17943_c0_g1,TRINITY_DN6611_c0_g1
BP	GO:0007560	imaginal disc morphogenesis	0	2	2	18	0.0481535	0.454774	-	TRINITY_DN17943_c0_g1,TRINITY_DN6611_c0_g1
BP	GO:0035220	wing disc development	0	2	2	18	0.0481535	0.454774	-	TRINITY_DN17943_c0_g1,TRINITY_DN6611_c0_g1
BP	GO:0045911	positive regulation of DNA recombination	1	1	2	18	0.0481535	0.454774	TRINITY_DN1665_c0_g1	TRINITY_DN7271_c1_g1
BP	GO:0048563	post-embryonic animal organ morphogenesis	0	2	2	18	0.0481535	0.454774	-	TRINITY_DN17943_c0_g1,TRINITY_DN6611_c0_g1
BP	GO:0048707	instar larval or pupal morphogenesis	0	2	2	18	0.0481535	0.454774	-	TRINITY_DN17943_c0_g1,TRINITY_DN6611_c0_g1
BP	GO:0051646	mitochondrion localization	0	2	2	18	0.0481535	0.454774	-	TRINITY_DN512_c0_g2,TRINITY_DN6416_c0_g1
BP	GO:0052803	imidazole-containing compound metabolic process	2	0	2	18	0.0481535	0.454774	TRINITY_DN26460_c1_g1,TRINITY_DN8918_c0_g2	-
BP	GO:0090735	DNA repair complex assembly	1	1	2	18	0.0481535	0.454774	TRINITY_DN58890_c0_g1	TRINITY_DN15422_c0_g1
BP	GO:0071359	cellular response to dsRNA	3	3	6	133	0.048221	0.454774	TRINITY_DN42707_c0_g1,TRINITY_DN43966_c0_g1,TRINITY_DN9097_c1_g1	TRINITY_DN14944_c0_g2,TRINITY_DN34585_c0_g1,TRINITY_DN38670_c0_g1
MF	GO:0000150	DNA strand exchange activity	1	1	2	18	0.0489063	0.317954	TRINITY_DN58890_c0_g1	TRINITY_DN15422_c0_g1
BP	GO:0022412	cellular process involved in reproduction in multicellular organism	4	3	7	168	0.0491242	0.454774	TRINITY_DN18827_c0_g1,TRINITY_DN399_c4_g2,TRINITY_DN52879_c0_g1,TRINITY_DN6233_c0_g2	TRINITY_DN213_c0_g4,TRINITY_DN2163_c0_g2,TRINITY_DN28155_c0_g2
BP	GO:0007163	establishment or maintenance of cell polarity	1	3	4	70	0.0493487	0.454774	TRINITY_DN5562_c0_g1	TRINITY_DN20101_c0_g1,TRINITY_DN25023_c0_g1,TRINITY_DN842_c3_g1
BP	GO:0051592	response to calcium ion	0	3	3	42	0.0495517	0.454774	-	TRINITY_DN12679_c0_g1,TRINITY_DN2769_c0_g1,TRINITY_DN56445_c0_g1
BP	GO:0120178	steroid hormone biosynthetic process	1	2	3	42	0.0495517	0.454774	TRINITY_DN7719_c1_g1	TRINITY_DN10685_c0_g1,TRINITY_DN5933_c2_g1
CC	GO:0045277	respiratory chain complex IV	2	0	2	19	0.0499847	0.483569	TRINITY_DN46903_c0_g1,TRINITY_DN4739_c1_g1	-
BP	GO:0044706	multi-multicellular organism process	7	6	13	395	0.0502924	0.454774	TRINITY_DN26929_c0_g1,TRINITY_DN34715_c0_g2,TRINITY_DN3940_c0_g2,TRINITY_DN5157_c0_g1,TRINITY_DN8203_c0_g1,TRINITY_DN8203_c0_g2,TRINITY_DN8282_c0_g1	TRINITY_DN12479_c1_g2,TRINITY_DN14389_c0_g2,TRINITY_DN18725_c0_g1,TRINITY_DN371_c0_g1,TRINITY_DN3760_c2_g1,TRINITY_DN807_c1_g1
MF	GO:0015294	solute:cation symporter activity	1	3	4	70	0.050633	0.317954	TRINITY_DN13016_c0_g1	TRINITY_DN15955_c1_g2,TRINITY_DN7873_c0_g1,TRINITY_DN8542_c0_g1
BP	GO:0071555	cell wall organization	6	13	19	640	0.0506673	0.454774	TRINITY_DN19164_c0_g7,TRINITY_DN339_c0_g2,TRINITY_DN56563_c0_g1,TRINITY_DN6203_c0_g1,TRINITY_DN6298_c0_g1,TRINITY_DN6607_c0_g2	TRINITY_DN10804_c0_g1,TRINITY_DN11857_c0_g1,TRINITY_DN1276_c2_g1,TRINITY_DN16403_c1_g2,TRINITY_DN17642_c0_g1,TRINITY_DN3189_c2_g2,TRINITY_DN3654_c0_g2,TRINITY_DN43038_c0_g1,TRINITY_DN4745_c0_g1,TRINITY_DN58762_c0_g1,TRINITY_DN7290_c1_g1,TRINITY_DN807_c1_g1,TRINITY_DN8831_c1_g1
MF	GO:0043168	anion binding	35	75	110	4826	0.0510017	0.317954	TRINITY_DN11531_c0_g1,TRINITY_DN14669_c0_g1,TRINITY_DN15340_c0_g1,TRINITY_DN15739_c0_g1,TRINITY_DN16604_c0_g2,TRINITY_DN1665_c0_g1,TRINITY_DN16840_c1_g1,TRINITY_DN16961_c0_g1,TRINITY_DN17145_c0_g1,TRINITY_DN18161_c0_g1,TRINITY_DN19164_c0_g7,TRINITY_DN19715_c0_g2,TRINITY_DN1976_c0_g1,TRINITY_DN2029_c1_g1,TRINITY_DN2129_c0_g2,TRINITY_DN23207_c0_g1,TRINITY_DN23219_c0_g1,TRINITY_DN25322_c0_g1,TRINITY…	TRINITY_DN10188_c2_g1,TRINITY_DN10207_c0_g1,TRINITY_DN10508_c0_g1,TRINITY_DN10654_c0_g6,TRINITY_DN10685_c0_g1,TRINITY_DN11345_c0_g1,TRINITY_DN11385_c0_g2,TRINITY_DN11857_c0_g1,TRINITY_DN12404_c0_g1,TRINITY_DN12424_c0_g1,TRINITY_DN1276_c2_g1,TRINITY_DN13116_c0_g1,TRINITY_DN13910_c0_g2,TRINITY_DN14034_c0_g2,TRINITY_DN14191_c0_g3,TRINITY_DN14598_c0_g4,TRINITY_DN14910_c0_g1,TRINITY_DN14937_c0_g1,TRIN…
MF	GO:0043021	ribonucleoprotein complex binding	1	4	5	101	0.0510443	0.317954	TRINITY_DN870_c0_g3	TRINITY_DN15942_c0_g1,TRINITY_DN18598_c0_g1,TRINITY_DN24892_c0_g1,TRINITY_DN31502_c0_g1
BP	GO:0098655	cation transmembrane transport	7	12	19	642	0.051957	0.454774	TRINITY_DN13016_c0_g1,TRINITY_DN14365_c0_g1,TRINITY_DN16604_c0_g2,TRINITY_DN37065_c1_g1,TRINITY_DN448_c1_g1,TRINITY_DN46903_c0_g1,TRINITY_DN4739_c1_g1	TRINITY_DN10909_c0_g1,TRINITY_DN11385_c0_g2,TRINITY_DN13087_c0_g1,TRINITY_DN14340_c0_g1,TRINITY_DN15955_c1_g2,TRINITY_DN16942_c0_g1,TRINITY_DN26357_c0_g1,TRINITY_DN2769_c0_g1,TRINITY_DN3361_c0_g3,TRINITY_DN7290_c1_g1,TRINITY_DN7873_c0_g1,TRINITY_DN8542_c0_g1
CC	GO:0099513	polymeric cytoskeletal fiber	4	9	13	411	0.0520634	0.483569	TRINITY_DN1665_c0_g1,TRINITY_DN19164_c0_g7,TRINITY_DN25770_c0_g2,TRINITY_DN33684_c0_g1	TRINITY_DN12507_c0_g1,TRINITY_DN12508_c0_g1,TRINITY_DN14034_c0_g2,TRINITY_DN16469_c0_g1,TRINITY_DN1779_c1_g1,TRINITY_DN17806_c0_g1,TRINITY_DN18725_c0_g1,TRINITY_DN213_c0_g4,TRINITY_DN25023_c0_g1
MF	GO:0004553	hydrolase activity, hydrolyzing O-glycosyl compounds	5	8	13	394	0.0521872	0.317954	TRINITY_DN18973_c0_g1,TRINITY_DN339_c0_g2,TRINITY_DN41385_c0_g1,TRINITY_DN45077_c0_g1,TRINITY_DN6203_c0_g1	TRINITY_DN16296_c0_g2,TRINITY_DN433_c0_g3,TRINITY_DN4745_c0_g1,TRINITY_DN54248_c0_g1,TRINITY_DN7499_c0_g2,TRINITY_DN7881_c0_g4,TRINITY_DN9931_c0_g1,TRINITY_DN9937_c0_g1
BP	GO:0009081	branched-chain amino acid metabolic process	0	3	3	43	0.0525179	0.454774	-	TRINITY_DN2494_c1_g2,TRINITY_DN7894_c0_g1,TRINITY_DN7894_c0_g2
BP	GO:0010025	wax biosynthetic process	0	3	3	43	0.0525179	0.454774	-	TRINITY_DN14944_c0_g2,TRINITY_DN2078_c1_g1,TRINITY_DN38670_c0_g1
BP	GO:0035335	peptidyl-tyrosine dephosphorylation	1	2	3	43	0.0525179	0.454774	TRINITY_DN28150_c0_g1	TRINITY_DN1344_c1_g1,TRINITY_DN6622_c0_g2
BP	GO:0006935	chemotaxis	4	2	6	136	0.0526907	0.454774	TRINITY_DN34715_c0_g2,TRINITY_DN3940_c0_g2,TRINITY_DN5157_c0_g1,TRINITY_DN8282_c0_g1	TRINITY_DN14389_c0_g2,TRINITY_DN3760_c2_g1
BP	GO:0072329	monocarboxylic acid catabolic process	3	3	6	136	0.0526907	0.454774	TRINITY_DN1792_c0_g2,TRINITY_DN23207_c0_g1,TRINITY_DN7719_c1_g1	TRINITY_DN14331_c0_g1,TRINITY_DN18126_c0_g1,TRINITY_DN38195_c0_g1
BP	GO:0042659	regulation of cell fate specification	0	2	2	19	0.0531339	0.454774	-	TRINITY_DN11857_c0_g1,TRINITY_DN8831_c1_g1
BP	GO:0090708	specification of plant organ axis polarity	0	2	2	19	0.0531339	0.454774	-	TRINITY_DN11857_c0_g1,TRINITY_DN8831_c1_g1
BP	GO:0051128	regulation of cellular component organization	11	15	26	943	0.0534329	0.454774	TRINITY_DN1665_c0_g1,TRINITY_DN18161_c0_g1,TRINITY_DN18827_c0_g1,TRINITY_DN25770_c0_g2,TRINITY_DN5157_c0_g1,TRINITY_DN8203_c0_g1,TRINITY_DN8203_c0_g2,TRINITY_DN8282_c0_g1,TRINITY_DN870_c0_g3,TRINITY_DN8710_c1_g1,TRINITY_DN9848_c0_g1	TRINITY_DN10804_c0_g1,TRINITY_DN12479_c1_g2,TRINITY_DN12508_c0_g1,TRINITY_DN12679_c0_g1,TRINITY_DN1276_c2_g1,TRINITY_DN14389_c0_g2,TRINITY_DN15942_c0_g1,TRINITY_DN16469_c0_g1,TRINITY_DN17943_c0_g1,TRINITY_DN18598_c0_g1,TRINITY_DN24892_c0_g1,TRINITY_DN3654_c0_g2,TRINITY_DN3760_c2_g1,TRINITY_DN56445_c0_g1,TRINITY_DN842_c3_g1
MF	GO:0004725	protein tyrosine phosphatase activity	1	2	3	43	0.0536265	0.317954	TRINITY_DN28150_c0_g1	TRINITY_DN1344_c1_g1,TRINITY_DN6622_c0_g2
MF	GO:0004252	serine-type endopeptidase activity	0	5	5	103	0.0546762	0.317954	-	TRINITY_DN13579_c0_g1,TRINITY_DN1374_c0_g1,TRINITY_DN29514_c0_g1,TRINITY_DN51508_c0_g1,TRINITY_DN802_c2_g2
CC	GO:0090543	Flemming body	1	1	2	20	0.0548563	0.483569	TRINITY_DN11211_c2_g1	TRINITY_DN43038_c0_g1
CC	GO:0099081	supramolecular polymer	4	10	14	456	0.0549632	0.483569	TRINITY_DN1665_c0_g1,TRINITY_DN19164_c0_g7,TRINITY_DN25770_c0_g2,TRINITY_DN33684_c0_g1	TRINITY_DN12424_c0_g1,TRINITY_DN12507_c0_g1,TRINITY_DN12508_c0_g1,TRINITY_DN14034_c0_g2,TRINITY_DN16469_c0_g1,TRINITY_DN1779_c1_g1,TRINITY_DN17806_c0_g1,TRINITY_DN18725_c0_g1,TRINITY_DN213_c0_g4,TRINITY_DN25023_c0_g1
CC	GO:0099512	supramolecular fiber	4	10	14	456	0.0549632	0.483569	TRINITY_DN1665_c0_g1,TRINITY_DN19164_c0_g7,TRINITY_DN25770_c0_g2,TRINITY_DN33684_c0_g1	TRINITY_DN12424_c0_g1,TRINITY_DN12507_c0_g1,TRINITY_DN12508_c0_g1,TRINITY_DN14034_c0_g2,TRINITY_DN16469_c0_g1,TRINITY_DN1779_c1_g1,TRINITY_DN17806_c0_g1,TRINITY_DN18725_c0_g1,TRINITY_DN213_c0_g4,TRINITY_DN25023_c0_g1
MF	GO:0044877	protein-containing complex binding	2	12	14	437	0.0549876	0.317954	TRINITY_DN12337_c0_g1,TRINITY_DN870_c0_g3	TRINITY_DN12507_c0_g1,TRINITY_DN12679_c0_g1,TRINITY_DN15942_c0_g1,TRINITY_DN16469_c0_g1,TRINITY_DN1779_c1_g1,TRINITY_DN18598_c0_g1,TRINITY_DN18725_c0_g1,TRINITY_DN18820_c0_g2,TRINITY_DN24892_c0_g1,TRINITY_DN31502_c0_g1,TRINITY_DN56445_c0_g1,TRINITY_DN7271_c1_g1
BP	GO:0006873	cellular ion homeostasis	1	7	8	209	0.0556527	0.454774	TRINITY_DN14669_c0_g1	TRINITY_DN10909_c0_g1,TRINITY_DN13087_c0_g1,TRINITY_DN16546_c0_g1,TRINITY_DN16942_c0_g1,TRINITY_DN18223_c1_g2,TRINITY_DN18730_c0_g1,TRINITY_DN2769_c0_g1
BP	GO:0043331	response to dsRNA	3	3	6	138	0.0558062	0.454774	TRINITY_DN42707_c0_g1,TRINITY_DN43966_c0_g1,TRINITY_DN9097_c1_g1	TRINITY_DN14944_c0_g2,TRINITY_DN34585_c0_g1,TRINITY_DN38670_c0_g1
BP	GO:0007276	gamete generation	4	3	7	173	0.0558329	0.454774	TRINITY_DN18827_c0_g1,TRINITY_DN399_c4_g2,TRINITY_DN52879_c0_g1,TRINITY_DN6233_c0_g2	TRINITY_DN213_c0_g4,TRINITY_DN2163_c0_g2,TRINITY_DN28155_c0_g2
CC	GO:0031467	Cul7-RING ubiquitin ligase complex	0	1	1	3	0.0560659	0.483569	-	TRINITY_DN587_c0_g2
CC	GO:0035579	specific granule membrane	0	1	1	3	0.0560659	0.483569	-	TRINITY_DN4916_c0_g1
CC	GO:0043224	nuclear SCF ubiquitin ligase complex	0	1	1	3	0.0560659	0.483569	-	TRINITY_DN587_c0_g2
CC	GO:0070451	cell hair	0	1	1	3	0.0560659	0.483569	-	TRINITY_DN17943_c0_g1
CC	GO:0098556	cytoplasmic side of rough endoplasmic reticulum membrane	0	1	1	3	0.0560659	0.483569	-	TRINITY_DN8375_c0_g1
BP	GO:0006113	fermentation	1	0	1	3	0.0579771	0.454774	TRINITY_DN5600_c0_g1	-
BP	GO:0006337	nucleosome disassembly	1	0	1	3	0.0579771	0.454774	TRINITY_DN5276_c0_g2	-
BP	GO:0006567	threonine catabolic process	1	0	1	3	0.0579771	0.454774	TRINITY_DN14316_c0_g3	-
BP	GO:0007455	eye-antennal disc morphogenesis	0	1	1	3	0.0579771	0.454774	-	TRINITY_DN17943_c0_g1
BP	GO:0007469	antennal development	0	1	1	3	0.0579771	0.454774	-	TRINITY_DN17943_c0_g1
BP	GO:0007622	rhythmic behavior	0	1	1	3	0.0579771	0.454774	-	TRINITY_DN40306_c0_g1
BP	GO:0008038	neuron recognition	0	1	1	3	0.0579771	0.454774	-	TRINITY_DN17943_c0_g1
BP	GO:0017186	peptidyl-pyroglutamic acid biosynthetic process, using glutaminyl-peptide cyclotransferase	0	1	1	3	0.0579771	0.454774	-	TRINITY_DN29610_c0_g1
BP	GO:0018199	peptidyl-glutamine modification	0	1	1	3	0.0579771	0.454774	-	TRINITY_DN29610_c0_g1
BP	GO:0019655	glycolytic fermentation to ethanol	1	0	1	3	0.0579771	0.454774	TRINITY_DN5600_c0_g1	-
BP	GO:0019660	glycolytic fermentation	1	0	1	3	0.0579771	0.454774	TRINITY_DN5600_c0_g1	-
BP	GO:0019666	nitrogenous compound fermentation	1	0	1	3	0.0579771	0.454774	TRINITY_DN5600_c0_g1	-
BP	GO:0022416	chaeta development	0	1	1	3	0.0579771	0.454774	-	TRINITY_DN17943_c0_g1
BP	GO:0032986	protein-DNA complex disassembly	1	0	1	3	0.0579771	0.454774	TRINITY_DN5276_c0_g2	-
BP	GO:0035214	eye-antennal disc development	0	1	1	3	0.0579771	0.454774	-	TRINITY_DN17943_c0_g1
BP	GO:0044806	G-quadruplex DNA unwinding	0	1	1	3	0.0579771	0.454774	-	TRINITY_DN7271_c1_g1
BP	GO:0044821	meiotic telomere tethering at nuclear periphery	0	1	1	3	0.0579771	0.454774	-	TRINITY_DN842_c3_g1
BP	GO:0046622	positive regulation of organ growth	0	1	1	3	0.0579771	0.454774	-	TRINITY_DN12424_c0_g1
BP	GO:0048512	circadian behavior	0	1	1	3	0.0579771	0.454774	-	TRINITY_DN40306_c0_g1
BP	GO:0048753	pigment granule organization	0	1	1	3	0.0579771	0.454774	-	TRINITY_DN4916_c0_g1
BP	GO:0048800	antennal morphogenesis	0	1	1	3	0.0579771	0.454774	-	TRINITY_DN17943_c0_g1
BP	GO:0060542	regulation of strand invasion	0	1	1	3	0.0579771	0.454774	-	TRINITY_DN7271_c1_g1
BP	GO:0061820	telomeric D-loop disassembly	0	1	1	3	0.0579771	0.454774	-	TRINITY_DN7271_c1_g1
BP	GO:0070197	meiotic attachment of telomere to nuclear envelope	0	1	1	3	0.0579771	0.454774	-	TRINITY_DN842_c3_g1
BP	GO:0070593	dendrite self-avoidance	0	1	1	3	0.0579771	0.454774	-	TRINITY_DN17943_c0_g1
BP	GO:0071836	nectar secretion	0	1	1	3	0.0579771	0.454774	-	TRINITY_DN21373_c0_g1
BP	GO:0090657	telomeric loop disassembly	0	1	1	3	0.0579771	0.454774	-	TRINITY_DN7271_c1_g1
BP	GO:0097240	chromosome attachment to the nuclear envelope	0	1	1	3	0.0579771	0.454774	-	TRINITY_DN842_c3_g1
BP	GO:0098530	positive regulation of strand invasion	0	1	1	3	0.0579771	0.454774	-	TRINITY_DN7271_c1_g1
MF	GO:0004842	ubiquitin-protein transferase activity	9	9	18	604	0.0580173	0.317954	TRINITY_DN16363_c0_g2,TRINITY_DN17253_c0_g1,TRINITY_DN21889_c0_g1,TRINITY_DN2277_c1_g1,TRINITY_DN32233_c0_g1,TRINITY_DN43684_c0_g1,TRINITY_DN567_c0_g2,TRINITY_DN6043_c0_g1,TRINITY_DN6944_c0_g1	TRINITY_DN12816_c0_g1,TRINITY_DN2078_c1_g1,TRINITY_DN21330_c0_g1,TRINITY_DN23611_c0_g1,TRINITY_DN46235_c0_g1,TRINITY_DN51040_c0_g1,TRINITY_DN587_c0_g2,TRINITY_DN7104_c0_g1,TRINITY_DN943_c0_g1
BP	GO:0006821	chloride transport	0	2	2	20	0.0582877	0.454774	-	TRINITY_DN7873_c0_g1,TRINITY_DN8542_c0_g1
BP	GO:0098659	inorganic cation import across plasma membrane	0	2	2	20	0.0582877	0.454774	-	TRINITY_DN13087_c0_g1,TRINITY_DN16942_c0_g1
BP	GO:0099587	inorganic ion import across plasma membrane	0	2	2	20	0.0582877	0.454774	-	TRINITY_DN13087_c0_g1,TRINITY_DN16942_c0_g1
MF	GO:0003960	NADPH:quinone reductase activity	0	1	1	3	0.0584743	0.317954	-	TRINITY_DN12424_c0_g1
MF	GO:0004793	threonine aldolase activity	1	0	1	3	0.0584743	0.317954	TRINITY_DN14316_c0_g3	-
MF	GO:0008732	L-allo-threonine aldolase activity	1	0	1	3	0.0584743	0.317954	TRINITY_DN14316_c0_g3	-
MF	GO:0016603	glutaminyl-peptide cyclotransferase activity	0	1	1	3	0.0584743	0.317954	-	TRINITY_DN29610_c0_g1
MF	GO:0030911	TPR domain binding	0	1	1	3	0.0584743	0.317954	-	TRINITY_DN31502_c0_g1
MF	GO:0045300	acyl-[acyl-carrier-protein] desaturase activity	1	0	1	3	0.0584743	0.317954	TRINITY_DN5353_c1_g1	-
MF	GO:0046974	histone methyltransferase activity (H3-K9 specific)	0	1	1	3	0.0584743	0.317954	-	TRINITY_DN53036_c0_g1
MF	GO:0052667	phosphomethylethanolamine N-methyltransferase activity	1	0	1	3	0.0584743	0.317954	TRINITY_DN3940_c0_g2	-
MF	GO:0061749	forked DNA-dependent helicase activity	0	1	1	3	0.0584743	0.317954	-	TRINITY_DN7271_c1_g1
MF	GO:0061821	telomeric D-loop binding	0	1	1	3	0.0584743	0.317954	-	TRINITY_DN7271_c1_g1
MF	GO:0062037	D-loop DNA binding	0	1	1	3	0.0584743	0.317954	-	TRINITY_DN7271_c1_g1
MF	GO:0070337	3'-flap-structured DNA binding	0	1	1	3	0.0584743	0.317954	-	TRINITY_DN7271_c1_g1
MF	GO:0097602	cullin family protein binding	0	1	1	3	0.0584743	0.317954	-	TRINITY_DN587_c0_g2
MF	GO:0102786	stearoyl-[acp] desaturase activity	1	0	1	3	0.0584743	0.317954	TRINITY_DN5353_c1_g1	-
MF	GO:0102960	momilactone-A synthase activity	0	1	1	3	0.0584743	0.317954	-	TRINITY_DN1466_c0_g1
MF	GO:1905773	8-hydroxy-2'-deoxyguanosine DNA binding	0	1	1	3	0.0584743	0.317954	-	TRINITY_DN7271_c1_g1
BP	GO:0006022	aminoglycan metabolic process	1	2	3	45	0.0587005	0.454774	TRINITY_DN18973_c0_g1	TRINITY_DN1276_c2_g1,TRINITY_DN3654_c0_g2
BP	GO:0010166	wax metabolic process	0	3	3	45	0.0587005	0.454774	-	TRINITY_DN14944_c0_g2,TRINITY_DN2078_c1_g1,TRINITY_DN38670_c0_g1
BP	GO:0010208	pollen wall assembly	2	1	3	45	0.0587005	0.454774	TRINITY_DN47255_c0_g1,TRINITY_DN5330_c0_g1	TRINITY_DN9937_c0_g1
BP	GO:0085029	extracellular matrix assembly	2	1	3	45	0.0587005	0.454774	TRINITY_DN47255_c0_g1,TRINITY_DN5330_c0_g1	TRINITY_DN9937_c0_g1
BP	GO:1902806	regulation of cell cycle G1/S phase transition	1	2	3	45	0.0587005	0.454774	TRINITY_DN6203_c0_g1	TRINITY_DN371_c0_g1,TRINITY_DN50285_c0_g1
BP	GO:0042330	taxis	4	2	6	140	0.0590305	0.455732	TRINITY_DN34715_c0_g2,TRINITY_DN3940_c0_g2,TRINITY_DN5157_c0_g1,TRINITY_DN8282_c0_g1	TRINITY_DN14389_c0_g2,TRINITY_DN3760_c2_g1
CC	GO:0000974	Prp19 complex	1	1	2	21	0.0598871	0.495865	TRINITY_DN6944_c0_g1	TRINITY_DN30672_c0_g1
CC	GO:0031312	extrinsic component of organelle membrane	1	1	2	21	0.0598871	0.495865	TRINITY_DN5600_c0_g1	TRINITY_DN46791_c0_g1
MF	GO:0140828	metal cation:monoatomic cation antiporter activity	0	3	3	45	0.059926	0.322953	-	TRINITY_DN13087_c0_g1,TRINITY_DN16942_c0_g1,TRINITY_DN2769_c0_g1
MF	GO:0032555	purine ribonucleotide binding	32	64	96	4185	0.0603217	0.322953	TRINITY_DN11531_c0_g1,TRINITY_DN14669_c0_g1,TRINITY_DN15340_c0_g1,TRINITY_DN15739_c0_g1,TRINITY_DN16604_c0_g2,TRINITY_DN1665_c0_g1,TRINITY_DN16840_c1_g1,TRINITY_DN16961_c0_g1,TRINITY_DN17145_c0_g1,TRINITY_DN18161_c0_g1,TRINITY_DN19164_c0_g7,TRINITY_DN19715_c0_g2,TRINITY_DN1976_c0_g1,TRINITY_DN2029_c1_g1,TRINITY_DN2129_c0_g2,TRINITY_DN25322_c0_g1,TRINITY_DN25770_c0_g2,TRINITY_DN26929_c0_g1,TRINITY…	TRINITY_DN10188_c2_g1,TRINITY_DN10207_c0_g1,TRINITY_DN10654_c0_g6,TRINITY_DN11345_c0_g1,TRINITY_DN11385_c0_g2,TRINITY_DN11857_c0_g1,TRINITY_DN12404_c0_g1,TRINITY_DN12424_c0_g1,TRINITY_DN1276_c2_g1,TRINITY_DN13910_c0_g2,TRINITY_DN14034_c0_g2,TRINITY_DN14191_c0_g3,TRINITY_DN14598_c0_g4,TRINITY_DN14937_c0_g1,TRINITY_DN15422_c0_g1,TRINITY_DN15955_c1_g2,TRINITY_DN16507_c0_g1,TRINITY_DN16546_c0_g1,TRIN…
MF	GO:0016491	oxidoreductase activity	22	23	45	1795	0.0611325	0.322965	TRINITY_DN10657_c0_g1,TRINITY_DN1792_c0_g2,TRINITY_DN2290_c1_g1,TRINITY_DN23207_c0_g1,TRINITY_DN23219_c0_g1,TRINITY_DN26460_c1_g1,TRINITY_DN2950_c1_g1,TRINITY_DN46903_c0_g1,TRINITY_DN4739_c1_g1,TRINITY_DN47410_c0_g1,TRINITY_DN50388_c0_g1,TRINITY_DN5157_c0_g1,TRINITY_DN5330_c0_g1,TRINITY_DN5353_c1_g1,TRINITY_DN5600_c0_g1,TRINITY_DN56177_c0_g1,TRINITY_DN6298_c0_g1,TRINITY_DN7719_c1_g1,TRINITY_DN813…	TRINITY_DN10685_c0_g1,TRINITY_DN11655_c0_g1,TRINITY_DN12424_c0_g1,TRINITY_DN13116_c0_g1,TRINITY_DN14331_c0_g1,TRINITY_DN14389_c0_g2,TRINITY_DN1466_c0_g1,TRINITY_DN18126_c0_g1,TRINITY_DN19978_c0_g1,TRINITY_DN23111_c0_g1,TRINITY_DN30045_c0_g1,TRINITY_DN31304_c0_g2,TRINITY_DN3760_c2_g1,TRINITY_DN38195_c0_g1,TRINITY_DN3828_c0_g2,TRINITY_DN5349_c0_g2,TRINITY_DN5668_c0_g2,TRINITY_DN5933_c2_g1,TRINITY_D…
MF	GO:0017076	purine nucleotide binding	32	64	96	4188	0.061252	0.322965	TRINITY_DN11531_c0_g1,TRINITY_DN14669_c0_g1,TRINITY_DN15340_c0_g1,TRINITY_DN15739_c0_g1,TRINITY_DN16604_c0_g2,TRINITY_DN1665_c0_g1,TRINITY_DN16840_c1_g1,TRINITY_DN16961_c0_g1,TRINITY_DN17145_c0_g1,TRINITY_DN18161_c0_g1,TRINITY_DN19164_c0_g7,TRINITY_DN19715_c0_g2,TRINITY_DN1976_c0_g1,TRINITY_DN2029_c1_g1,TRINITY_DN2129_c0_g2,TRINITY_DN25322_c0_g1,TRINITY_DN25770_c0_g2,TRINITY_DN26929_c0_g1,TRINITY…	TRINITY_DN10188_c2_g1,TRINITY_DN10207_c0_g1,TRINITY_DN10654_c0_g6,TRINITY_DN11345_c0_g1,TRINITY_DN11385_c0_g2,TRINITY_DN11857_c0_g1,TRINITY_DN12404_c0_g1,TRINITY_DN12424_c0_g1,TRINITY_DN1276_c2_g1,TRINITY_DN13910_c0_g2,TRINITY_DN14034_c0_g2,TRINITY_DN14191_c0_g3,TRINITY_DN14598_c0_g4,TRINITY_DN14937_c0_g1,TRINITY_DN15422_c0_g1,TRINITY_DN15955_c1_g2,TRINITY_DN16507_c0_g1,TRINITY_DN16546_c0_g1,TRIN…
BP	GO:0016143	S-glycoside metabolic process	3	2	5	108	0.062556	0.471285	TRINITY_DN4273_c0_g1,TRINITY_DN6298_c0_g1,TRINITY_DN9481_c0_g1	TRINITY_DN2494_c1_g2,TRINITY_DN7290_c1_g1
BP	GO:0019757	glycosinolate metabolic process	3	2	5	108	0.062556	0.471285	TRINITY_DN4273_c0_g1,TRINITY_DN6298_c0_g1,TRINITY_DN9481_c0_g1	TRINITY_DN2494_c1_g2,TRINITY_DN7290_c1_g1
BP	GO:0019760	glucosinolate metabolic process	3	2	5	108	0.062556	0.471285	TRINITY_DN4273_c0_g1,TRINITY_DN6298_c0_g1,TRINITY_DN9481_c0_g1	TRINITY_DN2494_c1_g2,TRINITY_DN7290_c1_g1
MF	GO:0022839	ion gated channel activity	2	4	6	141	0.0626972	0.3281	TRINITY_DN16604_c0_g2,TRINITY_DN37065_c1_g1	TRINITY_DN11385_c0_g2,TRINITY_DN26357_c0_g1,TRINITY_DN7873_c0_g1,TRINITY_DN8542_c0_g1
BP	GO:0048511	rhythmic process	0	9	9	252	0.0627055	0.471285	-	TRINITY_DN11554_c0_g5,TRINITY_DN12507_c0_g1,TRINITY_DN15942_c0_g1,TRINITY_DN1779_c1_g1,TRINITY_DN18598_c0_g1,TRINITY_DN24892_c0_g1,TRINITY_DN26357_c0_g1,TRINITY_DN31574_c0_g1,TRINITY_DN40306_c0_g1
CC	GO:0098798	mitochondrial protein-containing complex	3	4	7	184	0.0628241	0.504607	TRINITY_DN448_c1_g1,TRINITY_DN46903_c0_g1,TRINITY_DN4739_c1_g1	TRINITY_DN19493_c0_g1,TRINITY_DN2163_c0_g2,TRINITY_DN7894_c0_g1,TRINITY_DN7894_c0_g2
MF	GO:0000217	DNA secondary structure binding	1	2	3	46	0.0632001	0.328263	TRINITY_DN58890_c0_g1	TRINITY_DN15422_c0_g1,TRINITY_DN7271_c1_g1
BP	GO:0048569	post-embryonic animal organ development	0	2	2	21	0.0636063	0.471285	-	TRINITY_DN17943_c0_g1,TRINITY_DN6611_c0_g1
BP	GO:0052031	modulation by symbiont of host defense response	1	1	2	21	0.0636063	0.471285	TRINITY_DN15340_c0_g1	TRINITY_DN213_c0_g4
BP	GO:0052167	modulation by symbiont of host innate immune response	1	1	2	21	0.0636063	0.471285	TRINITY_DN15340_c0_g1	TRINITY_DN213_c0_g4
BP	GO:0052173	response to defenses of other organism	1	1	2	21	0.0636063	0.471285	TRINITY_DN15340_c0_g1	TRINITY_DN213_c0_g4
BP	GO:0052200	response to host defenses	1	1	2	21	0.0636063	0.471285	TRINITY_DN15340_c0_g1	TRINITY_DN213_c0_g4
BP	GO:0052553	modulation by symbiont of host immune response	1	1	2	21	0.0636063	0.471285	TRINITY_DN15340_c0_g1	TRINITY_DN213_c0_g4
BP	GO:0052572	response to host immune response	1	1	2	21	0.0636063	0.471285	TRINITY_DN15340_c0_g1	TRINITY_DN213_c0_g4
BP	GO:0075136	response to host	1	1	2	21	0.0636063	0.471285	TRINITY_DN15340_c0_g1	TRINITY_DN213_c0_g4
BP	GO:0045454	cell redox homeostasis	3	5	8	216	0.0648705	0.479043	TRINITY_DN47410_c0_g1,TRINITY_DN5157_c0_g1,TRINITY_DN8282_c0_g1	TRINITY_DN11655_c0_g1,TRINITY_DN14389_c0_g2,TRINITY_DN2876_c0_g3,TRINITY_DN3760_c2_g1,TRINITY_DN9743_c0_g1
CC	GO:0071012	catalytic step 1 spliceosome	1	1	2	22	0.0650693	0.504607	TRINITY_DN6944_c0_g1	TRINITY_DN30672_c0_g1
CC	GO:0000325	plant-type vacuole	1	8	9	263	0.0654083	0.504607	TRINITY_DN3402_c1_g2	TRINITY_DN16546_c0_g1,TRINITY_DN18223_c1_g2,TRINITY_DN2769_c0_g1,TRINITY_DN3361_c0_g3,TRINITY_DN46791_c0_g1,TRINITY_DN7873_c0_g1,TRINITY_DN8542_c0_g1,TRINITY_DN9931_c0_g1
CC	GO:0009705	plant-type vacuole membrane	1	5	6	149	0.0658183	0.504607	TRINITY_DN3402_c1_g2	TRINITY_DN2769_c0_g1,TRINITY_DN3361_c0_g3,TRINITY_DN46791_c0_g1,TRINITY_DN7873_c0_g1,TRINITY_DN8542_c0_g1
BP	GO:0071407	cellular response to organic cyclic compound	4	9	13	413	0.0665784	0.490017	TRINITY_DN42707_c0_g1,TRINITY_DN43966_c0_g1,TRINITY_DN54269_c0_g1,TRINITY_DN9097_c1_g1	TRINITY_DN14944_c0_g2,TRINITY_DN213_c0_g4,TRINITY_DN34585_c0_g1,TRINITY_DN371_c0_g1,TRINITY_DN38670_c0_g1,TRINITY_DN433_c0_g3,TRINITY_DN50285_c0_g1,TRINITY_DN7290_c1_g1,TRINITY_DN8375_c0_g1
BP	GO:0010038	response to metal ion	12	11	23	836	0.0677399	0.494205	TRINITY_DN14669_c0_g1,TRINITY_DN1665_c0_g1,TRINITY_DN1976_c0_g1,TRINITY_DN22495_c1_g4,TRINITY_DN31790_c0_g3,TRINITY_DN5157_c0_g1,TRINITY_DN6944_c0_g1,TRINITY_DN8282_c0_g1,TRINITY_DN870_c0_g3,TRINITY_DN8710_c1_g1,TRINITY_DN9604_c0_g1,TRINITY_DN9848_c0_g1	TRINITY_DN12679_c0_g1,TRINITY_DN13116_c0_g1,TRINITY_DN13910_c0_g2,TRINITY_DN14389_c0_g2,TRINITY_DN23108_c0_g1,TRINITY_DN23111_c0_g1,TRINITY_DN2494_c1_g2,TRINITY_DN2769_c0_g1,TRINITY_DN3760_c2_g1,TRINITY_DN44172_c0_g1,TRINITY_DN56445_c0_g1
BP	GO:0010927	cellular component assembly involved in morphogenesis	2	2	4	78	0.0681185	0.494205	TRINITY_DN47255_c0_g1,TRINITY_DN5330_c0_g1	TRINITY_DN30762_c0_g1,TRINITY_DN9937_c0_g1
BP	GO:0016131	brassinosteroid metabolic process	1	2	3	48	0.0685822	0.494205	TRINITY_DN7719_c1_g1	TRINITY_DN10685_c0_g1,TRINITY_DN5933_c2_g1
BP	GO:0052542	defense response by callose deposition	2	1	3	48	0.0685822	0.494205	TRINITY_DN3282_c1_g2,TRINITY_DN6298_c0_g1	TRINITY_DN7290_c1_g1
MF	GO:0016616	oxidoreductase activity, acting on the CH-OH group of donors, NAD or NADP as acceptor	4	4	8	217	0.0688576	0.340062	TRINITY_DN1792_c0_g2,TRINITY_DN26460_c1_g1,TRINITY_DN56177_c0_g1,TRINITY_DN8918_c0_g2	TRINITY_DN14331_c0_g1,TRINITY_DN1466_c0_g1,TRINITY_DN7894_c0_g1,TRINITY_DN7894_c0_g2
BP	GO:0000904	cell morphogenesis involved in differentiation	6	6	12	375	0.0690042	0.494205	TRINITY_DN26929_c0_g1,TRINITY_DN3940_c0_g2,TRINITY_DN5157_c0_g1,TRINITY_DN8203_c0_g1,TRINITY_DN8203_c0_g2,TRINITY_DN8282_c0_g1	TRINITY_DN10804_c0_g1,TRINITY_DN12479_c1_g2,TRINITY_DN14389_c0_g2,TRINITY_DN17943_c0_g1,TRINITY_DN18725_c0_g1,TRINITY_DN3760_c2_g1
BP	GO:0009913	epidermal cell differentiation	1	1	2	22	0.0690813	0.494205	TRINITY_DN6043_c0_g1	TRINITY_DN17943_c0_g1
MF	GO:0008236	serine-type peptidase activity	0	7	7	181	0.0701365	0.340062	-	TRINITY_DN13579_c0_g1,TRINITY_DN1374_c0_g1,TRINITY_DN2639_c1_g1,TRINITY_DN29514_c0_g1,TRINITY_DN4718_c0_g1,TRINITY_DN51508_c0_g1,TRINITY_DN802_c2_g2
MF	GO:0017171	serine hydrolase activity	0	7	7	181	0.0701365	0.340062	-	TRINITY_DN13579_c0_g1,TRINITY_DN1374_c0_g1,TRINITY_DN2639_c1_g1,TRINITY_DN29514_c0_g1,TRINITY_DN4718_c0_g1,TRINITY_DN51508_c0_g1,TRINITY_DN802_c2_g2
MF	GO:0016651	oxidoreductase activity, acting on NAD(P)H	3	5	8	218	0.0703123	0.340062	TRINITY_DN5157_c0_g1,TRINITY_DN5600_c0_g1,TRINITY_DN8282_c0_g1	TRINITY_DN11655_c0_g1,TRINITY_DN12424_c0_g1,TRINITY_DN14389_c0_g2,TRINITY_DN3760_c2_g1,TRINITY_DN5349_c0_g2
CC	GO:0000228	nuclear chromosome	3	8	11	348	0.0703916	0.506534	TRINITY_DN28180_c0_g1,TRINITY_DN5276_c0_g2,TRINITY_DN8420_c0_g1	TRINITY_DN15942_c0_g1,TRINITY_DN18598_c0_g1,TRINITY_DN2163_c0_g2,TRINITY_DN24892_c0_g1,TRINITY_DN433_c3_g2,TRINITY_DN56042_c0_g1,TRINITY_DN8375_c0_g1,TRINITY_DN842_c3_g1
CC	GO:0030131	clathrin adaptor complex	0	2	2	23	0.0703953	0.506534	-	TRINITY_DN2043_c0_g2,TRINITY_DN4916_c0_g1
BP	GO:0009991	response to extracellular stimulus	4	10	14	458	0.0706908	0.494205	TRINITY_DN11211_c2_g1,TRINITY_DN18827_c0_g1,TRINITY_DN33684_c0_g1,TRINITY_DN34715_c0_g2	TRINITY_DN13116_c0_g1,TRINITY_DN15485_c1_g2,TRINITY_DN19978_c0_g1,TRINITY_DN23111_c0_g1,TRINITY_DN24597_c0_g2,TRINITY_DN371_c0_g1,TRINITY_DN5349_c0_g2,TRINITY_DN7271_c1_g1,TRINITY_DN7894_c0_g1,TRINITY_DN7894_c0_g2
MF	GO:0043621	protein self-association	0	6	6	146	0.071617	0.340062	-	TRINITY_DN21330_c0_g1,TRINITY_DN3502_c1_g1,TRINITY_DN43038_c0_g1,TRINITY_DN46791_c0_g1,TRINITY_DN7267_c1_g2,TRINITY_DN842_c3_g1
BP	GO:0031667	response to nutrient levels	3	10	13	418	0.0716571	0.494205	TRINITY_DN18827_c0_g1,TRINITY_DN33684_c0_g1,TRINITY_DN34715_c0_g2	TRINITY_DN13116_c0_g1,TRINITY_DN15485_c1_g2,TRINITY_DN19978_c0_g1,TRINITY_DN23111_c0_g1,TRINITY_DN24597_c0_g2,TRINITY_DN371_c0_g1,TRINITY_DN5349_c0_g2,TRINITY_DN7271_c1_g1,TRINITY_DN7894_c0_g1,TRINITY_DN7894_c0_g2
BP	GO:0055046	microgametogenesis	2	1	3	49	0.0720332	0.494205	TRINITY_DN399_c4_g2,TRINITY_DN52879_c0_g1	TRINITY_DN28155_c0_g2
BP	GO:0065001	specification of axis polarity	1	3	4	80	0.0733124	0.494205	TRINITY_DN8710_c1_g1	TRINITY_DN11857_c0_g1,TRINITY_DN34585_c0_g1,TRINITY_DN8831_c1_g1
BP	GO:1901568	fatty acid derivative metabolic process	1	3	4	80	0.0733124	0.494205	TRINITY_DN5330_c0_g1	TRINITY_DN14944_c0_g2,TRINITY_DN2078_c1_g1,TRINITY_DN38670_c0_g1
CC	GO:0031314	extrinsic component of mitochondrial inner membrane	1	0	1	4	0.0740491	0.506534	TRINITY_DN5600_c0_g1	-
CC	GO:0031462	Cul2-RING ubiquitin ligase complex	0	1	1	4	0.0740491	0.506534	-	TRINITY_DN587_c0_g2
BP	GO:0006023	aminoglycan biosynthetic process	0	2	2	23	0.0747045	0.494205	-	TRINITY_DN1276_c2_g1,TRINITY_DN3654_c0_g2
BP	GO:0006024	glycosaminoglycan biosynthetic process	0	2	2	23	0.0747045	0.494205	-	TRINITY_DN1276_c2_g1,TRINITY_DN3654_c0_g2
BP	GO:0006722	triterpenoid metabolic process	0	2	2	23	0.0747045	0.494205	-	TRINITY_DN1374_c0_g1,TRINITY_DN931_c0_g1
BP	GO:0007492	endoderm development	0	2	2	23	0.0747045	0.494205	-	TRINITY_DN11857_c0_g1,TRINITY_DN8831_c1_g1
BP	GO:2000067	regulation of root morphogenesis	0	2	2	23	0.0747045	0.494205	-	TRINITY_DN11857_c0_g1,TRINITY_DN8831_c1_g1
BP	GO:0048764	trichoblast maturation	2	4	6	149	0.0748907	0.494205	TRINITY_DN23207_c0_g1,TRINITY_DN26929_c0_g1	TRINITY_DN10804_c0_g1,TRINITY_DN12679_c0_g1,TRINITY_DN3189_c2_g2,TRINITY_DN56445_c0_g1
BP	GO:0048765	root hair cell differentiation	2	4	6	149	0.0748907	0.494205	TRINITY_DN23207_c0_g1,TRINITY_DN26929_c0_g1	TRINITY_DN10804_c0_g1,TRINITY_DN12679_c0_g1,TRINITY_DN3189_c2_g2,TRINITY_DN56445_c0_g1
BP	GO:0030422	siRNA processing	2	3	5	114	0.0750987	0.494205	TRINITY_DN42707_c0_g1,TRINITY_DN9097_c1_g1	TRINITY_DN14944_c0_g2,TRINITY_DN34585_c0_g1,TRINITY_DN38670_c0_g1
MF	GO:0035639	purine ribonucleoside triphosphate binding	31	63	94	4134	0.0755434	0.340062	TRINITY_DN11531_c0_g1,TRINITY_DN14669_c0_g1,TRINITY_DN15340_c0_g1,TRINITY_DN15739_c0_g1,TRINITY_DN1665_c0_g1,TRINITY_DN16840_c1_g1,TRINITY_DN16961_c0_g1,TRINITY_DN17145_c0_g1,TRINITY_DN18161_c0_g1,TRINITY_DN19164_c0_g7,TRINITY_DN19715_c0_g2,TRINITY_DN1976_c0_g1,TRINITY_DN2029_c1_g1,TRINITY_DN2129_c0_g2,TRINITY_DN25322_c0_g1,TRINITY_DN25770_c0_g2,TRINITY_DN26929_c0_g1,TRINITY_DN27245_c0_g1,TRINITY…	TRINITY_DN10188_c2_g1,TRINITY_DN10207_c0_g1,TRINITY_DN10654_c0_g6,TRINITY_DN11345_c0_g1,TRINITY_DN11857_c0_g1,TRINITY_DN12404_c0_g1,TRINITY_DN12424_c0_g1,TRINITY_DN1276_c2_g1,TRINITY_DN13910_c0_g2,TRINITY_DN14034_c0_g2,TRINITY_DN14191_c0_g3,TRINITY_DN14598_c0_g4,TRINITY_DN14937_c0_g1,TRINITY_DN15422_c0_g1,TRINITY_DN15955_c1_g2,TRINITY_DN16507_c0_g1,TRINITY_DN16546_c0_g1,TRINITY_DN16587_c0_g1,TRIN…
BP	GO:0055080	cation homeostasis	1	9	10	301	0.0756708	0.494205	TRINITY_DN14669_c0_g1	TRINITY_DN10909_c0_g1,TRINITY_DN11857_c0_g1,TRINITY_DN13087_c0_g1,TRINITY_DN16546_c0_g1,TRINITY_DN16942_c0_g1,TRINITY_DN18223_c1_g2,TRINITY_DN18730_c0_g1,TRINITY_DN2769_c0_g1,TRINITY_DN8831_c1_g1
BP	GO:1901700	response to oxygen-containing compound	18	37	55	2305	0.0757504	0.494205	TRINITY_DN11211_c2_g1,TRINITY_DN17253_c0_g1,TRINITY_DN19164_c0_g7,TRINITY_DN1976_c0_g1,TRINITY_DN22495_c1_g4,TRINITY_DN3282_c1_g2,TRINITY_DN3412_c3_g1,TRINITY_DN34715_c0_g2,TRINITY_DN37065_c1_g1,TRINITY_DN43966_c0_g1,TRINITY_DN4398_c0_g2,TRINITY_DN54269_c0_g1,TRINITY_DN6043_c0_g1,TRINITY_DN6298_c0_g1,TRINITY_DN6512_c1_g1,TRINITY_DN7853_c0_g1,TRINITY_DN8710_c1_g1,TRINITY_DN9848_c0_g1	TRINITY_DN10188_c2_g1,TRINITY_DN12679_c0_g1,TRINITY_DN12816_c0_g1,TRINITY_DN12851_c0_g1,TRINITY_DN13087_c0_g1,TRINITY_DN1344_c1_g1,TRINITY_DN14191_c0_g3,TRINITY_DN14910_c0_g1,TRINITY_DN14944_c0_g2,TRINITY_DN16546_c0_g1,TRINITY_DN16774_c0_g1,TRINITY_DN17074_c0_g1,TRINITY_DN18223_c1_g2,TRINITY_DN18603_c0_g1,TRINITY_DN2078_c1_g1,TRINITY_DN213_c0_g4,TRINITY_DN21330_c0_g1,TRINITY_DN24597_c0_g2,TRINITY…
CC	GO:0043230	extracellular organelle	0	2	2	24	0.0758578	0.506534	-	TRINITY_DN371_c0_g1,TRINITY_DN43038_c0_g1
CC	GO:0065010	extracellular membrane-bounded organelle	0	2	2	24	0.0758578	0.506534	-	TRINITY_DN371_c0_g1,TRINITY_DN43038_c0_g1
CC	GO:0070062	extracellular exosome	0	2	2	24	0.0758578	0.506534	-	TRINITY_DN371_c0_g1,TRINITY_DN43038_c0_g1
CC	GO:1903561	extracellular vesicle	0	2	2	24	0.0758578	0.506534	-	TRINITY_DN371_c0_g1,TRINITY_DN43038_c0_g1
BP	GO:0010034	response to acetate	1	0	1	4	0.076548	0.494205	TRINITY_DN37065_c1_g1	-
BP	GO:0010968	regulation of microtubule nucleation	0	1	1	4	0.076548	0.494205	-	TRINITY_DN12508_c0_g1
BP	GO:0015720	allantoin transport	0	1	1	4	0.076548	0.494205	-	TRINITY_DN15955_c1_g2
BP	GO:0031116	positive regulation of microtubule polymerization	0	1	1	4	0.076548	0.494205	-	TRINITY_DN12508_c0_g1
BP	GO:0033540	fatty acid beta-oxidation using acyl-CoA oxidase	0	1	1	4	0.076548	0.494205	-	TRINITY_DN18126_c0_g1
BP	GO:0033542	fatty acid beta-oxidation, unsaturated, even number	0	1	1	4	0.076548	0.494205	-	TRINITY_DN38195_c0_g1
BP	GO:0035316	non-sensory hair organization	0	1	1	4	0.076548	0.494205	-	TRINITY_DN17943_c0_g1
BP	GO:0035317	imaginal disc-derived wing hair organization	0	1	1	4	0.076548	0.494205	-	TRINITY_DN17943_c0_g1
BP	GO:0035336	long-chain fatty-acyl-CoA metabolic process	1	0	1	4	0.076548	0.494205	TRINITY_DN5330_c0_g1	-
BP	GO:0042906	xanthine transport	0	1	1	4	0.076548	0.494205	-	TRINITY_DN15955_c1_g2
BP	GO:0045141	meiotic telomere clustering	0	1	1	4	0.076548	0.494205	-	TRINITY_DN842_c3_g1
BP	GO:0045951	positive regulation of mitotic recombination	1	0	1	4	0.076548	0.494205	TRINITY_DN1665_c0_g1	-
BP	GO:0070981	L-asparagine biosynthetic process	0	1	1	4	0.076548	0.494205	-	TRINITY_DN19296_c0_g2
BP	GO:0070982	L-asparagine metabolic process	0	1	1	4	0.076548	0.494205	-	TRINITY_DN19296_c0_g2
BP	GO:0071295	cellular response to vitamin	0	1	1	4	0.076548	0.494205	-	TRINITY_DN5349_c0_g2
BP	GO:0071311	cellular response to acetate	1	0	1	4	0.076548	0.494205	TRINITY_DN37065_c1_g1	-
BP	GO:0071384	cellular response to corticosteroid stimulus	0	1	1	4	0.076548	0.494205	-	TRINITY_DN8375_c0_g1
BP	GO:0090063	positive regulation of microtubule nucleation	0	1	1	4	0.076548	0.494205	-	TRINITY_DN12508_c0_g1
BP	GO:0090220	chromosome localization to nuclear envelope involved in homologous chromosome segregation	0	1	1	4	0.076548	0.494205	-	TRINITY_DN842_c3_g1
BP	GO:2000025	regulation of leaf formation	1	0	1	4	0.076548	0.494205	TRINITY_DN19482_c0_g1	-
BP	GO:2000766	negative regulation of cytoplasmic translation	0	1	1	4	0.076548	0.494205	-	TRINITY_DN371_c0_g1
BP	GO:0042545	cell wall modification	2	4	6	150	0.076789	0.494315	TRINITY_DN56563_c0_g1,TRINITY_DN6298_c0_g1	TRINITY_DN17642_c0_g1,TRINITY_DN43038_c0_g1,TRINITY_DN58762_c0_g1,TRINITY_DN7290_c1_g1
MF	GO:0000179	rRNA (adenine-N6,N6-)-dimethyltransferase activity	0	1	1	4	0.077198	0.340062	-	TRINITY_DN23711_c0_g1
MF	GO:0004349	glutamate 5-kinase activity	0	1	1	4	0.077198	0.340062	-	TRINITY_DN5668_c0_g2
MF	GO:0004350	glutamate-5-semialdehyde dehydrogenase activity	0	1	1	4	0.077198	0.340062	-	TRINITY_DN5668_c0_g2
MF	GO:0005274	allantoin:proton symporter activity	0	1	1	4	0.077198	0.340062	-	TRINITY_DN15955_c1_g2
MF	GO:0008179	adenylate cyclase binding	0	1	1	4	0.077198	0.340062	-	TRINITY_DN20101_c0_g1
MF	GO:0010210	IAA-Phe conjugate hydrolase activity	0	1	1	4	0.077198	0.340062	-	TRINITY_DN16953_c1_g1
MF	GO:0010211	IAA-Leu conjugate hydrolase activity	0	1	1	4	0.077198	0.340062	-	TRINITY_DN16953_c1_g1
MF	GO:0016508	long-chain-enoyl-CoA hydratase activity	1	0	1	4	0.077198	0.340062	TRINITY_DN1792_c0_g2	-
MF	GO:0017084	delta1-pyrroline-5-carboxylate synthetase activity	0	1	1	4	0.077198	0.340062	-	TRINITY_DN5668_c0_g2
MF	GO:0018858	benzoate-CoA ligase activity	1	0	1	4	0.077198	0.340062	TRINITY_DN4273_c0_g1	-
MF	GO:0032357	oxidized purine DNA binding	0	1	1	4	0.077198	0.340062	-	TRINITY_DN7271_c1_g1
MF	GO:0034639	L-amino acid efflux transmembrane transporter activity	1	0	1	4	0.077198	0.340062	TRINITY_DN13796_c1_g2	-
MF	GO:0042907	xanthine transmembrane transporter activity	0	1	1	4	0.077198	0.340062	-	TRINITY_DN15955_c1_g2
MF	GO:0046524	sucrose-phosphate synthase activity	0	1	1	4	0.077198	0.340062	-	TRINITY_DN21373_c0_g1
MF	GO:0070336	flap-structured DNA binding	0	1	1	4	0.077198	0.340062	-	TRINITY_DN7271_c1_g1
MF	GO:0080019	fatty-acyl-CoA reductase (alcohol-forming) activity	1	0	1	4	0.077198	0.340062	TRINITY_DN5330_c0_g1	-
MF	GO:0080023	3R-hydroxyacyl-CoA dehydratase activity	0	1	1	4	0.077198	0.340062	-	TRINITY_DN38195_c0_g1
MF	GO:0102965	alcohol-forming fatty acyl-CoA reductase activity	1	0	1	4	0.077198	0.340062	TRINITY_DN5330_c0_g1	-
CC	GO:0009505	plant-type cell wall	0	10	10	313	0.0775753	0.509781	-	TRINITY_DN11857_c0_g1,TRINITY_DN1374_c0_g1,TRINITY_DN16296_c0_g2,TRINITY_DN17642_c0_g1,TRINITY_DN18856_c0_g1,TRINITY_DN29514_c0_g1,TRINITY_DN51508_c0_g1,TRINITY_DN7881_c0_g4,TRINITY_DN8831_c1_g1,TRINITY_DN9931_c0_g1
MF	GO:0015171	amino acid transmembrane transporter activity	1	3	4	81	0.07786	0.340821	TRINITY_DN13796_c1_g2	TRINITY_DN19421_c0_g1,TRINITY_DN2937_c1_g1,TRINITY_DN802_c3_g2
BP	GO:0006855	xenobiotic transmembrane transport	1	7	8	225	0.0780386	0.500899	TRINITY_DN18568_c0_g1	TRINITY_DN10188_c2_g1,TRINITY_DN15955_c1_g2,TRINITY_DN16546_c0_g1,TRINITY_DN18223_c1_g2,TRINITY_DN433_c0_g3,TRINITY_DN7290_c1_g1,TRINITY_DN8375_c0_g1
BP	GO:0003333	amino acid transmembrane transport	1	3	4	82	0.0787014	0.502317	TRINITY_DN13796_c1_g2	TRINITY_DN19421_c0_g1,TRINITY_DN2937_c1_g1,TRINITY_DN802_c3_g2
BP	GO:0010054	trichoblast differentiation	2	4	6	151	0.0787145	0.502317	TRINITY_DN23207_c0_g1,TRINITY_DN26929_c0_g1	TRINITY_DN10804_c0_g1,TRINITY_DN12679_c0_g1,TRINITY_DN3189_c2_g2,TRINITY_DN56445_c0_g1
MF	GO:0015035	protein-disulfide reductase activity	3	3	6	150	0.0792515	0.344744	TRINITY_DN47410_c0_g1,TRINITY_DN5157_c0_g1,TRINITY_DN8282_c0_g1	TRINITY_DN11655_c0_g1,TRINITY_DN14389_c0_g2,TRINITY_DN3760_c2_g1
BP	GO:0009798	axis specification	2	3	5	116	0.0795614	0.506191	TRINITY_DN17909_c0_g1,TRINITY_DN8710_c1_g1	TRINITY_DN11857_c0_g1,TRINITY_DN34585_c0_g1,TRINITY_DN8831_c1_g1
BP	GO:0042592	homeostatic process	6	17	23	853	0.0802973	0.506191	TRINITY_DN13796_c1_g2,TRINITY_DN14669_c0_g1,TRINITY_DN47410_c0_g1,TRINITY_DN5157_c0_g1,TRINITY_DN7719_c1_g1,TRINITY_DN8282_c0_g1	TRINITY_DN10909_c0_g1,TRINITY_DN11655_c0_g1,TRINITY_DN11857_c0_g1,TRINITY_DN13087_c0_g1,TRINITY_DN14340_c0_g1,TRINITY_DN14389_c0_g2,TRINITY_DN16546_c0_g1,TRINITY_DN16942_c0_g1,TRINITY_DN18223_c1_g2,TRINITY_DN18730_c0_g1,TRINITY_DN2769_c0_g1,TRINITY_DN2876_c0_g3,TRINITY_DN3760_c2_g1,TRINITY_DN5933_c2_g1,TRINITY_DN7271_c1_g1,TRINITY_DN8831_c1_g1,TRINITY_DN9743_c0_g1
BP	GO:0007444	imaginal disc development	0	2	2	24	0.0804678	0.506191	-	TRINITY_DN17943_c0_g1,TRINITY_DN6611_c0_g1
BP	GO:0030203	glycosaminoglycan metabolic process	0	2	2	24	0.0804678	0.506191	-	TRINITY_DN1276_c2_g1,TRINITY_DN3654_c0_g2
BP	GO:0033539	fatty acid beta-oxidation using acyl-CoA dehydrogenase	1	1	2	24	0.0804678	0.506191	TRINITY_DN23207_c0_g1	TRINITY_DN18126_c0_g1
BP	GO:0071496	cellular response to external stimulus	6	6	12	386	0.0814544	0.510942	TRINITY_DN11211_c2_g1,TRINITY_DN18827_c0_g1,TRINITY_DN33684_c0_g1,TRINITY_DN34715_c0_g2,TRINITY_DN37065_c1_g1,TRINITY_DN8710_c1_g1	TRINITY_DN24597_c0_g2,TRINITY_DN371_c0_g1,TRINITY_DN5349_c0_g2,TRINITY_DN7271_c1_g1,TRINITY_DN7894_c0_g1,TRINITY_DN7894_c0_g2
MF	GO:0004129	cytochrome-c oxidase activity	2	0	2	24	0.0816742	0.350897	TRINITY_DN46903_c0_g1,TRINITY_DN4739_c1_g1	-
MF	GO:0016675	oxidoreductase activity, acting on a heme group of donors	2	0	2	24	0.0816742	0.350897	TRINITY_DN46903_c0_g1,TRINITY_DN4739_c1_g1	-
BP	GO:0042908	xenobiotic transport	1	7	8	228	0.0827589	0.515233	TRINITY_DN18568_c0_g1	TRINITY_DN10188_c2_g1,TRINITY_DN15955_c1_g2,TRINITY_DN16546_c0_g1,TRINITY_DN18223_c1_g2,TRINITY_DN433_c0_g3,TRINITY_DN7290_c1_g1,TRINITY_DN8375_c0_g1
BP	GO:0006814	sodium ion transport	0	3	3	52	0.0828386	0.515233	-	TRINITY_DN13087_c0_g1,TRINITY_DN16942_c0_g1,TRINITY_DN37548_c0_g3
BP	GO:0016128	phytosteroid metabolic process	1	2	3	52	0.0828386	0.515233	TRINITY_DN7719_c1_g1	TRINITY_DN10685_c0_g1,TRINITY_DN5933_c2_g1
CC	GO:0030863	cortical cytoskeleton	2	3	5	122	0.0839626	0.534647	TRINITY_DN1665_c0_g1,TRINITY_DN25770_c0_g2	TRINITY_DN12508_c0_g1,TRINITY_DN20101_c0_g1,TRINITY_DN25023_c0_g1
BP	GO:0002183	cytoplasmic translational initiation	0	2	2	25	0.0863637	0.516891	-	TRINITY_DN10654_c0_g6,TRINITY_DN371_c0_g1
BP	GO:0002478	antigen processing and presentation of exogenous peptide antigen	1	1	2	25	0.0863637	0.516891	TRINITY_DN19164_c0_g7	TRINITY_DN4916_c0_g1
BP	GO:0008544	epidermis development	1	1	2	25	0.0863637	0.516891	TRINITY_DN6043_c0_g1	TRINITY_DN17943_c0_g1
BP	GO:0019884	antigen processing and presentation of exogenous antigen	1	1	2	25	0.0863637	0.516891	TRINITY_DN19164_c0_g7	TRINITY_DN4916_c0_g1
BP	GO:0019886	antigen processing and presentation of exogenous peptide antigen via MHC class II	1	1	2	25	0.0863637	0.516891	TRINITY_DN19164_c0_g7	TRINITY_DN4916_c0_g1
BP	GO:0035107	appendage morphogenesis	0	2	2	25	0.0863637	0.516891	-	TRINITY_DN17943_c0_g1,TRINITY_DN6611_c0_g1
BP	GO:0048736	appendage development	0	2	2	25	0.0863637	0.516891	-	TRINITY_DN17943_c0_g1,TRINITY_DN6611_c0_g1
BP	GO:2000035	regulation of stem cell division	2	0	2	25	0.0863637	0.516891	TRINITY_DN1976_c0_g1,TRINITY_DN9848_c0_g1	-
BP	GO:0043650	dicarboxylic acid biosynthetic process	0	3	3	53	0.0865865	0.516891	-	TRINITY_DN13116_c0_g1,TRINITY_DN19978_c0_g1,TRINITY_DN23111_c0_g1
CC	GO:0016442	RISC complex	1	1	2	26	0.0871642	0.534647	TRINITY_DN42707_c0_g1	TRINITY_DN34585_c0_g1
CC	GO:0031332	RNAi effector complex	1	1	2	26	0.0871642	0.534647	TRINITY_DN42707_c0_g1	TRINITY_DN34585_c0_g1
CC	GO:0030496	midbody	2	1	3	55	0.0872093	0.534647	TRINITY_DN11211_c2_g1,TRINITY_DN19164_c0_g7	TRINITY_DN43038_c0_g1
MF	GO:0000981	DNA-binding transcription factor activity, RNA polymerase II-specific	3	3	6	154	0.0873258	0.357543	TRINITY_DN7853_c0_g1,TRINITY_DN8203_c0_g1,TRINITY_DN8203_c0_g2	TRINITY_DN11554_c0_g5,TRINITY_DN1550_c1_g1,TRINITY_DN371_c0_g1
BP	GO:0051301	cell division	10	11	21	775	0.0882502	0.516891	TRINITY_DN1665_c0_g1,TRINITY_DN19164_c0_g7,TRINITY_DN1976_c0_g1,TRINITY_DN25322_c0_g1,TRINITY_DN3412_c3_g1,TRINITY_DN34715_c0_g2,TRINITY_DN6043_c0_g1,TRINITY_DN6203_c0_g1,TRINITY_DN8420_c0_g1,TRINITY_DN9848_c0_g1	TRINITY_DN11857_c0_g1,TRINITY_DN16403_c1_g2,TRINITY_DN16469_c0_g1,TRINITY_DN17806_c0_g1,TRINITY_DN213_c0_g4,TRINITY_DN25023_c0_g1,TRINITY_DN433_c0_g3,TRINITY_DN7493_c1_g2,TRINITY_DN7493_c1_g3,TRINITY_DN7535_c0_g1,TRINITY_DN8831_c1_g1
MF	GO:0042973	glucan endo-1,3-beta-D-glucosidase activity	1	2	3	53	0.088315	0.357543	TRINITY_DN45077_c0_g1	TRINITY_DN4745_c0_g1,TRINITY_DN9937_c0_g1
MF	GO:0005244	voltage-gated ion channel activity	1	4	5	119	0.088942	0.357543	TRINITY_DN16604_c0_g2	TRINITY_DN11385_c0_g2,TRINITY_DN26357_c0_g1,TRINITY_DN7873_c0_g1,TRINITY_DN8542_c0_g1
MF	GO:0022832	voltage-gated channel activity	1	4	5	119	0.088942	0.357543	TRINITY_DN16604_c0_g2	TRINITY_DN11385_c0_g2,TRINITY_DN26357_c0_g1,TRINITY_DN7873_c0_g1,TRINITY_DN8542_c0_g1
BP	GO:0042546	cell wall biogenesis	1	8	9	271	0.0890412	0.516891	TRINITY_DN19164_c0_g7	TRINITY_DN10685_c0_g1,TRINITY_DN10804_c0_g1,TRINITY_DN1276_c2_g1,TRINITY_DN16403_c1_g2,TRINITY_DN25023_c0_g1,TRINITY_DN3189_c2_g2,TRINITY_DN3361_c0_g3,TRINITY_DN3654_c0_g2
MF	GO:0015036	disulfide oxidoreductase activity	3	3	6	155	0.0894125	0.357543	TRINITY_DN47410_c0_g1,TRINITY_DN5157_c0_g1,TRINITY_DN8282_c0_g1	TRINITY_DN11655_c0_g1,TRINITY_DN14389_c0_g2,TRINITY_DN3760_c2_g1
BP	GO:0006536	glutamate metabolic process	0	3	3	54	0.0904051	0.516891	-	TRINITY_DN13116_c0_g1,TRINITY_DN19978_c0_g1,TRINITY_DN23111_c0_g1
BP	GO:1901570	fatty acid derivative biosynthetic process	0	3	3	54	0.0904051	0.516891	-	TRINITY_DN14944_c0_g2,TRINITY_DN2078_c1_g1,TRINITY_DN38670_c0_g1
BP	GO:0040008	regulation of growth	12	5	17	604	0.0904891	0.516891	TRINITY_DN1665_c0_g1,TRINITY_DN18827_c0_g1,TRINITY_DN19164_c0_g7,TRINITY_DN25770_c0_g2,TRINITY_DN34715_c0_g2,TRINITY_DN5157_c0_g1,TRINITY_DN6043_c0_g1,TRINITY_DN6298_c0_g1,TRINITY_DN8203_c0_g1,TRINITY_DN8203_c0_g2,TRINITY_DN8282_c0_g1,TRINITY_DN8710_c1_g1	TRINITY_DN12424_c0_g1,TRINITY_DN12479_c1_g2,TRINITY_DN14389_c0_g2,TRINITY_DN3760_c2_g1,TRINITY_DN7271_c1_g1
BP	GO:0034220	ion transmembrane transport	9	17	26	999	0.0906804	0.516891	TRINITY_DN13016_c0_g1,TRINITY_DN13796_c1_g2,TRINITY_DN14365_c0_g1,TRINITY_DN16390_c0_g2,TRINITY_DN16604_c0_g2,TRINITY_DN37065_c1_g1,TRINITY_DN448_c1_g1,TRINITY_DN46903_c0_g1,TRINITY_DN4739_c1_g1	TRINITY_DN10909_c0_g1,TRINITY_DN11385_c0_g2,TRINITY_DN13087_c0_g1,TRINITY_DN14340_c0_g1,TRINITY_DN15955_c1_g2,TRINITY_DN16942_c0_g1,TRINITY_DN19421_c0_g1,TRINITY_DN26357_c0_g1,TRINITY_DN27269_c0_g1,TRINITY_DN2769_c0_g1,TRINITY_DN2937_c1_g1,TRINITY_DN3361_c0_g3,TRINITY_DN37548_c0_g3,TRINITY_DN7290_c1_g1,TRINITY_DN7873_c0_g1,TRINITY_DN802_c3_g2,TRINITY_DN8542_c0_g1
CC	GO:0055028	cortical microtubule	2	1	3	56	0.0909082	0.534647	TRINITY_DN1665_c0_g1,TRINITY_DN25770_c0_g2	TRINITY_DN12508_c0_g1
BP	GO:0071554	cell wall organization or biogenesis	6	16	22	822	0.0909869	0.516891	TRINITY_DN19164_c0_g7,TRINITY_DN339_c0_g2,TRINITY_DN56563_c0_g1,TRINITY_DN6203_c0_g1,TRINITY_DN6298_c0_g1,TRINITY_DN6607_c0_g2	TRINITY_DN10685_c0_g1,TRINITY_DN10804_c0_g1,TRINITY_DN11857_c0_g1,TRINITY_DN1276_c2_g1,TRINITY_DN16403_c1_g2,TRINITY_DN17642_c0_g1,TRINITY_DN25023_c0_g1,TRINITY_DN3189_c2_g2,TRINITY_DN3361_c0_g3,TRINITY_DN3654_c0_g2,TRINITY_DN43038_c0_g1,TRINITY_DN4745_c0_g1,TRINITY_DN58762_c0_g1,TRINITY_DN7290_c1_g1,TRINITY_DN807_c1_g1,TRINITY_DN8831_c1_g1
BP	GO:0016441	post-transcriptional gene silencing	3	5	8	233	0.0909931	0.516891	TRINITY_DN42707_c0_g1,TRINITY_DN43966_c0_g1,TRINITY_DN9097_c1_g1	TRINITY_DN14944_c0_g2,TRINITY_DN17730_c0_g2,TRINITY_DN34585_c0_g1,TRINITY_DN38670_c0_g1,TRINITY_DN7535_c0_g1
MF	GO:0015267	channel activity	3	6	9	270	0.091031	0.357543	TRINITY_DN16604_c0_g2,TRINITY_DN37065_c1_g1,TRINITY_DN448_c1_g1	TRINITY_DN11385_c0_g2,TRINITY_DN14340_c0_g1,TRINITY_DN26357_c0_g1,TRINITY_DN5102_c0_g2,TRINITY_DN7873_c0_g1,TRINITY_DN8542_c0_g1
MF	GO:0022803	passive transmembrane transporter activity	3	6	9	270	0.091031	0.357543	TRINITY_DN16604_c0_g2,TRINITY_DN37065_c1_g1,TRINITY_DN448_c1_g1	TRINITY_DN11385_c0_g2,TRINITY_DN14340_c0_g1,TRINITY_DN26357_c0_g1,TRINITY_DN5102_c0_g2,TRINITY_DN7873_c0_g1,TRINITY_DN8542_c0_g1
CC	GO:0008275	gamma-tubulin small complex	0	1	1	5	0.0916907	0.534647	-	TRINITY_DN12508_c0_g1
CC	GO:0030875	rDNA protrusion	1	0	1	5	0.0916907	0.534647	TRINITY_DN28180_c0_g1	-
CC	GO:0032389	MutLalpha complex	0	1	1	5	0.0916907	0.534647	-	TRINITY_DN7271_c1_g1
BP	GO:0010584	pollen exine formation	1	1	2	26	0.0923848	0.516891	TRINITY_DN5330_c0_g1	TRINITY_DN9937_c0_g1
MF	GO:0004806	triglyceride lipase activity	0	2	2	26	0.0937504	0.357543	-	TRINITY_DN33164_c0_g5,TRINITY_DN720_c3_g1
MF	GO:0015386	potassium:proton antiporter activity	0	2	2	26	0.0937504	0.357543	-	TRINITY_DN13087_c0_g1,TRINITY_DN16942_c0_g1
BP	GO:0050801	ion homeostasis	2	9	11	355	0.0941236	0.516891	TRINITY_DN13796_c1_g2,TRINITY_DN14669_c0_g1	TRINITY_DN10909_c0_g1,TRINITY_DN11857_c0_g1,TRINITY_DN13087_c0_g1,TRINITY_DN16546_c0_g1,TRINITY_DN16942_c0_g1,TRINITY_DN18223_c1_g2,TRINITY_DN18730_c0_g1,TRINITY_DN2769_c0_g1,TRINITY_DN8831_c1_g1
BP	GO:0030154	cell differentiation	16	19	35	1411	0.0941565	0.516891	TRINITY_DN18827_c0_g1,TRINITY_DN23207_c0_g1,TRINITY_DN26929_c0_g1,TRINITY_DN3940_c0_g2,TRINITY_DN399_c4_g2,TRINITY_DN5157_c0_g1,TRINITY_DN52879_c0_g1,TRINITY_DN5562_c0_g1,TRINITY_DN6043_c0_g1,TRINITY_DN6203_c0_g1,TRINITY_DN6233_c0_g2,TRINITY_DN7853_c0_g1,TRINITY_DN8203_c0_g1,TRINITY_DN8203_c0_g2,TRINITY_DN8282_c0_g1,TRINITY_DN8710_c1_g1	TRINITY_DN10804_c0_g1,TRINITY_DN11857_c0_g1,TRINITY_DN12424_c0_g1,TRINITY_DN12479_c1_g2,TRINITY_DN12679_c0_g1,TRINITY_DN14389_c0_g2,TRINITY_DN15942_c0_g1,TRINITY_DN17943_c0_g1,TRINITY_DN18598_c0_g1,TRINITY_DN18725_c0_g1,TRINITY_DN24892_c0_g1,TRINITY_DN28155_c0_g2,TRINITY_DN30762_c0_g1,TRINITY_DN3189_c2_g2,TRINITY_DN3760_c2_g1,TRINITY_DN4916_c0_g1,TRINITY_DN50285_c0_g1,TRINITY_DN56445_c0_g1,TRINIT…
BP	GO:0000019	regulation of mitotic recombination	1	0	1	5	0.0947538	0.516891	TRINITY_DN1665_c0_g1	-
BP	GO:0000349	generation of catalytic spliceosome for first transesterification step	1	0	1	5	0.0947538	0.516891	TRINITY_DN6944_c0_g1	-
BP	GO:0007026	negative regulation of microtubule depolymerization	0	1	1	5	0.0947538	0.516891	-	TRINITY_DN16469_c0_g1
BP	GO:0009868	jasmonic acid and ethylene-dependent systemic resistance, jasmonic acid mediated signaling pathway	0	1	1	5	0.0947538	0.516891	-	TRINITY_DN213_c0_g4
BP	GO:0016539	intein-mediated protein splicing	1	0	1	5	0.0947538	0.516891	TRINITY_DN1665_c0_g1	-
BP	GO:0030908	protein splicing	1	0	1	5	0.0947538	0.516891	TRINITY_DN1665_c0_g1	-
BP	GO:0031112	positive regulation of microtubule polymerization or depolymerization	0	1	1	5	0.0947538	0.516891	-	TRINITY_DN12508_c0_g1
BP	GO:0031113	regulation of microtubule polymerization	0	1	1	5	0.0947538	0.516891	-	TRINITY_DN12508_c0_g1
BP	GO:0032973	amino acid export across plasma membrane	1	0	1	5	0.0947538	0.516891	TRINITY_DN13796_c1_g2	-
BP	GO:0035315	hair cell differentiation	0	1	1	5	0.0947538	0.516891	-	TRINITY_DN17943_c0_g1
BP	GO:0042539	hypotonic salinity response	0	1	1	5	0.0947538	0.516891	-	TRINITY_DN213_c0_g4
BP	GO:0043485	endosome to pigment granule transport	0	1	1	5	0.0947538	0.516891	-	TRINITY_DN4916_c0_g1
BP	GO:0048757	pigment granule maturation	0	1	1	5	0.0947538	0.516891	-	TRINITY_DN4916_c0_g1
BP	GO:0051384	response to glucocorticoid	0	1	1	5	0.0947538	0.516891	-	TRINITY_DN8375_c0_g1
BP	GO:0051791	medium-chain fatty acid metabolic process	0	1	1	5	0.0947538	0.516891	-	TRINITY_DN18126_c0_g1
BP	GO:0080021	response to benzoic acid	0	1	1	5	0.0947538	0.516891	-	TRINITY_DN12816_c0_g1
BP	GO:2000037	regulation of stomatal complex patterning	1	0	1	5	0.0947538	0.516891	TRINITY_DN6203_c0_g1	-
BP	GO:0048468	cell development	9	10	19	695	0.0950139	0.516891	TRINITY_DN18827_c0_g1,TRINITY_DN23207_c0_g1,TRINITY_DN26929_c0_g1,TRINITY_DN3940_c0_g2,TRINITY_DN5157_c0_g1,TRINITY_DN6233_c0_g2,TRINITY_DN8203_c0_g1,TRINITY_DN8203_c0_g2,TRINITY_DN8282_c0_g1	TRINITY_DN10804_c0_g1,TRINITY_DN12479_c1_g2,TRINITY_DN12679_c0_g1,TRINITY_DN14389_c0_g2,TRINITY_DN17943_c0_g1,TRINITY_DN18725_c0_g1,TRINITY_DN30762_c0_g1,TRINITY_DN3189_c2_g2,TRINITY_DN3760_c2_g1,TRINITY_DN56445_c0_g1
MF	GO:0000403	Y-form DNA binding	0	1	1	5	0.0955504	0.357543	-	TRINITY_DN7271_c1_g1
MF	GO:0000405	bubble DNA binding	0	1	1	5	0.0955504	0.357543	-	TRINITY_DN7271_c1_g1
MF	GO:0003830	beta-1,4-mannosylglycoprotein 4-beta-N-acetylglucosaminyltransferase activity	1	0	1	5	0.0955504	0.357543	TRINITY_DN14990_c0_g1	-
MF	GO:0003958	NADPH-hemoprotein reductase activity	0	1	1	5	0.0955504	0.357543	-	TRINITY_DN5349_c0_g2
MF	GO:0008988	rRNA (adenine-N6-)-methyltransferase activity	0	1	1	5	0.0955504	0.357543	-	TRINITY_DN23711_c0_g1
MF	GO:0010176	homogentisate phytyltransferase activity	1	0	1	5	0.0955504	0.357543	TRINITY_DN6607_c0_g2	-
MF	GO:0010354	homogentisate prenyltransferase activity	1	0	1	5	0.0955504	0.357543	TRINITY_DN6607_c0_g2	-
MF	GO:0016422	mRNA (2'-O-methyladenosine-N6-)-methyltransferase activity	0	1	1	5	0.0955504	0.357543	-	TRINITY_DN23711_c0_g1
MF	GO:0016851	magnesium chelatase activity	0	1	1	5	0.0955504	0.357543	-	TRINITY_DN6983_c0_g2
MF	GO:0032356	oxidized DNA binding	0	1	1	5	0.0955504	0.357543	-	TRINITY_DN7271_c1_g1
MF	GO:0033971	hydroxyisourate hydrolase activity	1	0	1	5	0.0955504	0.357543	TRINITY_DN41385_c0_g1	-
MF	GO:0047292	trihydroxypterocarpan dimethylallyltransferase activity	1	0	1	5	0.0955504	0.357543	TRINITY_DN6607_c0_g2	-
MF	GO:0051002	ligase activity, forming nitrogen-metal bonds	0	1	1	5	0.0955504	0.357543	-	TRINITY_DN6983_c0_g2
MF	GO:0051003	ligase activity, forming nitrogen-metal bonds, forming coordination complexes	0	1	1	5	0.0955504	0.357543	-	TRINITY_DN6983_c0_g2
MF	GO:1990405	protein antigen binding	0	1	1	5	0.0955504	0.357543	-	TRINITY_DN842_c3_g1
BP	GO:0009612	response to mechanical stimulus	2	1	3	56	0.098248	0.516891	TRINITY_DN3412_c3_g1,TRINITY_DN37065_c1_g1	TRINITY_DN14340_c0_g1
BP	GO:0015988	energy coupled proton transmembrane transport, against electrochemical gradient	1	2	3	56	0.098248	0.516891	TRINITY_DN4739_c1_g1	TRINITY_DN10909_c0_g1,TRINITY_DN3361_c0_g3
BP	GO:0051261	protein depolymerization	0	3	3	56	0.098248	0.516891	-	TRINITY_DN12679_c0_g1,TRINITY_DN16469_c0_g1,TRINITY_DN56445_c0_g1
MF	GO:0016903	oxidoreductase activity, acting on the aldehyde or oxo group of donors	1	3	4	88	0.0982983	0.364162	TRINITY_DN5330_c0_g1	TRINITY_DN5668_c0_g2,TRINITY_DN7894_c0_g1,TRINITY_DN7894_c0_g2
BP	GO:1902183	regulation of shoot apical meristem development	2	0	2	27	0.0985237	0.516891	TRINITY_DN6583_c1_g2,TRINITY_DN8710_c1_g1	-
BP	GO:0006869	lipid transport	2	5	7	199	0.0995304	0.516891	TRINITY_DN1356_c0_g2,TRINITY_DN18827_c0_g1	TRINITY_DN30762_c0_g1,TRINITY_DN31502_c0_g1,TRINITY_DN7290_c1_g1,TRINITY_DN9140_c0_g1,TRINITY_DN9979_c0_g1
CC	GO:0005819	spindle	1	6	7	206	0.0996908	0.573222	TRINITY_DN19164_c0_g7	TRINITY_DN12508_c0_g1,TRINITY_DN16469_c0_g1,TRINITY_DN17806_c0_g1,TRINITY_DN25023_c0_g1,TRINITY_DN7535_c0_g1,TRINITY_DN842_c3_g1
MF	GO:0003995	acyl-CoA dehydrogenase activity	1	1	2	27	0.0999698	0.364162	TRINITY_DN23207_c0_g1	TRINITY_DN18126_c0_g1
MF	GO:0052890	oxidoreductase activity, acting on the CH-CH group of donors, with a flavin as acceptor	1	1	2	27	0.0999698	0.364162	TRINITY_DN23207_c0_g1	TRINITY_DN18126_c0_g1
MF	GO:0004180	carboxypeptidase activity	1	2	3	56	0.100176	0.364162	TRINITY_DN12595_c0_g1	TRINITY_DN3361_c0_g3,TRINITY_DN4718_c0_g1
MF	GO:0140657	ATP-dependent activity	10	20	30	1182	0.100503	0.364162	TRINITY_DN14669_c0_g1,TRINITY_DN1665_c0_g1,TRINITY_DN19164_c0_g7,TRINITY_DN19715_c0_g2,TRINITY_DN3452_c1_g1,TRINITY_DN34849_c0_g1,TRINITY_DN42707_c0_g1,TRINITY_DN448_c1_g1,TRINITY_DN47255_c0_g1,TRINITY_DN58890_c0_g1	TRINITY_DN10188_c2_g1,TRINITY_DN10909_c0_g1,TRINITY_DN14191_c0_g3,TRINITY_DN15422_c0_g1,TRINITY_DN16546_c0_g1,TRINITY_DN17074_c0_g1,TRINITY_DN17806_c0_g1,TRINITY_DN18223_c1_g2,TRINITY_DN18603_c0_g1,TRINITY_DN23579_c1_g1,TRINITY_DN297_c0_g1,TRINITY_DN31502_c0_g1,TRINITY_DN3361_c0_g3,TRINITY_DN34585_c0_g1,TRINITY_DN433_c0_g3,TRINITY_DN433_c3_g2,TRINITY_DN7271_c1_g1,TRINITY_DN7290_c1_g1,TRINITY_DN83…
BP	GO:0098771	inorganic ion homeostasis	1	9	10	319	0.101142	0.516891	TRINITY_DN14669_c0_g1	TRINITY_DN10909_c0_g1,TRINITY_DN11857_c0_g1,TRINITY_DN13087_c0_g1,TRINITY_DN16546_c0_g1,TRINITY_DN16942_c0_g1,TRINITY_DN18223_c1_g2,TRINITY_DN18730_c0_g1,TRINITY_DN2769_c0_g1,TRINITY_DN8831_c1_g1
BP	GO:0007015	actin filament organization	0	7	7	200	0.101505	0.516891	-	TRINITY_DN10804_c0_g1,TRINITY_DN12507_c0_g1,TRINITY_DN12679_c0_g1,TRINITY_DN1779_c1_g1,TRINITY_DN18725_c0_g1,TRINITY_DN20101_c0_g1,TRINITY_DN56445_c0_g1
BP	GO:0048469	cell maturation	2	4	6	162	0.101659	0.516891	TRINITY_DN23207_c0_g1,TRINITY_DN26929_c0_g1	TRINITY_DN10804_c0_g1,TRINITY_DN12679_c0_g1,TRINITY_DN3189_c2_g2,TRINITY_DN56445_c0_g1
BP	GO:1903825	organic acid transmembrane transport	2	4	6	162	0.101659	0.516891	TRINITY_DN13796_c1_g2,TRINITY_DN16390_c0_g2	TRINITY_DN19421_c0_g1,TRINITY_DN2937_c1_g1,TRINITY_DN37548_c0_g3,TRINITY_DN802_c3_g2
BP	GO:1905039	carboxylic acid transmembrane transport	2	4	6	162	0.101659	0.516891	TRINITY_DN13796_c1_g2,TRINITY_DN16390_c0_g2	TRINITY_DN19421_c0_g1,TRINITY_DN2937_c1_g1,TRINITY_DN37548_c0_g3,TRINITY_DN802_c3_g2
BP	GO:0006520	cellular amino acid metabolic process	4	12	16	572	0.102334	0.516891	TRINITY_DN14316_c0_g3,TRINITY_DN26460_c1_g1,TRINITY_DN6298_c0_g1,TRINITY_DN8918_c0_g2	TRINITY_DN10508_c0_g1,TRINITY_DN13116_c0_g1,TRINITY_DN13910_c0_g2,TRINITY_DN17173_c0_g2,TRINITY_DN19296_c0_g2,TRINITY_DN19978_c0_g1,TRINITY_DN20941_c0_g1,TRINITY_DN23111_c0_g1,TRINITY_DN2494_c1_g2,TRINITY_DN5668_c0_g2,TRINITY_DN7894_c0_g1,TRINITY_DN7894_c0_g2
MF	GO:0005342	organic acid transmembrane transporter activity	2	4	6	161	0.102497	0.364162	TRINITY_DN13796_c1_g2,TRINITY_DN16390_c0_g2	TRINITY_DN19421_c0_g1,TRINITY_DN2937_c1_g1,TRINITY_DN37548_c0_g3,TRINITY_DN802_c3_g2
MF	GO:0046943	carboxylic acid transmembrane transporter activity	2	4	6	161	0.102497	0.364162	TRINITY_DN13796_c1_g2,TRINITY_DN16390_c0_g2	TRINITY_DN19421_c0_g1,TRINITY_DN2937_c1_g1,TRINITY_DN37548_c0_g3,TRINITY_DN802_c3_g2
BP	GO:0044282	small molecule catabolic process	5	6	11	361	0.10264	0.516891	TRINITY_DN14316_c0_g3,TRINITY_DN1792_c0_g2,TRINITY_DN23207_c0_g1,TRINITY_DN41385_c0_g1,TRINITY_DN7719_c1_g1	TRINITY_DN10508_c0_g1,TRINITY_DN14331_c0_g1,TRINITY_DN18126_c0_g1,TRINITY_DN38195_c0_g1,TRINITY_DN7894_c0_g1,TRINITY_DN7894_c0_g2
BP	GO:0043254	regulation of protein-containing complex assembly	0	7	7	201	0.1035	0.516891	-	TRINITY_DN10804_c0_g1,TRINITY_DN12508_c0_g1,TRINITY_DN12679_c0_g1,TRINITY_DN15942_c0_g1,TRINITY_DN18598_c0_g1,TRINITY_DN24892_c0_g1,TRINITY_DN56445_c0_g1
BP	GO:0044419	biological process involved in interspecies interaction between organisms	20	25	45	1889	0.104126	0.516891	TRINITY_DN12435_c0_g3,TRINITY_DN12435_c0_g4,TRINITY_DN15340_c0_g1,TRINITY_DN16604_c0_g2,TRINITY_DN17253_c0_g1,TRINITY_DN3282_c1_g2,TRINITY_DN339_c0_g2,TRINITY_DN3412_c3_g1,TRINITY_DN34715_c0_g2,TRINITY_DN42707_c0_g1,TRINITY_DN45077_c0_g1,TRINITY_DN47255_c0_g1,TRINITY_DN54269_c0_g1,TRINITY_DN6298_c0_g1,TRINITY_DN6583_c1_g2,TRINITY_DN6944_c0_g1,TRINITY_DN870_c0_g3,TRINITY_DN8710_c1_g1,TRINITY_DN909…	TRINITY_DN10857_c0_g3,TRINITY_DN11345_c0_g1,TRINITY_DN11385_c0_g2,TRINITY_DN12508_c0_g1,TRINITY_DN12816_c0_g1,TRINITY_DN12851_c0_g1,TRINITY_DN14944_c0_g2,TRINITY_DN16507_c0_g1,TRINITY_DN213_c0_g4,TRINITY_DN23108_c0_g1,TRINITY_DN2769_c0_g1,TRINITY_DN30430_c0_g2,TRINITY_DN33164_c0_g5,TRINITY_DN3361_c0_g3,TRINITY_DN34585_c0_g1,TRINITY_DN3502_c1_g1,TRINITY_DN38670_c0_g1,TRINITY_DN43038_c0_g1,TRINITY_…
MF	GO:0008422	beta-glucosidase activity	2	2	4	90	0.104555	0.364162	TRINITY_DN41385_c0_g1,TRINITY_DN45077_c0_g1	TRINITY_DN4745_c0_g1,TRINITY_DN9937_c0_g1
BP	GO:1901605	alpha-amino acid metabolic process	4	8	12	404	0.104707	0.516891	TRINITY_DN14316_c0_g3,TRINITY_DN26460_c1_g1,TRINITY_DN6298_c0_g1,TRINITY_DN8918_c0_g2	TRINITY_DN10508_c0_g1,TRINITY_DN13116_c0_g1,TRINITY_DN17173_c0_g2,TRINITY_DN19296_c0_g2,TRINITY_DN19978_c0_g1,TRINITY_DN23111_c0_g1,TRINITY_DN2494_c1_g2,TRINITY_DN5668_c0_g2
BP	GO:0002495	antigen processing and presentation of peptide antigen via MHC class II	1	1	2	28	0.104774	0.516891	TRINITY_DN19164_c0_g7	TRINITY_DN4916_c0_g1
BP	GO:0002504	antigen processing and presentation of peptide or polysaccharide antigen via MHC class II	1	1	2	28	0.104774	0.516891	TRINITY_DN19164_c0_g7	TRINITY_DN4916_c0_g1
BP	GO:0010453	regulation of cell fate commitment	0	2	2	28	0.104774	0.516891	-	TRINITY_DN11857_c0_g1,TRINITY_DN8831_c1_g1
BP	GO:0030245	cellulose catabolic process	2	0	2	28	0.104774	0.516891	TRINITY_DN339_c0_g2,TRINITY_DN6203_c0_g1	-
BP	GO:0045003	double-strand break repair via synthesis-dependent strand annealing	1	1	2	28	0.104774	0.516891	TRINITY_DN58890_c0_g1	TRINITY_DN15422_c0_g1
BP	GO:1902182	shoot apical meristem development	2	0	2	28	0.104774	0.516891	TRINITY_DN6583_c1_g2,TRINITY_DN8710_c1_g1	-
BP	GO:0055065	metal ion homeostasis	1	7	8	241	0.105115	0.516891	TRINITY_DN14669_c0_g1	TRINITY_DN11857_c0_g1,TRINITY_DN16546_c0_g1,TRINITY_DN16942_c0_g1,TRINITY_DN18223_c1_g2,TRINITY_DN18730_c0_g1,TRINITY_DN2769_c0_g1,TRINITY_DN8831_c1_g1
BP	GO:0071695	anatomical structure maturation	3	6	9	281	0.105185	0.516891	TRINITY_DN23207_c0_g1,TRINITY_DN26929_c0_g1,TRINITY_DN6203_c0_g1	TRINITY_DN10804_c0_g1,TRINITY_DN12679_c0_g1,TRINITY_DN3189_c2_g2,TRINITY_DN56445_c0_g1,TRINITY_DN58762_c0_g1,TRINITY_DN931_c0_g1
BP	GO:0006635	fatty acid beta-oxidation	2	2	4	91	0.105272	0.516891	TRINITY_DN1792_c0_g2,TRINITY_DN23207_c0_g1	TRINITY_DN18126_c0_g1,TRINITY_DN38195_c0_g1
BP	GO:0006865	amino acid transport	1	3	4	91	0.105272	0.516891	TRINITY_DN13796_c1_g2	TRINITY_DN19421_c0_g1,TRINITY_DN2937_c1_g1,TRINITY_DN802_c3_g2
MF	GO:0015112	nitrate transmembrane transporter activity	0	2	2	28	0.106301	0.364162	-	TRINITY_DN7873_c0_g1,TRINITY_DN8542_c0_g1
BP	GO:0045036	protein targeting to chloroplast	1	2	3	58	0.106355	0.516891	TRINITY_DN23187_c0_g1	TRINITY_DN44172_c0_g1,TRINITY_DN9966_c0_g1
BP	GO:0072596	establishment of protein localization to chloroplast	1	2	3	58	0.106355	0.516891	TRINITY_DN23187_c0_g1	TRINITY_DN44172_c0_g1,TRINITY_DN9966_c0_g1
BP	GO:0001101	response to acid chemical	12	27	39	1613	0.106406	0.516891	TRINITY_DN11211_c2_g1,TRINITY_DN17253_c0_g1,TRINITY_DN22495_c1_g4,TRINITY_DN3412_c3_g1,TRINITY_DN34715_c0_g2,TRINITY_DN37065_c1_g1,TRINITY_DN43966_c0_g1,TRINITY_DN4398_c0_g2,TRINITY_DN54269_c0_g1,TRINITY_DN6512_c1_g1,TRINITY_DN7853_c0_g1,TRINITY_DN8710_c1_g1	TRINITY_DN12679_c0_g1,TRINITY_DN12816_c0_g1,TRINITY_DN12851_c0_g1,TRINITY_DN1344_c1_g1,TRINITY_DN14191_c0_g3,TRINITY_DN14910_c0_g1,TRINITY_DN14944_c0_g2,TRINITY_DN16546_c0_g1,TRINITY_DN16774_c0_g1,TRINITY_DN17074_c0_g1,TRINITY_DN18223_c1_g2,TRINITY_DN18603_c0_g1,TRINITY_DN2078_c1_g1,TRINITY_DN213_c0_g4,TRINITY_DN21330_c0_g1,TRINITY_DN30430_c0_g2,TRINITY_DN38670_c0_g1,TRINITY_DN43038_c0_g1,TRINITY…
MF	GO:0005249	voltage-gated potassium channel activity	1	2	3	58	0.108418	0.364162	TRINITY_DN16604_c0_g2	TRINITY_DN11385_c0_g2,TRINITY_DN26357_c0_g1
CC	GO:0000923	equatorial microtubule organizing center	0	1	1	6	0.108997	0.594152	-	TRINITY_DN12508_c0_g1
CC	GO:0030124	AP-4 adaptor complex	1	0	1	6	0.108997	0.594152	TRINITY_DN15688_c0_g1	-
CC	GO:0033098	amyloplast inner membrane	0	1	1	6	0.108997	0.594152	-	TRINITY_DN336_c1_g1
CC	GO:0015629	actin cytoskeleton	0	6	6	171	0.109071	0.594152	-	TRINITY_DN12507_c0_g1,TRINITY_DN12679_c0_g1,TRINITY_DN1779_c1_g1,TRINITY_DN18725_c0_g1,TRINITY_DN20101_c0_g1,TRINITY_DN56445_c0_g1
MF	GO:0003824	catalytic activity	90	139	229	10952	0.109539	0.364162	TRINITY_DN10657_c0_g1,TRINITY_DN11434_c2_g1,TRINITY_DN11531_c0_g1,TRINITY_DN12435_c0_g3,TRINITY_DN12435_c0_g4,TRINITY_DN12595_c0_g1,TRINITY_DN13523_c0_g2,TRINITY_DN14316_c0_g3,TRINITY_DN14669_c0_g1,TRINITY_DN14990_c0_g1,TRINITY_DN15340_c0_g1,TRINITY_DN15739_c0_g1,TRINITY_DN15872_c0_g1,TRINITY_DN16363_c0_g2,TRINITY_DN1665_c0_g1,TRINITY_DN16840_c1_g1,TRINITY_DN17145_c0_g1,TRINITY_DN17253_c0_g1,TRIN…	TRINITY_DN10188_c2_g1,TRINITY_DN10207_c0_g1,TRINITY_DN10508_c0_g1,TRINITY_DN10654_c0_g6,TRINITY_DN10685_c0_g1,TRINITY_DN10804_c0_g1,TRINITY_DN10909_c0_g1,TRINITY_DN11345_c0_g1,TRINITY_DN11554_c0_g5,TRINITY_DN11655_c0_g1,TRINITY_DN11857_c0_g1,TRINITY_DN12404_c0_g1,TRINITY_DN12424_c0_g1,TRINITY_DN1276_c2_g1,TRINITY_DN12816_c0_g1,TRINITY_DN12963_c0_g2,TRINITY_DN13116_c0_g1,TRINITY_DN1344_c1_g1,TRINI…
BP	GO:0016043	cellular component organization	40	61	101	4589	0.109729	0.516891	TRINITY_DN11434_c2_g1,TRINITY_DN14669_c0_g1,TRINITY_DN1665_c0_g1,TRINITY_DN18161_c0_g1,TRINITY_DN18827_c0_g1,TRINITY_DN19164_c0_g7,TRINITY_DN19482_c0_g1,TRINITY_DN25770_c0_g2,TRINITY_DN26929_c0_g1,TRINITY_DN28180_c0_g1,TRINITY_DN29227_c1_g1,TRINITY_DN339_c0_g2,TRINITY_DN3412_c3_g1,TRINITY_DN3452_c1_g1,TRINITY_DN34715_c0_g2,TRINITY_DN34849_c0_g1,TRINITY_DN3940_c0_g2,TRINITY_DN399_c4_g2,TRINITY_DN4…	TRINITY_DN10685_c0_g1,TRINITY_DN10804_c0_g1,TRINITY_DN11857_c0_g1,TRINITY_DN12479_c1_g2,TRINITY_DN12507_c0_g1,TRINITY_DN12508_c0_g1,TRINITY_DN12628_c0_g2,TRINITY_DN12679_c0_g1,TRINITY_DN1276_c2_g1,TRINITY_DN1344_c1_g1,TRINITY_DN14034_c0_g2,TRINITY_DN14389_c0_g2,TRINITY_DN14944_c0_g2,TRINITY_DN15422_c0_g1,TRINITY_DN15942_c0_g1,TRINITY_DN16403_c1_g2,TRINITY_DN16469_c0_g1,TRINITY_DN17642_c0_g1,TRINI…
BP	GO:0009743	response to carbohydrate	4	5	9	284	0.110333	0.516891	TRINITY_DN1976_c0_g1,TRINITY_DN3282_c1_g2,TRINITY_DN6298_c0_g1,TRINITY_DN9848_c0_g1	TRINITY_DN26988_c0_g1,TRINITY_DN30430_c0_g2,TRINITY_DN7290_c1_g1,TRINITY_DN7894_c0_g1,TRINITY_DN7894_c0_g2
BP	GO:0000018	regulation of DNA recombination	2	1	3	59	0.110504	0.516891	TRINITY_DN1665_c0_g1,TRINITY_DN3452_c1_g1	TRINITY_DN7271_c1_g1
BP	GO:0007610	behavior	1	2	3	59	0.110504	0.516891	TRINITY_DN18827_c0_g1	TRINITY_DN14340_c0_g1,TRINITY_DN40306_c0_g1
CC	GO:0030126	COPI vesicle coat	0	2	2	30	0.111117	0.597129	-	TRINITY_DN17560_c0_g1,TRINITY_DN24362_c0_g1
BP	GO:0002213	defense response to insect	0	2	2	29	0.111128	0.516891	-	TRINITY_DN33164_c0_g5,TRINITY_DN720_c3_g1
BP	GO:0006545	glycine biosynthetic process	1	1	2	29	0.111128	0.516891	TRINITY_DN14316_c0_g3	TRINITY_DN10508_c0_g1
BP	GO:0010152	pollen maturation	2	0	2	29	0.111128	0.516891	TRINITY_DN8203_c0_g1,TRINITY_DN8203_c0_g2	-
BP	GO:0019882	antigen processing and presentation	1	1	2	29	0.111128	0.516891	TRINITY_DN19164_c0_g7	TRINITY_DN4916_c0_g1
BP	GO:0030835	negative regulation of actin filament depolymerization	0	2	2	29	0.111128	0.516891	-	TRINITY_DN12679_c0_g1,TRINITY_DN56445_c0_g1
BP	GO:0042343	indole glucosinolate metabolic process	1	1	2	29	0.111128	0.516891	TRINITY_DN6298_c0_g1	TRINITY_DN7290_c1_g1
BP	GO:0048002	antigen processing and presentation of peptide antigen	1	1	2	29	0.111128	0.516891	TRINITY_DN19164_c0_g7	TRINITY_DN4916_c0_g1
BP	GO:0051693	actin filament capping	0	2	2	29	0.111128	0.516891	-	TRINITY_DN12679_c0_g1,TRINITY_DN56445_c0_g1
BP	GO:0070507	regulation of microtubule cytoskeleton organization	0	2	2	29	0.111128	0.516891	-	TRINITY_DN12508_c0_g1,TRINITY_DN16469_c0_g1
BP	GO:0009627	systemic acquired resistance	1	3	4	93	0.111668	0.516891	TRINITY_DN34715_c0_g2	TRINITY_DN12816_c0_g1,TRINITY_DN213_c0_g4,TRINITY_DN7290_c1_g1
BP	GO:0044003	modulation by symbiont of host process	2	2	4	93	0.111668	0.516891	TRINITY_DN15340_c0_g1,TRINITY_DN42707_c0_g1	TRINITY_DN213_c0_g4,TRINITY_DN34585_c0_g1
BP	GO:0046942	carboxylic acid transport	2	5	7	205	0.111694	0.516891	TRINITY_DN13796_c1_g2,TRINITY_DN16390_c0_g2	TRINITY_DN19421_c0_g1,TRINITY_DN2937_c1_g1,TRINITY_DN37548_c0_g3,TRINITY_DN7290_c1_g1,TRINITY_DN802_c3_g2
BP	GO:0009744	response to sucrose	2	3	5	129	0.111884	0.516891	TRINITY_DN1976_c0_g1,TRINITY_DN9848_c0_g1	TRINITY_DN26988_c0_g1,TRINITY_DN7894_c0_g1,TRINITY_DN7894_c0_g2
BP	GO:0034285	response to disaccharide	2	3	5	129	0.111884	0.516891	TRINITY_DN1976_c0_g1,TRINITY_DN9848_c0_g1	TRINITY_DN26988_c0_g1,TRINITY_DN7894_c0_g1,TRINITY_DN7894_c0_g2
BP	GO:0006067	ethanol metabolic process	1	0	1	6	0.112602	0.516891	TRINITY_DN5600_c0_g1	-
BP	GO:0006424	glutamyl-tRNA aminoacylation	0	1	1	6	0.112602	0.516891	-	TRINITY_DN20941_c0_g1
BP	GO:0006528	asparagine metabolic process	0	1	1	6	0.112602	0.516891	-	TRINITY_DN19296_c0_g2
BP	GO:0006529	asparagine biosynthetic process	0	1	1	6	0.112602	0.516891	-	TRINITY_DN19296_c0_g2
BP	GO:0007447	imaginal disc pattern formation	0	1	1	6	0.112602	0.516891	-	TRINITY_DN6611_c0_g1
BP	GO:0007450	dorsal/ventral pattern formation, imaginal disc	0	1	1	6	0.112602	0.516891	-	TRINITY_DN6611_c0_g1
BP	GO:0008587	imaginal disc-derived wing margin morphogenesis	0	1	1	6	0.112602	0.516891	-	TRINITY_DN6611_c0_g1
BP	GO:0009088	threonine biosynthetic process	0	1	1	6	0.112602	0.516891	-	TRINITY_DN17173_c0_g2
BP	GO:0009915	phloem sucrose loading	1	0	1	6	0.112602	0.516891	TRINITY_DN6607_c0_g2	-
BP	GO:0010247	detection of phosphate ion	1	0	1	6	0.112602	0.516891	TRINITY_DN34715_c0_g2	-
BP	GO:0010376	stomatal complex formation	1	0	1	6	0.112602	0.516891	TRINITY_DN6203_c0_g1	-
BP	GO:0015752	D-ribose transmembrane transport	1	0	1	6	0.112602	0.516891	TRINITY_DN13016_c0_g1	-
BP	GO:0015753	D-xylose transmembrane transport	1	0	1	6	0.112602	0.516891	TRINITY_DN13016_c0_g1	-
BP	GO:0015757	galactose transmembrane transport	1	0	1	6	0.112602	0.516891	TRINITY_DN13016_c0_g1	-
BP	GO:0015795	sorbitol transmembrane transport	1	0	1	6	0.112602	0.516891	TRINITY_DN13016_c0_g1	-
BP	GO:0015797	mannitol transmembrane transport	1	0	1	6	0.112602	0.516891	TRINITY_DN13016_c0_g1	-
BP	GO:0015855	pyrimidine nucleobase transport	0	1	1	6	0.112602	0.516891	-	TRINITY_DN15955_c1_g2
BP	GO:0015857	uracil transport	0	1	1	6	0.112602	0.516891	-	TRINITY_DN15955_c1_g2
BP	GO:0015990	electron transport coupled proton transport	1	0	1	6	0.112602	0.516891	TRINITY_DN4739_c1_g1	-
BP	GO:0019628	urate catabolic process	1	0	1	6	0.112602	0.516891	TRINITY_DN41385_c0_g1	-
BP	GO:0030491	heteroduplex formation	1	0	1	6	0.112602	0.516891	TRINITY_DN3452_c1_g1	-
BP	GO:0030856	regulation of epithelial cell differentiation	1	0	1	6	0.112602	0.516891	TRINITY_DN6043_c0_g1	-
BP	GO:0031111	negative regulation of microtubule polymerization or depolymerization	0	1	1	6	0.112602	0.516891	-	TRINITY_DN16469_c0_g1
BP	GO:0031114	regulation of microtubule depolymerization	0	1	1	6	0.112602	0.516891	-	TRINITY_DN16469_c0_g1
BP	GO:0035019	somatic stem cell population maintenance	1	0	1	6	0.112602	0.516891	TRINITY_DN6583_c1_g2	-
BP	GO:0035222	wing disc pattern formation	0	1	1	6	0.112602	0.516891	-	TRINITY_DN6611_c0_g1
BP	GO:0042425	choline biosynthetic process	1	0	1	6	0.112602	0.516891	TRINITY_DN3940_c0_g2	-
BP	GO:0045604	regulation of epidermal cell differentiation	1	0	1	6	0.112602	0.516891	TRINITY_DN6043_c0_g1	-
BP	GO:0045682	regulation of epidermis development	1	0	1	6	0.112602	0.516891	TRINITY_DN6043_c0_g1	-
BP	GO:0046415	urate metabolic process	1	0	1	6	0.112602	0.516891	TRINITY_DN41385_c0_g1	-
BP	GO:0048190	wing disc dorsal/ventral pattern formation	0	1	1	6	0.112602	0.516891	-	TRINITY_DN6611_c0_g1
BP	GO:0051415	microtubule nucleation by interphase microtubule organizing center	0	1	1	6	0.112602	0.516891	-	TRINITY_DN12508_c0_g1
BP	GO:0061806	regulation of DNA recombination at centromere	1	0	1	6	0.112602	0.516891	TRINITY_DN3452_c1_g1	-
BP	GO:0071468	cellular response to acidic pH	0	1	1	6	0.112602	0.516891	-	TRINITY_DN371_c0_g1
BP	GO:0072755	cellular response to benomyl	0	1	1	6	0.112602	0.516891	-	TRINITY_DN371_c0_g1
BP	GO:0090352	regulation of nitrate assimilation	1	0	1	6	0.112602	0.516891	TRINITY_DN34715_c0_g2	-
BP	GO:0090435	protein localization to nuclear envelope	0	1	1	6	0.112602	0.516891	-	TRINITY_DN842_c3_g1
BP	GO:1901561	response to benomyl	0	1	1	6	0.112602	0.516891	-	TRINITY_DN371_c0_g1
BP	GO:1903314	regulation of nitrogen cycle metabolic process	1	0	1	6	0.112602	0.516891	TRINITY_DN34715_c0_g2	-
BP	GO:1903791	uracil transmembrane transport	0	1	1	6	0.112602	0.516891	-	TRINITY_DN15955_c1_g2
BP	GO:1904082	pyrimidine nucleobase transmembrane transport	0	1	1	6	0.112602	0.516891	-	TRINITY_DN15955_c1_g2
BP	GO:1990451	cellular stress response to acidic pH	0	1	1	6	0.112602	0.516891	-	TRINITY_DN371_c0_g1
MF	GO:0015081	sodium ion transmembrane transporter activity	0	2	2	29	0.112736	0.364162	-	TRINITY_DN13087_c0_g1,TRINITY_DN16942_c0_g1
MF	GO:0090599	alpha-glucosidase activity	0	2	2	29	0.112736	0.364162	-	TRINITY_DN54248_c0_g1,TRINITY_DN9931_c0_g1
MF	GO:0000339	RNA cap binding	1	0	1	6	0.113539	0.364162	TRINITY_DN43966_c0_g1	-
MF	GO:0003823	antigen binding	0	1	1	6	0.113539	0.364162	-	TRINITY_DN842_c3_g1
MF	GO:0003861	3-isopropylmalate dehydratase activity	0	1	1	6	0.113539	0.364162	-	TRINITY_DN2494_c1_g2
MF	GO:0004066	asparagine synthase (glutamine-hydrolyzing) activity	0	1	1	6	0.113539	0.364162	-	TRINITY_DN19296_c0_g2
MF	GO:0004818	glutamate-tRNA ligase activity	0	1	1	6	0.113539	0.364162	-	TRINITY_DN20941_c0_g1
MF	GO:0005350	pyrimidine nucleobase transmembrane transporter activity	0	1	1	6	0.113539	0.364162	-	TRINITY_DN15955_c1_g2
MF	GO:0005354	galactose transmembrane transporter activity	1	0	1	6	0.113539	0.364162	TRINITY_DN13016_c0_g1	-
MF	GO:0015148	D-xylose transmembrane transporter activity	1	0	1	6	0.113539	0.364162	TRINITY_DN13016_c0_g1	-
MF	GO:0015210	uracil transmembrane transporter activity	0	1	1	6	0.113539	0.364162	-	TRINITY_DN15955_c1_g2
MF	GO:0015575	mannitol transmembrane transporter activity	1	0	1	6	0.113539	0.364162	TRINITY_DN13016_c0_g1	-
MF	GO:0015576	sorbitol transmembrane transporter activity	1	0	1	6	0.113539	0.364162	TRINITY_DN13016_c0_g1	-
MF	GO:0015591	D-ribose transmembrane transporter activity	1	0	1	6	0.113539	0.364162	TRINITY_DN13016_c0_g1	-
MF	GO:0015616	DNA translocase activity	1	0	1	6	0.113539	0.364162	TRINITY_DN3452_c1_g1	-
MF	GO:0016149	translation release factor activity, codon specific	1	0	1	6	0.113539	0.364162	TRINITY_DN29227_c1_g1	-
MF	GO:0019788	NEDD8 transferase activity	0	1	1	6	0.113539	0.364162	-	TRINITY_DN587_c0_g2
MF	GO:0047513	1,2-alpha-L-fucosidase activity	0	1	1	6	0.113539	0.364162	-	TRINITY_DN7499_c0_g2
MF	GO:0047760	butyrate-CoA ligase activity	1	0	1	6	0.113539	0.364162	TRINITY_DN4273_c0_g1	-
MF	GO:0102551	homogentisate geranylgeranyl transferase activity	1	0	1	6	0.113539	0.364162	TRINITY_DN6607_c0_g2	-
CC	GO:0071013	catalytic step 2 spliceosome	0	4	4	97	0.114116	0.597129	-	TRINITY_DN15942_c0_g1,TRINITY_DN18598_c0_g1,TRINITY_DN24892_c0_g1,TRINITY_DN30672_c0_g1
BP	GO:0030641	regulation of cellular pH	0	3	3	60	0.114714	0.522255	-	TRINITY_DN10909_c0_g1,TRINITY_DN13087_c0_g1,TRINITY_DN16942_c0_g1
BP	GO:0051453	regulation of intracellular pH	0	3	3	60	0.114714	0.522255	-	TRINITY_DN10909_c0_g1,TRINITY_DN13087_c0_g1,TRINITY_DN16942_c0_g1
BP	GO:1901654	response to ketone	1	2	3	60	0.114714	0.522255	TRINITY_DN8710_c1_g1	TRINITY_DN5349_c0_g2,TRINITY_DN8375_c0_g1
BP	GO:0042445	hormone metabolic process	7	5	12	411	0.114716	0.522255	TRINITY_DN1976_c0_g1,TRINITY_DN23219_c0_g1,TRINITY_DN3282_c1_g2,TRINITY_DN34715_c0_g2,TRINITY_DN6298_c0_g1,TRINITY_DN7719_c1_g1,TRINITY_DN9848_c0_g1	TRINITY_DN10685_c0_g1,TRINITY_DN12816_c0_g1,TRINITY_DN14746_c0_g1,TRINITY_DN16953_c1_g1,TRINITY_DN5933_c2_g1
BP	GO:0015849	organic acid transport	2	5	7	207	0.115916	0.526632	TRINITY_DN13796_c1_g2,TRINITY_DN16390_c0_g2	TRINITY_DN19421_c0_g1,TRINITY_DN2937_c1_g1,TRINITY_DN37548_c0_g3,TRINITY_DN7290_c1_g1,TRINITY_DN802_c3_g2
MF	GO:0015291	secondary active transmembrane transporter activity	3	8	11	367	0.116411	0.369735	TRINITY_DN13016_c0_g1,TRINITY_DN14365_c0_g1,TRINITY_DN18568_c0_g1	TRINITY_DN13087_c0_g1,TRINITY_DN15955_c1_g2,TRINITY_DN16942_c0_g1,TRINITY_DN27269_c0_g1,TRINITY_DN2769_c0_g1,TRINITY_DN37548_c0_g3,TRINITY_DN7873_c0_g1,TRINITY_DN8542_c0_g1
MF	GO:0008094	ATP-dependent activity, acting on DNA	3	3	6	167	0.116527	0.369735	TRINITY_DN19715_c0_g2,TRINITY_DN3452_c1_g1,TRINITY_DN58890_c0_g1	TRINITY_DN15422_c0_g1,TRINITY_DN433_c3_g2,TRINITY_DN7271_c1_g1
MF	GO:0043167	ion binding	66	109	175	8230	0.11687	0.369735	TRINITY_DN10657_c0_g1,TRINITY_DN11531_c0_g1,TRINITY_DN14669_c0_g1,TRINITY_DN15340_c0_g1,TRINITY_DN15739_c0_g1,TRINITY_DN16604_c0_g2,TRINITY_DN1665_c0_g1,TRINITY_DN16840_c1_g1,TRINITY_DN16961_c0_g1,TRINITY_DN17145_c0_g1,TRINITY_DN17253_c0_g1,TRINITY_DN18161_c0_g1,TRINITY_DN19164_c0_g7,TRINITY_DN19482_c0_g1,TRINITY_DN19715_c0_g2,TRINITY_DN1976_c0_g1,TRINITY_DN20095_c0_g2,TRINITY_DN2029_c1_g1,TRINIT…	TRINITY_DN10188_c2_g1,TRINITY_DN10207_c0_g1,TRINITY_DN10508_c0_g1,TRINITY_DN10654_c0_g6,TRINITY_DN10685_c0_g1,TRINITY_DN11345_c0_g1,TRINITY_DN11385_c0_g2,TRINITY_DN11554_c0_g5,TRINITY_DN11857_c0_g1,TRINITY_DN12404_c0_g1,TRINITY_DN12424_c0_g1,TRINITY_DN12507_c0_g1,TRINITY_DN1276_c2_g1,TRINITY_DN12816_c0_g1,TRINITY_DN12963_c0_g2,TRINITY_DN13116_c0_g1,TRINITY_DN13910_c0_g2,TRINITY_DN14034_c0_g2,TRIN…
BP	GO:0002181	cytoplasmic translation	1	4	5	131	0.117347	0.52703	TRINITY_DN24712_c0_g1	TRINITY_DN10654_c0_g6,TRINITY_DN20941_c0_g1,TRINITY_DN371_c0_g1,TRINITY_DN8375_c0_g1
BP	GO:0009064	glutamine family amino acid metabolic process	0	5	5	131	0.117347	0.52703	-	TRINITY_DN13116_c0_g1,TRINITY_DN19296_c0_g2,TRINITY_DN19978_c0_g1,TRINITY_DN23111_c0_g1,TRINITY_DN5668_c0_g2
BP	GO:0031571	mitotic G1 DNA damage checkpoint signaling	0	2	2	30	0.11758	0.52703	-	TRINITY_DN371_c0_g1,TRINITY_DN50285_c0_g1
BP	GO:0044819	mitotic G1/S transition checkpoint signaling	0	2	2	30	0.11758	0.52703	-	TRINITY_DN371_c0_g1,TRINITY_DN50285_c0_g1
BP	GO:0046189	phenol-containing compound biosynthetic process	1	1	2	30	0.11758	0.52703	TRINITY_DN9604_c0_g1	TRINITY_DN12816_c0_g1
BP	GO:0051275	beta-glucan catabolic process	2	0	2	30	0.11758	0.52703	TRINITY_DN339_c0_g2,TRINITY_DN6203_c0_g1	-
BP	GO:0043161	proteasome-mediated ubiquitin-dependent protein catabolic process	5	7	12	413	0.117675	0.52703	TRINITY_DN17253_c0_g1,TRINITY_DN18140_c0_g1,TRINITY_DN21889_c0_g1,TRINITY_DN43684_c0_g1,TRINITY_DN6043_c0_g1	TRINITY_DN12816_c0_g1,TRINITY_DN2078_c1_g1,TRINITY_DN3545_c0_g1,TRINITY_DN46235_c0_g1,TRINITY_DN51040_c0_g1,TRINITY_DN587_c0_g2,TRINITY_DN7104_c0_g1
BP	GO:0032502	developmental process	40	64	104	4754	0.118146	0.527272	TRINITY_DN1203_c0_g2,TRINITY_DN13016_c0_g1,TRINITY_DN14669_c0_g1,TRINITY_DN16363_c0_g2,TRINITY_DN1665_c0_g1,TRINITY_DN17909_c0_g1,TRINITY_DN18161_c0_g1,TRINITY_DN18827_c0_g1,TRINITY_DN19482_c0_g1,TRINITY_DN1976_c0_g1,TRINITY_DN23207_c0_g1,TRINITY_DN25770_c0_g2,TRINITY_DN26460_c1_g1,TRINITY_DN26929_c0_g1,TRINITY_DN339_c0_g2,TRINITY_DN34715_c0_g2,TRINITY_DN3940_c0_g2,TRINITY_DN39847_c0_g2,TRINITY_D…	TRINITY_DN10685_c0_g1,TRINITY_DN10750_c0_g1,TRINITY_DN10804_c0_g1,TRINITY_DN11345_c0_g1,TRINITY_DN11857_c0_g1,TRINITY_DN12424_c0_g1,TRINITY_DN12479_c1_g2,TRINITY_DN12679_c0_g1,TRINITY_DN1276_c2_g1,TRINITY_DN12851_c0_g1,TRINITY_DN13116_c0_g1,TRINITY_DN13263_c0_g1,TRINITY_DN14340_c0_g1,TRINITY_DN14389_c0_g2,TRINITY_DN1466_c0_g1,TRINITY_DN15202_c0_g1,TRINITY_DN15942_c0_g1,TRINITY_DN16316_c0_g1,TRINI…
BP	GO:0009062	fatty acid catabolic process	2	2	4	95	0.118232	0.527272	TRINITY_DN1792_c0_g2,TRINITY_DN23207_c0_g1	TRINITY_DN18126_c0_g1,TRINITY_DN38195_c0_g1
MF	GO:0005261	cation channel activity	3	3	6	168	0.118955	0.370586	TRINITY_DN16604_c0_g2,TRINITY_DN37065_c1_g1,TRINITY_DN448_c1_g1	TRINITY_DN11385_c0_g2,TRINITY_DN14340_c0_g1,TRINITY_DN26357_c0_g1
BP	GO:0042136	neurotransmitter biosynthetic process	2	1	3	61	0.118984	0.527272	TRINITY_DN14316_c0_g3,TRINITY_DN3940_c0_g2	TRINITY_DN10508_c0_g1
BP	GO:0072598	protein localization to chloroplast	1	2	3	61	0.118984	0.527272	TRINITY_DN23187_c0_g1	TRINITY_DN44172_c0_g1,TRINITY_DN9966_c0_g1
MF	GO:0030551	cyclic nucleotide binding	1	1	2	30	0.119269	0.370586	TRINITY_DN16604_c0_g2	TRINITY_DN11385_c0_g2
MF	GO:0030552	cAMP binding	1	1	2	30	0.119269	0.370586	TRINITY_DN16604_c0_g2	TRINITY_DN11385_c0_g2
MF	GO:0030553	cGMP binding	1	1	2	30	0.119269	0.370586	TRINITY_DN16604_c0_g2	TRINITY_DN11385_c0_g2
BP	GO:0009642	response to light intensity	1	7	8	249	0.120383	0.527272	TRINITY_DN54269_c0_g1	TRINITY_DN19296_c0_g2,TRINITY_DN26357_c0_g1,TRINITY_DN44953_c0_g1,TRINITY_DN45234_c0_g1,TRINITY_DN5933_c2_g1,TRINITY_DN7894_c0_g1,TRINITY_DN7894_c0_g2
MF	GO:0015079	potassium ion transmembrane transporter activity	1	4	5	131	0.12047	0.371005	TRINITY_DN16604_c0_g2	TRINITY_DN11385_c0_g2,TRINITY_DN13087_c0_g1,TRINITY_DN16942_c0_g1,TRINITY_DN26357_c0_g1
MF	GO:0051015	actin filament binding	0	5	5	131	0.12047	0.371005	-	TRINITY_DN12507_c0_g1,TRINITY_DN12679_c0_g1,TRINITY_DN1779_c1_g1,TRINITY_DN18725_c0_g1,TRINITY_DN56445_c0_g1
CC	GO:0030662	coated vesicle membrane	0	4	4	99	0.120515	0.597129	-	TRINITY_DN17560_c0_g1,TRINITY_DN2043_c0_g2,TRINITY_DN24362_c0_g1,TRINITY_DN4916_c0_g1
BP	GO:0051239	regulation of multicellular organismal process	13	13	26	1034	0.121148	0.527272	TRINITY_DN16363_c0_g2,TRINITY_DN18827_c0_g1,TRINITY_DN19482_c0_g1,TRINITY_DN1976_c0_g1,TRINITY_DN34715_c0_g2,TRINITY_DN5157_c0_g1,TRINITY_DN6043_c0_g1,TRINITY_DN6203_c0_g1,TRINITY_DN8203_c0_g1,TRINITY_DN8203_c0_g2,TRINITY_DN8282_c0_g1,TRINITY_DN8710_c1_g1,TRINITY_DN9848_c0_g1	TRINITY_DN11857_c0_g1,TRINITY_DN12424_c0_g1,TRINITY_DN12479_c1_g2,TRINITY_DN12851_c0_g1,TRINITY_DN13263_c0_g1,TRINITY_DN14389_c0_g2,TRINITY_DN16316_c0_g1,TRINITY_DN17943_c0_g1,TRINITY_DN31574_c0_g1,TRINITY_DN3760_c2_g1,TRINITY_DN40306_c0_g1,TRINITY_DN50285_c0_g1,TRINITY_DN8831_c1_g1
BP	GO:0048767	root hair elongation	2	2	4	96	0.121576	0.527272	TRINITY_DN23207_c0_g1,TRINITY_DN26929_c0_g1	TRINITY_DN12679_c0_g1,TRINITY_DN56445_c0_g1
BP	GO:0015711	organic anion transport	2	8	10	332	0.122303	0.527272	TRINITY_DN13796_c1_g2,TRINITY_DN16390_c0_g2	TRINITY_DN19421_c0_g1,TRINITY_DN2937_c1_g1,TRINITY_DN30762_c0_g1,TRINITY_DN31502_c0_g1,TRINITY_DN336_c1_g1,TRINITY_DN37548_c0_g3,TRINITY_DN7290_c1_g1,TRINITY_DN802_c3_g2
CC	GO:0030663	COPI-coated vesicle membrane	0	2	2	32	0.123665	0.597129	-	TRINITY_DN17560_c0_g1,TRINITY_DN24362_c0_g1
BP	GO:0006415	translational termination	2	0	2	31	0.124123	0.527272	TRINITY_DN29227_c1_g1,TRINITY_DN870_c0_g3	-
BP	GO:0007369	gastrulation	0	2	2	31	0.124123	0.527272	-	TRINITY_DN11857_c0_g1,TRINITY_DN8831_c1_g1
BP	GO:0017145	stem cell division	2	0	2	31	0.124123	0.527272	TRINITY_DN1976_c0_g1,TRINITY_DN9848_c0_g1	-
BP	GO:0051026	chiasma assembly	0	2	2	31	0.124123	0.527272	-	TRINITY_DN2163_c0_g2,TRINITY_DN433_c3_g2
BP	GO:0051781	positive regulation of cell division	0	2	2	31	0.124123	0.527272	-	TRINITY_DN16469_c0_g1,TRINITY_DN433_c0_g3
BP	GO:1902807	negative regulation of cell cycle G1/S phase transition	0	2	2	31	0.124123	0.527272	-	TRINITY_DN371_c0_g1,TRINITY_DN50285_c0_g1
BP	GO:2000134	negative regulation of G1/S transition of mitotic cell cycle	0	2	2	31	0.124123	0.527272	-	TRINITY_DN371_c0_g1,TRINITY_DN50285_c0_g1
BP	GO:0009808	lignin metabolic process	1	3	4	97	0.12496	0.527272	TRINITY_DN9604_c0_g1	TRINITY_DN10685_c0_g1,TRINITY_DN315_c0_g2,TRINITY_DN7290_c1_g1
BP	GO:0019395	fatty acid oxidation	2	2	4	97	0.12496	0.527272	TRINITY_DN1792_c0_g2,TRINITY_DN23207_c0_g1	TRINITY_DN18126_c0_g1,TRINITY_DN38195_c0_g1
BP	GO:0006875	cellular metal ion homeostasis	1	4	5	134	0.125773	0.527272	TRINITY_DN14669_c0_g1	TRINITY_DN16546_c0_g1,TRINITY_DN18223_c1_g2,TRINITY_DN18730_c0_g1,TRINITY_DN2769_c0_g1
MF	GO:0016881	acid-amino acid ligase activity	0	2	2	31	0.125893	0.375699	-	TRINITY_DN1276_c2_g1,TRINITY_DN3654_c0_g2
CC	GO:0005846	nuclear cap binding complex	1	0	1	7	0.125975	0.597129	TRINITY_DN43966_c0_g1	-
CC	GO:0030874	nucleolar chromatin	1	0	1	7	0.125975	0.597129	TRINITY_DN28180_c0_g1	-
CC	GO:0033096	amyloplast envelope	0	1	1	7	0.125975	0.597129	-	TRINITY_DN336_c1_g1
CC	GO:0033097	amyloplast membrane	0	1	1	7	0.125975	0.597129	-	TRINITY_DN336_c1_g1
CC	GO:0042581	specific granule	0	1	1	7	0.125975	0.597129	-	TRINITY_DN4916_c0_g1
CC	GO:0048555	generative cell nucleus	1	0	1	7	0.125975	0.597129	TRINITY_DN399_c4_g2	-
CC	GO:0048556	microsporocyte nucleus	1	0	1	7	0.125975	0.597129	TRINITY_DN399_c4_g2	-
BP	GO:0048528	post-embryonic root development	5	2	7	212	0.12683	0.527272	TRINITY_DN13016_c0_g1,TRINITY_DN1976_c0_g1,TRINITY_DN3940_c0_g2,TRINITY_DN5562_c0_g1,TRINITY_DN9848_c0_g1	TRINITY_DN12851_c0_g1,TRINITY_DN14340_c0_g1
CC	GO:0000776	kinetochore	1	2	3	65	0.126926	0.597129	TRINITY_DN1665_c0_g1	TRINITY_DN16469_c0_g1,TRINITY_DN25023_c0_g1
BP	GO:0051258	protein polymerization	0	6	6	173	0.127727	0.527272	-	TRINITY_DN10804_c0_g1,TRINITY_DN12508_c0_g1,TRINITY_DN12679_c0_g1,TRINITY_DN16469_c0_g1,TRINITY_DN25023_c0_g1,TRINITY_DN56445_c0_g1
BP	GO:0098657	import into cell	6	2	8	253	0.128436	0.527272	TRINITY_DN1665_c0_g1,TRINITY_DN18161_c0_g1,TRINITY_DN18827_c0_g1,TRINITY_DN25770_c0_g2,TRINITY_DN5259_c0_g1,TRINITY_DN9848_c0_g1	TRINITY_DN13087_c0_g1,TRINITY_DN16942_c0_g1
BP	GO:0046677	response to antibiotic	4	9	13	463	0.128605	0.527272	TRINITY_DN37065_c1_g1,TRINITY_DN54269_c0_g1,TRINITY_DN7853_c0_g1,TRINITY_DN8710_c1_g1	TRINITY_DN12816_c0_g1,TRINITY_DN12851_c0_g1,TRINITY_DN13087_c0_g1,TRINITY_DN14944_c0_g2,TRINITY_DN213_c0_g4,TRINITY_DN371_c0_g1,TRINITY_DN38670_c0_g1,TRINITY_DN45234_c0_g1,TRINITY_DN7290_c1_g1
BP	GO:1902903	regulation of supramolecular fiber organization	0	5	5	135	0.128642	0.527272	-	TRINITY_DN10804_c0_g1,TRINITY_DN12508_c0_g1,TRINITY_DN12679_c0_g1,TRINITY_DN16469_c0_g1,TRINITY_DN56445_c0_g1
BP	GO:0000737	DNA catabolic process, endonucleolytic	0	1	1	7	0.130099	0.527272	-	TRINITY_DN433_c3_g2
BP	GO:0006428	isoleucyl-tRNA aminoacylation	0	1	1	7	0.130099	0.527272	-	TRINITY_DN13910_c0_g2
BP	GO:0006452	translational frameshifting	1	0	1	7	0.130099	0.527272	TRINITY_DN870_c0_g3	-
BP	GO:0007619	courtship behavior	1	0	1	7	0.130099	0.527272	TRINITY_DN18827_c0_g1	-
BP	GO:0009953	dorsal/ventral pattern formation	0	1	1	7	0.130099	0.527272	-	TRINITY_DN6611_c0_g1
BP	GO:0010113	negative regulation of systemic acquired resistance	1	0	1	7	0.130099	0.527272	TRINITY_DN34715_c0_g2	-
BP	GO:0010599	lsiRNA processing	0	1	1	7	0.130099	0.527272	-	TRINITY_DN34585_c0_g1
BP	GO:0019605	butyrate metabolic process	1	0	1	7	0.130099	0.527272	TRINITY_DN4273_c0_g1	-
BP	GO:0031960	response to corticosteroid	0	1	1	7	0.130099	0.527272	-	TRINITY_DN8375_c0_g1
BP	GO:0034453	microtubule anchoring	0	1	1	7	0.130099	0.527272	-	TRINITY_DN16469_c0_g1
BP	GO:0035193	larval central nervous system remodeling	1	0	1	7	0.130099	0.527272	TRINITY_DN18827_c0_g1	-
BP	GO:0035337	fatty-acyl-CoA metabolic process	1	0	1	7	0.130099	0.527272	TRINITY_DN5330_c0_g1	-
BP	GO:0043100	pyrimidine nucleobase salvage	0	1	1	7	0.130099	0.527272	-	TRINITY_DN15955_c1_g2
BP	GO:0043335	protein unfolding	0	1	1	7	0.130099	0.527272	-	TRINITY_DN45234_c0_g1
BP	GO:0043482	cellular pigment accumulation	0	1	1	7	0.130099	0.527272	-	TRINITY_DN4916_c0_g1
BP	GO:0045476	nurse cell apoptotic process	1	0	1	7	0.130099	0.527272	TRINITY_DN18827_c0_g1	-
BP	GO:0045477	regulation of nurse cell apoptotic process	1	0	1	7	0.130099	0.527272	TRINITY_DN18827_c0_g1	-
BP	GO:0045901	positive regulation of translational elongation	1	0	1	7	0.130099	0.527272	TRINITY_DN870_c0_g3	-
BP	GO:0045905	positive regulation of translational termination	1	0	1	7	0.130099	0.527272	TRINITY_DN870_c0_g3	-
BP	GO:0045924	regulation of female receptivity	1	0	1	7	0.130099	0.527272	TRINITY_DN18827_c0_g1	-
BP	GO:0048488	synaptic vesicle endocytosis	1	0	1	7	0.130099	0.527272	TRINITY_DN18827_c0_g1	-
BP	GO:0048814	regulation of dendrite morphogenesis	0	1	1	7	0.130099	0.527272	-	TRINITY_DN17943_c0_g1
BP	GO:0051418	microtubule nucleation by microtubule organizing center	0	1	1	7	0.130099	0.527272	-	TRINITY_DN12508_c0_g1
BP	GO:0055129	L-proline biosynthetic process	0	1	1	7	0.130099	0.527272	-	TRINITY_DN5668_c0_g2
BP	GO:0060180	female mating behavior	1	0	1	7	0.130099	0.527272	TRINITY_DN18827_c0_g1	-
BP	GO:0140238	presynaptic endocytosis	1	0	1	7	0.130099	0.527272	TRINITY_DN18827_c0_g1	-
BP	GO:1902742	apoptotic process involved in development	1	0	1	7	0.130099	0.527272	TRINITY_DN18827_c0_g1	-
BP	GO:1904748	regulation of apoptotic process involved in development	1	0	1	7	0.130099	0.527272	TRINITY_DN18827_c0_g1	-
MF	GO:0005267	potassium channel activity	1	2	3	63	0.130103	0.375699	TRINITY_DN16604_c0_g2	TRINITY_DN11385_c0_g2,TRINITY_DN26357_c0_g1
BP	GO:0006812	cation transport	7	13	20	772	0.130146	0.527272	TRINITY_DN13016_c0_g1,TRINITY_DN14365_c0_g1,TRINITY_DN16604_c0_g2,TRINITY_DN37065_c1_g1,TRINITY_DN448_c1_g1,TRINITY_DN46903_c0_g1,TRINITY_DN4739_c1_g1	TRINITY_DN10909_c0_g1,TRINITY_DN11385_c0_g2,TRINITY_DN13087_c0_g1,TRINITY_DN14340_c0_g1,TRINITY_DN15955_c1_g2,TRINITY_DN16942_c0_g1,TRINITY_DN26357_c0_g1,TRINITY_DN2769_c0_g1,TRINITY_DN3361_c0_g3,TRINITY_DN37548_c0_g3,TRINITY_DN7290_c1_g1,TRINITY_DN7873_c0_g1,TRINITY_DN8542_c0_g1
BP	GO:0055082	cellular chemical homeostasis	1	7	8	254	0.130492	0.527705	TRINITY_DN14669_c0_g1	TRINITY_DN10909_c0_g1,TRINITY_DN13087_c0_g1,TRINITY_DN16546_c0_g1,TRINITY_DN16942_c0_g1,TRINITY_DN18223_c1_g2,TRINITY_DN18730_c0_g1,TRINITY_DN2769_c0_g1
BP	GO:0002238	response to molecule of fungal origin	1	1	2	32	0.130752	0.527787	TRINITY_DN54269_c0_g1	TRINITY_DN43038_c0_g1
MF	GO:0000234	phosphoethanolamine N-methyltransferase activity	1	0	1	7	0.131171	0.375699	TRINITY_DN3940_c0_g2	-
MF	GO:0003939	L-iditol 2-dehydrogenase activity	0	1	1	7	0.131171	0.375699	-	TRINITY_DN14331_c0_g1
MF	GO:0004558	alpha-1,4-glucosidase activity	0	1	1	7	0.131171	0.375699	-	TRINITY_DN54248_c0_g1
MF	GO:0004822	isoleucine-tRNA ligase activity	0	1	1	7	0.131171	0.375699	-	TRINITY_DN13910_c0_g2
MF	GO:0005047	signal recognition particle binding	0	1	1	7	0.131171	0.375699	-	TRINITY_DN31502_c0_g1
MF	GO:0015929	hexosaminidase activity	0	1	1	7	0.131171	0.375699	-	TRINITY_DN433_c0_g3
MF	GO:0016433	rRNA (adenine) methyltransferase activity	0	1	1	7	0.131171	0.375699	-	TRINITY_DN23711_c0_g1
MF	GO:0019202	amino acid kinase activity	0	1	1	7	0.131171	0.375699	-	TRINITY_DN5668_c0_g2
MF	GO:0030784	3'-hydroxy-N-methyl-(S)-coclaurine 4'-O-methyltransferase activity	0	1	1	7	0.131171	0.375699	-	TRINITY_DN14746_c0_g1
MF	GO:0032450	maltose alpha-glucosidase activity	0	1	1	7	0.131171	0.375699	-	TRINITY_DN54248_c0_g1
MF	GO:0035312	5'-3' exodeoxyribonuclease activity	0	1	1	7	0.131171	0.375699	-	TRINITY_DN14397_c0_g1
MF	GO:0047800	cysteamine dioxygenase activity	1	0	1	7	0.131171	0.375699	TRINITY_DN50388_c0_g1	-
MF	GO:0061665	SUMO ligase activity	1	0	1	7	0.131171	0.375699	TRINITY_DN34715_c0_g2	-
MF	GO:0102198	L-idonate 5-dehydrogenase activity (NAD-dependent)	0	1	1	7	0.131171	0.375699	-	TRINITY_DN14331_c0_g1
MF	GO:1990381	ubiquitin-specific protease binding	0	1	1	7	0.131171	0.375699	-	TRINITY_DN2078_c1_g1
BP	GO:0010876	lipid localization	2	5	7	214	0.131337	0.529183	TRINITY_DN1356_c0_g2,TRINITY_DN18827_c0_g1	TRINITY_DN30762_c0_g1,TRINITY_DN31502_c0_g1,TRINITY_DN7290_c1_g1,TRINITY_DN9140_c0_g1,TRINITY_DN9979_c0_g1
BP	GO:0007030	Golgi organization	0	3	3	64	0.132136	0.530468	-	TRINITY_DN18820_c0_g2,TRINITY_DN20446_c0_g1,TRINITY_DN3361_c0_g3
BP	GO:0031098	stress-activated protein kinase signaling cascade	0	3	3	64	0.132136	0.530468	-	TRINITY_DN14937_c0_g1,TRINITY_DN50_c3_g1,TRINITY_DN8985_c0_g1
MF	GO:0031624	ubiquitin conjugating enzyme binding	1	1	2	32	0.132603	0.378246	TRINITY_DN21889_c0_g1	TRINITY_DN2078_c1_g1
BP	GO:0051321	meiotic cell cycle	1	8	9	297	0.134222	0.537862	TRINITY_DN3452_c1_g1	TRINITY_DN12424_c0_g1,TRINITY_DN12508_c0_g1,TRINITY_DN213_c0_g4,TRINITY_DN2163_c0_g2,TRINITY_DN30762_c0_g1,TRINITY_DN433_c3_g2,TRINITY_DN7535_c0_g1,TRINITY_DN842_c3_g1
MF	GO:0061659	ubiquitin-like protein ligase activity	5	5	10	336	0.134382	0.381754	TRINITY_DN21889_c0_g1,TRINITY_DN34715_c0_g2,TRINITY_DN43684_c0_g1,TRINITY_DN6043_c0_g1,TRINITY_DN6944_c0_g1	TRINITY_DN12816_c0_g1,TRINITY_DN46235_c0_g1,TRINITY_DN51040_c0_g1,TRINITY_DN587_c0_g2,TRINITY_DN943_c0_g1
MF	GO:0046873	metal ion transmembrane transporter activity	2	7	9	296	0.137188	0.386522	TRINITY_DN16604_c0_g2,TRINITY_DN37065_c1_g1	TRINITY_DN11385_c0_g2,TRINITY_DN13087_c0_g1,TRINITY_DN14340_c0_g1,TRINITY_DN16942_c0_g1,TRINITY_DN26357_c0_g1,TRINITY_DN2769_c0_g1,TRINITY_DN7290_c1_g1
BP	GO:0030834	regulation of actin filament depolymerization	0	2	2	33	0.13746	0.54279	-	TRINITY_DN12679_c0_g1,TRINITY_DN56445_c0_g1
BP	GO:0034329	cell junction assembly	1	1	2	33	0.13746	0.54279	TRINITY_DN18827_c0_g1	TRINITY_DN17642_c0_g1
BP	GO:0035725	sodium ion transmembrane transport	0	2	2	33	0.13746	0.54279	-	TRINITY_DN13087_c0_g1,TRINITY_DN16942_c0_g1
BP	GO:0006813	potassium ion transport	2	4	6	177	0.137938	0.54279	TRINITY_DN14365_c0_g1,TRINITY_DN16604_c0_g2	TRINITY_DN11385_c0_g2,TRINITY_DN13087_c0_g1,TRINITY_DN16942_c0_g1,TRINITY_DN26357_c0_g1
CC	GO:0000793	condensed chromosome	2	3	5	143	0.13803	0.642071	TRINITY_DN1665_c0_g1,TRINITY_DN8420_c0_g1	TRINITY_DN16469_c0_g1,TRINITY_DN25023_c0_g1,TRINITY_DN7535_c0_g1
MF	GO:0004525	ribonuclease III activity	1	1	2	33	0.139392	0.386522	TRINITY_DN42707_c0_g1	TRINITY_DN34585_c0_g1
MF	GO:0019706	protein-cysteine S-palmitoyltransferase activity	0	2	2	33	0.139392	0.386522	-	TRINITY_DN28351_c0_g1,TRINITY_DN51300_c0_g1
MF	GO:0019707	protein-cysteine S-acyltransferase activity	0	2	2	33	0.139392	0.386522	-	TRINITY_DN28351_c0_g1,TRINITY_DN51300_c0_g1
MF	GO:0022821	solute:potassium antiporter activity	0	2	2	33	0.139392	0.386522	-	TRINITY_DN13087_c0_g1,TRINITY_DN16942_c0_g1
MF	GO:0032296	double-stranded RNA-specific ribonuclease activity	1	1	2	33	0.139392	0.386522	TRINITY_DN42707_c0_g1	TRINITY_DN34585_c0_g1
BP	GO:0045143	homologous chromosome segregation	0	3	3	66	0.141174	0.54279	-	TRINITY_DN2163_c0_g2,TRINITY_DN433_c3_g2,TRINITY_DN842_c3_g1
BP	GO:0016567	protein ubiquitination	11	13	24	963	0.141615	0.54279	TRINITY_DN11211_c2_g1,TRINITY_DN16363_c0_g2,TRINITY_DN17253_c0_g1,TRINITY_DN18140_c0_g1,TRINITY_DN21889_c0_g1,TRINITY_DN2277_c1_g1,TRINITY_DN32233_c0_g1,TRINITY_DN43684_c0_g1,TRINITY_DN567_c0_g2,TRINITY_DN6043_c0_g1,TRINITY_DN6944_c0_g1	TRINITY_DN11554_c0_g5,TRINITY_DN12816_c0_g1,TRINITY_DN2078_c1_g1,TRINITY_DN21330_c0_g1,TRINITY_DN23611_c0_g1,TRINITY_DN3517_c0_g1,TRINITY_DN3545_c0_g1,TRINITY_DN46235_c0_g1,TRINITY_DN51040_c0_g1,TRINITY_DN587_c0_g2,TRINITY_DN60861_c0_g1,TRINITY_DN7104_c0_g1,TRINITY_DN943_c0_g1
BP	GO:0048856	anatomical structure development	39	59	98	4506	0.142186	0.54279	TRINITY_DN1203_c0_g2,TRINITY_DN13016_c0_g1,TRINITY_DN14669_c0_g1,TRINITY_DN16363_c0_g2,TRINITY_DN1665_c0_g1,TRINITY_DN17909_c0_g1,TRINITY_DN18161_c0_g1,TRINITY_DN18827_c0_g1,TRINITY_DN19482_c0_g1,TRINITY_DN1976_c0_g1,TRINITY_DN23207_c0_g1,TRINITY_DN25770_c0_g2,TRINITY_DN26460_c1_g1,TRINITY_DN26929_c0_g1,TRINITY_DN339_c0_g2,TRINITY_DN34715_c0_g2,TRINITY_DN3940_c0_g2,TRINITY_DN39847_c0_g2,TRINITY_D…	TRINITY_DN10685_c0_g1,TRINITY_DN10750_c0_g1,TRINITY_DN10804_c0_g1,TRINITY_DN11345_c0_g1,TRINITY_DN11857_c0_g1,TRINITY_DN12424_c0_g1,TRINITY_DN12479_c1_g2,TRINITY_DN12679_c0_g1,TRINITY_DN1276_c2_g1,TRINITY_DN12851_c0_g1,TRINITY_DN13263_c0_g1,TRINITY_DN14340_c0_g1,TRINITY_DN14389_c0_g2,TRINITY_DN1466_c0_g1,TRINITY_DN15202_c0_g1,TRINITY_DN15942_c0_g1,TRINITY_DN16316_c0_g1,TRINITY_DN16469_c0_g1,TRINI…
CC	GO:0071006	U2-type catalytic step 1 spliceosome	1	0	1	8	0.14263	0.650913	TRINITY_DN6944_c0_g1	-
BP	GO:0051707	response to other organism	18	22	40	1707	0.142745	0.54279	TRINITY_DN15340_c0_g1,TRINITY_DN16604_c0_g2,TRINITY_DN17253_c0_g1,TRINITY_DN3282_c1_g2,TRINITY_DN339_c0_g2,TRINITY_DN3412_c3_g1,TRINITY_DN34715_c0_g2,TRINITY_DN42707_c0_g1,TRINITY_DN45077_c0_g1,TRINITY_DN47255_c0_g1,TRINITY_DN54269_c0_g1,TRINITY_DN6298_c0_g1,TRINITY_DN6583_c1_g2,TRINITY_DN6944_c0_g1,TRINITY_DN870_c0_g3,TRINITY_DN8710_c1_g1,TRINITY_DN9097_c1_g1,TRINITY_DN9861_c0_g1	TRINITY_DN10857_c0_g3,TRINITY_DN11345_c0_g1,TRINITY_DN11385_c0_g2,TRINITY_DN12508_c0_g1,TRINITY_DN12816_c0_g1,TRINITY_DN12851_c0_g1,TRINITY_DN14944_c0_g2,TRINITY_DN16507_c0_g1,TRINITY_DN213_c0_g4,TRINITY_DN2769_c0_g1,TRINITY_DN30430_c0_g2,TRINITY_DN33164_c0_g5,TRINITY_DN3361_c0_g3,TRINITY_DN34585_c0_g1,TRINITY_DN3502_c1_g1,TRINITY_DN38670_c0_g1,TRINITY_DN43038_c0_g1,TRINITY_DN58762_c0_g1,TRINITY_…
BP	GO:0007623	circadian rhythm	0	7	7	219	0.142947	0.54279	-	TRINITY_DN12507_c0_g1,TRINITY_DN15942_c0_g1,TRINITY_DN1779_c1_g1,TRINITY_DN18598_c0_g1,TRINITY_DN24892_c0_g1,TRINITY_DN26357_c0_g1,TRINITY_DN40306_c0_g1
CC	GO:0030137	COPI-coated vesicle	0	2	2	35	0.143075	0.650913	-	TRINITY_DN17560_c0_g1,TRINITY_DN24362_c0_g1
MF	GO:0016667	oxidoreductase activity, acting on a sulfur group of donors	3	3	6	178	0.144582	0.394363	TRINITY_DN47410_c0_g1,TRINITY_DN5157_c0_g1,TRINITY_DN8282_c0_g1	TRINITY_DN11655_c0_g1,TRINITY_DN14389_c0_g2,TRINITY_DN3760_c2_g1
BP	GO:0032446	protein modification by small protein conjugation	12	13	25	1012	0.145198	0.54279	TRINITY_DN11211_c2_g1,TRINITY_DN16363_c0_g2,TRINITY_DN17253_c0_g1,TRINITY_DN18140_c0_g1,TRINITY_DN21889_c0_g1,TRINITY_DN2277_c1_g1,TRINITY_DN32233_c0_g1,TRINITY_DN34715_c0_g2,TRINITY_DN43684_c0_g1,TRINITY_DN567_c0_g2,TRINITY_DN6043_c0_g1,TRINITY_DN6944_c0_g1	TRINITY_DN11554_c0_g5,TRINITY_DN12816_c0_g1,TRINITY_DN2078_c1_g1,TRINITY_DN21330_c0_g1,TRINITY_DN23611_c0_g1,TRINITY_DN3517_c0_g1,TRINITY_DN3545_c0_g1,TRINITY_DN46235_c0_g1,TRINITY_DN51040_c0_g1,TRINITY_DN587_c0_g2,TRINITY_DN60861_c0_g1,TRINITY_DN7104_c0_g1,TRINITY_DN943_c0_g1
BP	GO:0048506	regulation of timing of meristematic phase transition	2	1	3	67	0.145769	0.54279	TRINITY_DN1976_c0_g1,TRINITY_DN9848_c0_g1	TRINITY_DN30430_c0_g2
BP	GO:0048510	regulation of timing of transition from vegetative to reproductive phase	2	1	3	67	0.145769	0.54279	TRINITY_DN1976_c0_g1,TRINITY_DN9848_c0_g1	TRINITY_DN30430_c0_g2
BP	GO:0019953	sexual reproduction	4	5	9	303	0.146092	0.54279	TRINITY_DN18827_c0_g1,TRINITY_DN399_c4_g2,TRINITY_DN52879_c0_g1,TRINITY_DN6233_c0_g2	TRINITY_DN12424_c0_g1,TRINITY_DN213_c0_g4,TRINITY_DN2163_c0_g2,TRINITY_DN28155_c0_g2,TRINITY_DN30762_c0_g1
BP	GO:0006811	ion transport	10	21	31	1290	0.146332	0.54279	TRINITY_DN13016_c0_g1,TRINITY_DN13796_c1_g2,TRINITY_DN14365_c0_g1,TRINITY_DN14669_c0_g1,TRINITY_DN16390_c0_g2,TRINITY_DN16604_c0_g2,TRINITY_DN37065_c1_g1,TRINITY_DN448_c1_g1,TRINITY_DN46903_c0_g1,TRINITY_DN4739_c1_g1	TRINITY_DN10909_c0_g1,TRINITY_DN11385_c0_g2,TRINITY_DN13087_c0_g1,TRINITY_DN14340_c0_g1,TRINITY_DN15955_c1_g2,TRINITY_DN16942_c0_g1,TRINITY_DN19421_c0_g1,TRINITY_DN26357_c0_g1,TRINITY_DN27269_c0_g1,TRINITY_DN2769_c0_g1,TRINITY_DN2937_c1_g1,TRINITY_DN30762_c0_g1,TRINITY_DN31502_c0_g1,TRINITY_DN336_c1_g1,TRINITY_DN3361_c0_g3,TRINITY_DN37548_c0_g3,TRINITY_DN5102_c0_g2,TRINITY_DN7290_c1_g1,TRINITY_DN…
BP	GO:0043207	response to external biotic stimulus	18	22	40	1712	0.146959	0.54279	TRINITY_DN15340_c0_g1,TRINITY_DN16604_c0_g2,TRINITY_DN17253_c0_g1,TRINITY_DN3282_c1_g2,TRINITY_DN339_c0_g2,TRINITY_DN3412_c3_g1,TRINITY_DN34715_c0_g2,TRINITY_DN42707_c0_g1,TRINITY_DN45077_c0_g1,TRINITY_DN47255_c0_g1,TRINITY_DN54269_c0_g1,TRINITY_DN6298_c0_g1,TRINITY_DN6583_c1_g2,TRINITY_DN6944_c0_g1,TRINITY_DN870_c0_g3,TRINITY_DN8710_c1_g1,TRINITY_DN9097_c1_g1,TRINITY_DN9861_c0_g1	TRINITY_DN10857_c0_g3,TRINITY_DN11345_c0_g1,TRINITY_DN11385_c0_g2,TRINITY_DN12508_c0_g1,TRINITY_DN12816_c0_g1,TRINITY_DN12851_c0_g1,TRINITY_DN14944_c0_g2,TRINITY_DN16507_c0_g1,TRINITY_DN213_c0_g4,TRINITY_DN2769_c0_g1,TRINITY_DN30430_c0_g2,TRINITY_DN33164_c0_g5,TRINITY_DN3361_c0_g3,TRINITY_DN34585_c0_g1,TRINITY_DN3502_c1_g1,TRINITY_DN38670_c0_g1,TRINITY_DN43038_c0_g1,TRINITY_DN58762_c0_g1,TRINITY_…
BP	GO:0000022	mitotic spindle elongation	1	0	1	8	0.147251	0.54279	TRINITY_DN19164_c0_g7	-
BP	GO:0000393	spliceosomal conformational changes to generate catalytic conformation	1	0	1	8	0.147251	0.54279	TRINITY_DN6944_c0_g1	-
BP	GO:0000706	meiotic DNA double-strand break processing	0	1	1	8	0.147251	0.54279	-	TRINITY_DN433_c3_g2
BP	GO:0001825	blastocyst formation	0	1	1	8	0.147251	0.54279	-	TRINITY_DN50285_c0_g1
BP	GO:0001829	trophectodermal cell differentiation	0	1	1	8	0.147251	0.54279	-	TRINITY_DN50285_c0_g1
BP	GO:0006449	regulation of translational termination	1	0	1	8	0.147251	0.54279	TRINITY_DN870_c0_g3	-
BP	GO:0006616	SRP-dependent cotranslational protein targeting to membrane, translocation	0	1	1	8	0.147251	0.54279	-	TRINITY_DN31502_c0_g1
BP	GO:0010288	response to lead ion	1	0	1	8	0.147251	0.54279	TRINITY_DN14669_c0_g1	-
BP	GO:0015750	pentose transmembrane transport	1	0	1	8	0.147251	0.54279	TRINITY_DN13016_c0_g1	-
BP	GO:0015793	glycerol transmembrane transport	1	0	1	8	0.147251	0.54279	TRINITY_DN13016_c0_g1	-
BP	GO:0019523	L-idonate metabolic process	0	1	1	8	0.147251	0.54279	-	TRINITY_DN14331_c0_g1
BP	GO:0019695	choline metabolic process	1	0	1	8	0.147251	0.54279	TRINITY_DN3940_c0_g2	-
BP	GO:0033144	negative regulation of intracellular steroid hormone receptor signaling pathway	0	1	1	8	0.147251	0.54279	-	TRINITY_DN50285_c0_g1
BP	GO:0033146	regulation of intracellular estrogen receptor signaling pathway	0	1	1	8	0.147251	0.54279	-	TRINITY_DN50285_c0_g1
BP	GO:0033147	negative regulation of intracellular estrogen receptor signaling pathway	0	1	1	8	0.147251	0.54279	-	TRINITY_DN50285_c0_g1
BP	GO:0046176	aldonic acid catabolic process	0	1	1	8	0.147251	0.54279	-	TRINITY_DN14331_c0_g1
BP	GO:0046183	L-idonate catabolic process	0	1	1	8	0.147251	0.54279	-	TRINITY_DN14331_c0_g1
BP	GO:0048066	developmental pigmentation	0	1	1	8	0.147251	0.54279	-	TRINITY_DN4916_c0_g1
BP	GO:0050931	pigment cell differentiation	0	1	1	8	0.147251	0.54279	-	TRINITY_DN4916_c0_g1
BP	GO:0051256	mitotic spindle midzone assembly	1	0	1	8	0.147251	0.54279	TRINITY_DN19164_c0_g7	-
BP	GO:0071260	cellular response to mechanical stimulus	1	0	1	8	0.147251	0.54279	TRINITY_DN37065_c1_g1	-
BP	GO:0072531	pyrimidine-containing compound transmembrane transport	0	1	1	8	0.147251	0.54279	-	TRINITY_DN15955_c1_g2
BP	GO:0090398	cellular senescence	0	1	1	8	0.147251	0.54279	-	TRINITY_DN12851_c0_g1
BP	GO:1902570	protein localization to nucleolus	0	1	1	8	0.147251	0.54279	-	TRINITY_DN7271_c1_g1
BP	GO:1904424	regulation of GTP binding	0	1	1	8	0.147251	0.54279	-	TRINITY_DN12479_c1_g2
BP	GO:1904426	positive regulation of GTP binding	0	1	1	8	0.147251	0.54279	-	TRINITY_DN12479_c1_g2
BP	GO:1904475	regulation of small GTPase binding	0	1	1	8	0.147251	0.54279	-	TRINITY_DN12479_c1_g2
BP	GO:1904477	positive regulation of small GTPase binding	0	1	1	8	0.147251	0.54279	-	TRINITY_DN12479_c1_g2
BP	GO:1905097	regulation of guanyl-nucleotide exchange factor activity	0	1	1	8	0.147251	0.54279	-	TRINITY_DN12479_c1_g2
BP	GO:1905099	positive regulation of guanyl-nucleotide exchange factor activity	0	1	1	8	0.147251	0.54279	-	TRINITY_DN12479_c1_g2
BP	GO:2000769	regulation of establishment or maintenance of cell polarity regulating cell shape	0	1	1	8	0.147251	0.54279	-	TRINITY_DN842_c3_g1
BP	GO:2001106	regulation of Rho guanyl-nucleotide exchange factor activity	0	1	1	8	0.147251	0.54279	-	TRINITY_DN12479_c1_g2
BP	GO:2001108	positive regulation of Rho guanyl-nucleotide exchange factor activity	0	1	1	8	0.147251	0.54279	-	TRINITY_DN12479_c1_g2
MF	GO:0008131	primary amine oxidase activity	1	0	1	8	0.148453	0.394363	TRINITY_DN23219_c0_g1	-
MF	GO:0008381	mechanosensitive ion channel activity	0	1	1	8	0.148453	0.394363	-	TRINITY_DN5102_c0_g2
MF	GO:0008878	glucose-1-phosphate adenylyltransferase activity	0	1	1	8	0.148453	0.394363	-	TRINITY_DN10207_c0_g1
MF	GO:0015146	pentose transmembrane transporter activity	1	0	1	8	0.148453	0.394363	TRINITY_DN13016_c0_g1	-
MF	GO:0015168	glycerol transmembrane transporter activity	1	0	1	8	0.148453	0.394363	TRINITY_DN13016_c0_g1	-
MF	GO:0030332	cyclin binding	1	0	1	8	0.148453	0.394363	TRINITY_DN6203_c0_g1	-
MF	GO:0033201	alpha-1,4-glucan synthase activity	0	1	1	8	0.148453	0.394363	-	TRINITY_DN8187_c0_g2
MF	GO:0046577	long-chain-alcohol oxidase activity	0	1	1	8	0.148453	0.394363	-	TRINITY_DN31304_c0_g2
MF	GO:0046624	sphingolipid transporter activity	1	0	1	8	0.148453	0.394363	TRINITY_DN18827_c0_g1	-
MF	GO:0050486	intramolecular transferase activity, transferring hydroxy groups	0	1	1	8	0.148453	0.394363	-	TRINITY_DN2494_c1_g2
CC	GO:0005657	replication fork	1	2	3	70	0.148807	0.652689	TRINITY_DN19715_c0_g2	TRINITY_DN56042_c0_g1,TRINITY_DN7271_c1_g1
BP	GO:0071805	potassium ion transmembrane transport	1	4	5	142	0.149538	0.547801	TRINITY_DN16604_c0_g2	TRINITY_DN11385_c0_g2,TRINITY_DN13087_c0_g1,TRINITY_DN16942_c0_g1,TRINITY_DN26357_c0_g1
CC	GO:0030118	clathrin coat	0	2	2	36	0.149681	0.652689	-	TRINITY_DN2043_c0_g2,TRINITY_DN4916_c0_g1
BP	GO:0009607	response to biotic stimulus	18	23	41	1763	0.150202	0.547801	TRINITY_DN15340_c0_g1,TRINITY_DN16604_c0_g2,TRINITY_DN17253_c0_g1,TRINITY_DN3282_c1_g2,TRINITY_DN339_c0_g2,TRINITY_DN3412_c3_g1,TRINITY_DN34715_c0_g2,TRINITY_DN42707_c0_g1,TRINITY_DN45077_c0_g1,TRINITY_DN47255_c0_g1,TRINITY_DN54269_c0_g1,TRINITY_DN6298_c0_g1,TRINITY_DN6583_c1_g2,TRINITY_DN6944_c0_g1,TRINITY_DN870_c0_g3,TRINITY_DN8710_c1_g1,TRINITY_DN9097_c1_g1,TRINITY_DN9861_c0_g1	TRINITY_DN10857_c0_g3,TRINITY_DN11345_c0_g1,TRINITY_DN11385_c0_g2,TRINITY_DN12508_c0_g1,TRINITY_DN12816_c0_g1,TRINITY_DN12851_c0_g1,TRINITY_DN14944_c0_g2,TRINITY_DN16507_c0_g1,TRINITY_DN213_c0_g4,TRINITY_DN2769_c0_g1,TRINITY_DN30430_c0_g2,TRINITY_DN315_c0_g2,TRINITY_DN33164_c0_g5,TRINITY_DN3361_c0_g3,TRINITY_DN34585_c0_g1,TRINITY_DN3502_c1_g1,TRINITY_DN38670_c0_g1,TRINITY_DN43038_c0_g1,TRINITY_DN…
BP	GO:0042537	benzene-containing compound metabolic process	2	1	3	68	0.150412	0.547801	TRINITY_DN3282_c1_g2,TRINITY_DN34715_c0_g2	TRINITY_DN12816_c0_g1
BP	GO:0070192	chromosome organization involved in meiotic cell cycle	0	3	3	68	0.150412	0.547801	-	TRINITY_DN2163_c0_g2,TRINITY_DN433_c3_g2,TRINITY_DN842_c3_g1
BP	GO:0030104	water homeostasis	0	2	2	35	0.151092	0.547801	-	TRINITY_DN11857_c0_g1,TRINITY_DN8831_c1_g1
BP	GO:0031146	SCF-dependent proteasomal ubiquitin-dependent protein catabolic process	0	2	2	35	0.151092	0.547801	-	TRINITY_DN587_c0_g2,TRINITY_DN7104_c0_g1
BP	GO:0032886	regulation of microtubule-based process	0	2	2	35	0.151092	0.547801	-	TRINITY_DN12508_c0_g1,TRINITY_DN16469_c0_g1
BP	GO:0090333	regulation of stomatal closure	0	2	2	35	0.151092	0.547801	-	TRINITY_DN16942_c0_g1,TRINITY_DN43038_c0_g1
BP	GO:1900368	regulation of post-transcriptional gene silencing by RNA	0	2	2	35	0.151092	0.547801	-	TRINITY_DN17730_c0_g2,TRINITY_DN7535_c0_g1
BP	GO:2000045	regulation of G1/S transition of mitotic cell cycle	0	2	2	35	0.151092	0.547801	-	TRINITY_DN371_c0_g1,TRINITY_DN50285_c0_g1
BP	GO:0046686	response to cadmium ion	8	8	16	611	0.152854	0.55328	TRINITY_DN14669_c0_g1,TRINITY_DN1665_c0_g1,TRINITY_DN22495_c1_g4,TRINITY_DN31790_c0_g3,TRINITY_DN5157_c0_g1,TRINITY_DN6944_c0_g1,TRINITY_DN8282_c0_g1,TRINITY_DN870_c0_g3	TRINITY_DN13116_c0_g1,TRINITY_DN13910_c0_g2,TRINITY_DN14389_c0_g2,TRINITY_DN23108_c0_g1,TRINITY_DN23111_c0_g1,TRINITY_DN2494_c1_g2,TRINITY_DN3760_c2_g1,TRINITY_DN44172_c0_g1
BP	GO:0000911	cytokinesis by cell plate formation	1	3	4	105	0.153398	0.554343	TRINITY_DN3412_c3_g1	TRINITY_DN17806_c0_g1,TRINITY_DN213_c0_g4,TRINITY_DN25023_c0_g1
BP	GO:0007568	aging	2	5	7	224	0.155032	0.55776	TRINITY_DN5600_c0_g1,TRINITY_DN6203_c0_g1	TRINITY_DN12851_c0_g1,TRINITY_DN58762_c0_g1,TRINITY_DN7009_c0_g2,TRINITY_DN7271_c1_g1,TRINITY_DN931_c0_g1
BP	GO:0006885	regulation of pH	0	3	3	69	0.155102	0.55776	-	TRINITY_DN10909_c0_g1,TRINITY_DN13087_c0_g1,TRINITY_DN16942_c0_g1
BP	GO:0052545	callose localization	2	1	3	69	0.155102	0.55776	TRINITY_DN3282_c1_g2,TRINITY_DN6298_c0_g1	TRINITY_DN7290_c1_g1
BP	GO:0009624	response to nematode	3	2	5	144	0.155758	0.559209	TRINITY_DN339_c0_g2,TRINITY_DN47255_c0_g1,TRINITY_DN8710_c1_g1	TRINITY_DN12508_c0_g1,TRINITY_DN2769_c0_g1
CC	GO:0032588	trans-Golgi network membrane	0	2	2	37	0.156347	0.652689	-	TRINITY_DN20446_c0_g1,TRINITY_DN4916_c0_g1
CC	GO:0070069	cytochrome complex	2	0	2	37	0.156347	0.652689	TRINITY_DN46903_c0_g1,TRINITY_DN4739_c1_g1	-
BP	GO:0007051	spindle organization	1	3	4	106	0.157113	0.561643	TRINITY_DN19164_c0_g7	TRINITY_DN12508_c0_g1,TRINITY_DN17806_c0_g1,TRINITY_DN25023_c0_g1
CC	GO:0005856	cytoskeleton	4	16	20	822	0.157337	0.652689	TRINITY_DN1665_c0_g1,TRINITY_DN19164_c0_g7,TRINITY_DN25770_c0_g2,TRINITY_DN33684_c0_g1	TRINITY_DN12507_c0_g1,TRINITY_DN12508_c0_g1,TRINITY_DN12679_c0_g1,TRINITY_DN14034_c0_g2,TRINITY_DN16469_c0_g1,TRINITY_DN1779_c1_g1,TRINITY_DN17806_c0_g1,TRINITY_DN18725_c0_g1,TRINITY_DN20101_c0_g1,TRINITY_DN213_c0_g4,TRINITY_DN25023_c0_g1,TRINITY_DN371_c0_g1,TRINITY_DN56445_c0_g1,TRINITY_DN7271_c1_g1,TRINITY_DN7535_c0_g1,TRINITY_DN842_c3_g1
BP	GO:0006614	SRP-dependent cotranslational protein targeting to membrane	0	2	2	36	0.158005	0.561643	-	TRINITY_DN31502_c0_g1,TRINITY_DN8375_c0_g1
BP	GO:0015706	nitrate transmembrane transport	0	2	2	36	0.158005	0.561643	-	TRINITY_DN7873_c0_g1,TRINITY_DN8542_c0_g1
BP	GO:0060562	epithelial tube morphogenesis	0	2	2	36	0.158005	0.561643	-	TRINITY_DN17943_c0_g1,TRINITY_DN6611_c0_g1
BP	GO:1902025	nitrate import	0	2	2	36	0.158005	0.561643	-	TRINITY_DN7873_c0_g1,TRINITY_DN8542_c0_g1
BP	GO:2000069	regulation of post-embryonic root development	2	0	2	36	0.158005	0.561643	TRINITY_DN1976_c0_g1,TRINITY_DN9848_c0_g1	-
MF	GO:0015297	antiporter activity	2	4	6	183	0.15827	0.41557	TRINITY_DN14365_c0_g1,TRINITY_DN18568_c0_g1	TRINITY_DN13087_c0_g1,TRINITY_DN16942_c0_g1,TRINITY_DN2769_c0_g1,TRINITY_DN37548_c0_g3
CC	GO:0000164	protein phosphatase type 1 complex	0	1	1	9	0.158968	0.652689	-	TRINITY_DN297_c0_g1
CC	GO:0005637	nuclear inner membrane	0	1	1	9	0.158968	0.652689	-	TRINITY_DN842_c3_g1
CC	GO:0005658	alpha DNA polymerase:primase complex	0	1	1	9	0.158968	0.652689	-	TRINITY_DN56042_c0_g1
BP	GO:0033037	polysaccharide localization	2	1	3	70	0.159837	0.561643	TRINITY_DN3282_c1_g2,TRINITY_DN6298_c0_g1	TRINITY_DN7290_c1_g1
BP	GO:0045995	regulation of embryonic development	1	2	3	70	0.159837	0.561643	TRINITY_DN8710_c1_g1	TRINITY_DN11857_c0_g1,TRINITY_DN8831_c1_g1
MF	GO:0016409	palmitoyltransferase activity	0	2	2	36	0.160179	0.41557	-	TRINITY_DN28351_c0_g1,TRINITY_DN51300_c0_g1
MF	GO:0016682	oxidoreductase activity, acting on diphenols and related substances as donors, oxygen as acceptor	1	1	2	36	0.160179	0.41557	TRINITY_DN9604_c0_g1	TRINITY_DN7009_c0_g2
MF	GO:0046910	pectinesterase inhibitor activity	1	1	2	36	0.160179	0.41557	TRINITY_DN56563_c0_g1	TRINITY_DN58762_c0_g1
BP	GO:0071236	cellular response to antibiotic	2	2	4	107	0.160862	0.561643	TRINITY_DN37065_c1_g1,TRINITY_DN54269_c0_g1	TRINITY_DN213_c0_g4,TRINITY_DN371_c0_g1
BP	GO:0010053	root epidermal cell differentiation	2	4	6	186	0.162242	0.561643	TRINITY_DN23207_c0_g1,TRINITY_DN26929_c0_g1	TRINITY_DN10804_c0_g1,TRINITY_DN12679_c0_g1,TRINITY_DN3189_c2_g2,TRINITY_DN56445_c0_g1
CC	GO:0000779	condensed chromosome, centromeric region	1	2	3	73	0.162479	0.652689	TRINITY_DN1665_c0_g1	TRINITY_DN16469_c0_g1,TRINITY_DN25023_c0_g1
BP	GO:0000012	single strand break repair	1	0	1	9	0.164067	0.561643	TRINITY_DN25322_c0_g1	-
BP	GO:0003376	sphingosine-1-phosphate receptor signaling pathway	1	0	1	9	0.164067	0.561643	TRINITY_DN18827_c0_g1	-
BP	GO:0006311	meiotic gene conversion	1	0	1	9	0.164067	0.561643	TRINITY_DN3452_c1_g1	-
BP	GO:0007043	cell-cell junction assembly	0	1	1	9	0.164067	0.561643	-	TRINITY_DN17642_c0_g1
BP	GO:0007617	mating behavior	1	0	1	9	0.164067	0.561643	TRINITY_DN18827_c0_g1	-
BP	GO:0007618	mating	1	0	1	9	0.164067	0.561643	TRINITY_DN18827_c0_g1	-
BP	GO:0008347	glial cell migration	1	0	1	9	0.164067	0.561643	TRINITY_DN18827_c0_g1	-
BP	GO:0009920	cell plate formation involved in plant-type cell wall biogenesis	0	1	1	9	0.164067	0.561643	-	TRINITY_DN25023_c0_g1
BP	GO:0010338	leaf formation	1	0	1	9	0.164067	0.561643	TRINITY_DN19482_c0_g1	-
BP	GO:0030951	establishment or maintenance of microtubule cytoskeleton polarity	0	1	1	9	0.164067	0.561643	-	TRINITY_DN25023_c0_g1
BP	GO:0032260	response to jasmonic acid stimulus involved in jasmonic acid and ethylene-dependent systemic resistance	0	1	1	9	0.164067	0.561643	-	TRINITY_DN213_c0_g4
BP	GO:0033059	cellular pigmentation	0	1	1	9	0.164067	0.561643	-	TRINITY_DN4916_c0_g1
BP	GO:0040009	regulation of growth rate	0	1	1	9	0.164067	0.561643	-	TRINITY_DN7271_c1_g1
BP	GO:0061817	endoplasmic reticulum-plasma membrane tethering	0	1	1	9	0.164067	0.561643	-	TRINITY_DN9979_c0_g1
BP	GO:0070936	protein K48-linked ubiquitination	0	1	1	9	0.164067	0.561643	-	TRINITY_DN2078_c1_g1
BP	GO:0090520	sphingolipid mediated signaling pathway	1	0	1	9	0.164067	0.561643	TRINITY_DN18827_c0_g1	-
BP	GO:0120010	intermembrane phospholipid transfer	0	1	1	9	0.164067	0.561643	-	TRINITY_DN30762_c0_g1
BP	GO:1901371	regulation of leaf morphogenesis	1	0	1	9	0.164067	0.561643	TRINITY_DN19482_c0_g1	-
BP	GO:1905879	regulation of oogenesis	1	0	1	9	0.164067	0.561643	TRINITY_DN18827_c0_g1	-
BP	GO:2000765	regulation of cytoplasmic translation	0	1	1	9	0.164067	0.561643	-	TRINITY_DN371_c0_g1
CC	GO:0005618	cell wall	6	15	21	875	0.164632	0.652689	TRINITY_DN1792_c0_g2,TRINITY_DN24712_c0_g1,TRINITY_DN45077_c0_g1,TRINITY_DN52879_c0_g1,TRINITY_DN56563_c0_g1,TRINITY_DN6944_c0_g1	TRINITY_DN11857_c0_g1,TRINITY_DN1374_c0_g1,TRINITY_DN16296_c0_g2,TRINITY_DN17642_c0_g1,TRINITY_DN18725_c0_g1,TRINITY_DN18856_c0_g1,TRINITY_DN29514_c0_g1,TRINITY_DN4745_c0_g1,TRINITY_DN51508_c0_g1,TRINITY_DN58762_c0_g1,TRINITY_DN7493_c1_g2,TRINITY_DN7493_c1_g3,TRINITY_DN7881_c0_g4,TRINITY_DN8831_c1_g1,TRINITY_DN9931_c0_g1
BP	GO:0044703	multi-organism reproductive process	4	5	9	312	0.164848	0.56301	TRINITY_DN18827_c0_g1,TRINITY_DN399_c4_g2,TRINITY_DN52879_c0_g1,TRINITY_DN6233_c0_g2	TRINITY_DN12424_c0_g1,TRINITY_DN213_c0_g4,TRINITY_DN2163_c0_g2,TRINITY_DN28155_c0_g2,TRINITY_DN30762_c0_g1
BP	GO:0031670	cellular response to nutrient	0	2	2	37	0.164976	0.56301	-	TRINITY_DN24597_c0_g2,TRINITY_DN5349_c0_g2
MF	GO:0003896	DNA primase activity	0	1	1	9	0.165392	0.41557	-	TRINITY_DN56042_c0_g1
MF	GO:0004373	glycogen (starch) synthase activity	0	1	1	9	0.165392	0.41557	-	TRINITY_DN8187_c0_g2
MF	GO:0008525	phosphatidylcholine transporter activity	0	1	1	9	0.165392	0.41557	-	TRINITY_DN30762_c0_g1
MF	GO:0009011	starch synthase activity	0	1	1	9	0.165392	0.41557	-	TRINITY_DN8187_c0_g2
MF	GO:0010295	(+)-abscisic acid 8'-hydroxylase activity	1	0	1	9	0.165392	0.41557	TRINITY_DN7719_c1_g1	-
MF	GO:0015369	calcium:proton antiporter activity	0	1	1	9	0.165392	0.41557	-	TRINITY_DN2769_c0_g1
MF	GO:0033836	flavonol 7-O-beta-glucosyltransferase activity	1	0	1	9	0.165392	0.41557	TRINITY_DN24759_c0_g4	-
MF	GO:0042300	beta-amyrin synthase activity	0	1	1	9	0.165392	0.41557	-	TRINITY_DN1374_c0_g1
MF	GO:0043495	protein-membrane adaptor activity	0	1	1	9	0.165392	0.41557	-	TRINITY_DN842_c3_g1
MF	GO:0051880	G-quadruplex DNA binding	0	1	1	9	0.165392	0.41557	-	TRINITY_DN7271_c1_g1
MF	GO:0070402	NADPH binding	0	1	1	9	0.165392	0.41557	-	TRINITY_DN12424_c0_g1
BP	GO:0051641	cellular localization	12	30	42	1829	0.16644	0.56713	TRINITY_DN11211_c2_g1,TRINITY_DN11902_c0_g1,TRINITY_DN15688_c0_g1,TRINITY_DN18827_c0_g1,TRINITY_DN19164_c0_g7,TRINITY_DN23187_c0_g1,TRINITY_DN2950_c1_g1,TRINITY_DN33684_c0_g1,TRINITY_DN3412_c3_g1,TRINITY_DN43966_c0_g1,TRINITY_DN52879_c0_g1,TRINITY_DN6298_c0_g1	TRINITY_DN10750_c0_g1,TRINITY_DN11857_c0_g1,TRINITY_DN12309_c0_g1,TRINITY_DN12628_c0_g2,TRINITY_DN12679_c0_g1,TRINITY_DN17560_c0_g1,TRINITY_DN18820_c0_g2,TRINITY_DN2043_c0_g2,TRINITY_DN20446_c0_g1,TRINITY_DN21330_c0_g1,TRINITY_DN2163_c0_g2,TRINITY_DN24362_c0_g1,TRINITY_DN30762_c0_g1,TRINITY_DN31502_c0_g1,TRINITY_DN336_c1_g1,TRINITY_DN371_c0_g1,TRINITY_DN43038_c0_g1,TRINITY_DN44172_c0_g1,TRINITY_D…
CC	GO:0031226	intrinsic component of plasma membrane	4	7	11	413	0.16674	0.652689	TRINITY_DN1356_c0_g2,TRINITY_DN13796_c1_g2,TRINITY_DN16604_c0_g2,TRINITY_DN45077_c0_g1	TRINITY_DN11385_c0_g2,TRINITY_DN12954_c0_g1,TRINITY_DN14340_c0_g1,TRINITY_DN26357_c0_g1,TRINITY_DN27269_c0_g1,TRINITY_DN4745_c0_g1,TRINITY_DN9937_c0_g1
BP	GO:0010498	proteasomal protein catabolic process	5	7	12	443	0.167146	0.567481	TRINITY_DN17253_c0_g1,TRINITY_DN18140_c0_g1,TRINITY_DN21889_c0_g1,TRINITY_DN43684_c0_g1,TRINITY_DN6043_c0_g1	TRINITY_DN12816_c0_g1,TRINITY_DN2078_c1_g1,TRINITY_DN3545_c0_g1,TRINITY_DN46235_c0_g1,TRINITY_DN51040_c0_g1,TRINITY_DN587_c0_g2,TRINITY_DN7104_c0_g1
BP	GO:0031668	cellular response to extracellular stimulus	4	6	10	356	0.167195	0.567481	TRINITY_DN11211_c2_g1,TRINITY_DN18827_c0_g1,TRINITY_DN33684_c0_g1,TRINITY_DN34715_c0_g2	TRINITY_DN24597_c0_g2,TRINITY_DN371_c0_g1,TRINITY_DN5349_c0_g2,TRINITY_DN7271_c1_g1,TRINITY_DN7894_c0_g1,TRINITY_DN7894_c0_g2
BP	GO:0042221	response to chemical	37	55	92	4254	0.167509	0.567481	TRINITY_DN10657_c0_g1,TRINITY_DN11211_c2_g1,TRINITY_DN12736_c0_g1,TRINITY_DN13796_c1_g2,TRINITY_DN14669_c0_g1,TRINITY_DN1665_c0_g1,TRINITY_DN17253_c0_g1,TRINITY_DN17909_c0_g1,TRINITY_DN18568_c0_g1,TRINITY_DN19164_c0_g7,TRINITY_DN1976_c0_g1,TRINITY_DN22495_c1_g4,TRINITY_DN31790_c0_g3,TRINITY_DN3282_c1_g2,TRINITY_DN3412_c3_g1,TRINITY_DN34715_c0_g2,TRINITY_DN37065_c1_g1,TRINITY_DN3940_c0_g2,TRINITY_…	TRINITY_DN10188_c2_g1,TRINITY_DN11655_c0_g1,TRINITY_DN12679_c0_g1,TRINITY_DN12816_c0_g1,TRINITY_DN12851_c0_g1,TRINITY_DN13087_c0_g1,TRINITY_DN13116_c0_g1,TRINITY_DN1344_c1_g1,TRINITY_DN13910_c0_g2,TRINITY_DN14191_c0_g3,TRINITY_DN14340_c0_g1,TRINITY_DN14389_c0_g2,TRINITY_DN14910_c0_g1,TRINITY_DN14944_c0_g2,TRINITY_DN15955_c1_g2,TRINITY_DN16546_c0_g1,TRINITY_DN16774_c0_g1,TRINITY_DN17074_c0_g1,TRIN…
BP	GO:0090627	plant epidermal cell differentiation	3	4	7	229	0.167571	0.567481	TRINITY_DN23207_c0_g1,TRINITY_DN26929_c0_g1,TRINITY_DN6203_c0_g1	TRINITY_DN10804_c0_g1,TRINITY_DN12679_c0_g1,TRINITY_DN3189_c2_g2,TRINITY_DN56445_c0_g1
MF	GO:0022843	voltage-gated cation channel activity	1	2	3	71	0.167574	0.419538	TRINITY_DN16604_c0_g2	TRINITY_DN11385_c0_g2,TRINITY_DN26357_c0_g1
BP	GO:0008284	positive regulation of cell population proliferation	1	2	3	72	0.169437	0.572919	TRINITY_DN6203_c0_g1	TRINITY_DN13575_c0_g1,TRINITY_DN20423_c0_g1
CC	GO:0005876	spindle microtubule	1	1	2	39	0.169839	0.652689	TRINITY_DN19164_c0_g7	TRINITY_DN16469_c0_g1
MF	GO:0016772	transferase activity, transferring phosphorus-containing groups	17	34	51	2247	0.171912	0.428855	TRINITY_DN11531_c0_g1,TRINITY_DN15340_c0_g1,TRINITY_DN15739_c0_g1,TRINITY_DN1665_c0_g1,TRINITY_DN17145_c0_g1,TRINITY_DN18161_c0_g1,TRINITY_DN1976_c0_g1,TRINITY_DN2029_c1_g1,TRINITY_DN2129_c0_g2,TRINITY_DN25770_c0_g2,TRINITY_DN26929_c0_g1,TRINITY_DN27245_c0_g1,TRINITY_DN3402_c1_g2,TRINITY_DN6203_c0_g1,TRINITY_DN6622_c0_g1,TRINITY_DN9097_c1_g1,TRINITY_DN9848_c0_g1	TRINITY_DN10207_c0_g1,TRINITY_DN10654_c0_g6,TRINITY_DN11345_c0_g1,TRINITY_DN11857_c0_g1,TRINITY_DN12404_c0_g1,TRINITY_DN1344_c1_g1,TRINITY_DN14598_c0_g4,TRINITY_DN14937_c0_g1,TRINITY_DN14944_c0_g2,TRINITY_DN16587_c0_g1,TRINITY_DN16587_c0_g2,TRINITY_DN16774_c0_g1,TRINITY_DN17943_c0_g1,TRINITY_DN18457_c0_g1,TRINITY_DN18457_c0_g3,TRINITY_DN18856_c0_g1,TRINITY_DN213_c0_g4,TRINITY_DN21330_c0_g1,TRINIT…
BP	GO:0006544	glycine metabolic process	1	1	2	38	0.172	0.578928	TRINITY_DN14316_c0_g3	TRINITY_DN10508_c0_g1
BP	GO:0006613	cotranslational protein targeting to membrane	0	2	2	38	0.172	0.578928	-	TRINITY_DN31502_c0_g1,TRINITY_DN8375_c0_g1
BP	GO:0060992	response to fungicide	1	1	2	38	0.172	0.578928	TRINITY_DN8710_c1_g1	TRINITY_DN371_c0_g1
BP	GO:2000280	regulation of root development	2	2	4	110	0.1723	0.579052	TRINITY_DN1976_c0_g1,TRINITY_DN9848_c0_g1	TRINITY_DN11857_c0_g1,TRINITY_DN8831_c1_g1
BP	GO:0098754	detoxification	4	4	8	273	0.172657	0.579372	TRINITY_DN10657_c0_g1,TRINITY_DN22495_c1_g4,TRINITY_DN5157_c0_g1,TRINITY_DN8282_c0_g1	TRINITY_DN11655_c0_g1,TRINITY_DN14389_c0_g2,TRINITY_DN30045_c0_g1,TRINITY_DN3760_c2_g1
MF	GO:0008171	O-methyltransferase activity	0	2	2	38	0.174332	0.431797	-	TRINITY_DN14746_c0_g1,TRINITY_DN315_c0_g2
MF	GO:0008574	plus-end-directed microtubule motor activity	1	1	2	38	0.174332	0.431797	TRINITY_DN19164_c0_g7	TRINITY_DN17806_c0_g1
CC	GO:0000930	gamma-tubulin complex	0	1	1	10	0.174996	0.652689	-	TRINITY_DN12508_c0_g1
CC	GO:0005628	prospore membrane	0	1	1	10	0.174996	0.652689	-	TRINITY_DN30762_c0_g1
CC	GO:0014069	postsynaptic density	0	1	1	10	0.174996	0.652689	-	TRINITY_DN20101_c0_g1
CC	GO:0030867	rough endoplasmic reticulum membrane	0	1	1	10	0.174996	0.652689	-	TRINITY_DN8375_c0_g1
CC	GO:0031897	Tic complex	0	1	1	10	0.174996	0.652689	-	TRINITY_DN9966_c0_g1
CC	GO:0042763	intracellular immature spore	0	1	1	10	0.174996	0.652689	-	TRINITY_DN30762_c0_g1
CC	GO:0042764	ascospore-type prospore	0	1	1	10	0.174996	0.652689	-	TRINITY_DN30762_c0_g1
CC	GO:0099572	postsynaptic specialization	0	1	1	10	0.174996	0.652689	-	TRINITY_DN20101_c0_g1
CC	GO:0005852	eukaryotic translation initiation factor 3 complex	1	1	2	40	0.176657	0.652999	TRINITY_DN1203_c0_g2	TRINITY_DN10654_c0_g6
BP	GO:0048878	chemical homeostasis	3	11	14	538	0.178308	0.584543	TRINITY_DN13796_c1_g2,TRINITY_DN14669_c0_g1,TRINITY_DN7719_c1_g1	TRINITY_DN10909_c0_g1,TRINITY_DN11857_c0_g1,TRINITY_DN13087_c0_g1,TRINITY_DN14340_c0_g1,TRINITY_DN16546_c0_g1,TRINITY_DN16942_c0_g1,TRINITY_DN18223_c1_g2,TRINITY_DN18730_c0_g1,TRINITY_DN2769_c0_g1,TRINITY_DN5933_c2_g1,TRINITY_DN8831_c1_g1
BP	GO:0010817	regulation of hormone levels	7	8	15	583	0.178581	0.584543	TRINITY_DN1976_c0_g1,TRINITY_DN23219_c0_g1,TRINITY_DN3282_c1_g2,TRINITY_DN34715_c0_g2,TRINITY_DN6298_c0_g1,TRINITY_DN7719_c1_g1,TRINITY_DN9848_c0_g1	TRINITY_DN10685_c0_g1,TRINITY_DN12479_c1_g2,TRINITY_DN12816_c0_g1,TRINITY_DN14746_c0_g1,TRINITY_DN16953_c1_g1,TRINITY_DN433_c0_g3,TRINITY_DN5933_c2_g1,TRINITY_DN8375_c0_g1
BP	GO:0007062	sister chromatid cohesion	1	1	2	39	0.179072	0.584543	TRINITY_DN8420_c0_g1	TRINITY_DN7535_c0_g1
BP	GO:0000082	G1/S transition of mitotic cell cycle	1	2	3	74	0.179198	0.584543	TRINITY_DN6203_c0_g1	TRINITY_DN371_c0_g1,TRINITY_DN50285_c0_g1
BP	GO:0007052	mitotic spindle organization	1	2	3	74	0.179198	0.584543	TRINITY_DN19164_c0_g7	TRINITY_DN12508_c0_g1,TRINITY_DN17806_c0_g1
BP	GO:0042752	regulation of circadian rhythm	0	3	3	74	0.179198	0.584543	-	TRINITY_DN15942_c0_g1,TRINITY_DN18598_c0_g1,TRINITY_DN24892_c0_g1
BP	GO:0009063	cellular amino acid catabolic process	1	3	4	112	0.180077	0.584543	TRINITY_DN14316_c0_g3	TRINITY_DN10508_c0_g1,TRINITY_DN7894_c0_g1,TRINITY_DN7894_c0_g2
BP	GO:0031669	cellular response to nutrient levels	3	6	9	319	0.180187	0.584543	TRINITY_DN18827_c0_g1,TRINITY_DN33684_c0_g1,TRINITY_DN34715_c0_g2	TRINITY_DN24597_c0_g2,TRINITY_DN371_c0_g1,TRINITY_DN5349_c0_g2,TRINITY_DN7271_c1_g1,TRINITY_DN7894_c0_g1,TRINITY_DN7894_c0_g2
BP	GO:0000023	maltose metabolic process	0	1	1	10	0.180552	0.584543	-	TRINITY_DN54248_c0_g1
BP	GO:0006116	NADH oxidation	1	0	1	10	0.180552	0.584543	TRINITY_DN5600_c0_g1	-
BP	GO:0007019	microtubule depolymerization	0	1	1	10	0.180552	0.584543	-	TRINITY_DN16469_c0_g1
BP	GO:0010447	response to acidic pH	0	1	1	10	0.180552	0.584543	-	TRINITY_DN371_c0_g1
BP	GO:0015739	sialic acid transport	1	0	1	10	0.180552	0.584543	TRINITY_DN16390_c0_g2	-
BP	GO:0015976	carbon utilization	0	1	1	10	0.180552	0.584543	-	TRINITY_DN15485_c1_g2
BP	GO:0030952	establishment or maintenance of cytoskeleton polarity	0	1	1	10	0.180552	0.584543	-	TRINITY_DN25023_c0_g1
BP	GO:0031322	ascospore-type prospore-specific spindle pole body remodeling	0	1	1	10	0.180552	0.584543	-	TRINITY_DN30762_c0_g1
BP	GO:0035822	gene conversion	1	0	1	10	0.180552	0.584543	TRINITY_DN3452_c1_g1	-
BP	GO:0042138	meiotic DNA double-strand break formation	0	1	1	10	0.180552	0.584543	-	TRINITY_DN433_c3_g2
BP	GO:0045761	regulation of adenylate cyclase activity	0	1	1	10	0.180552	0.584543	-	TRINITY_DN20101_c0_g1
BP	GO:0046459	short-chain fatty acid metabolic process	1	0	1	10	0.180552	0.584543	TRINITY_DN4273_c0_g1	-
BP	GO:0051231	spindle elongation	1	0	1	10	0.180552	0.584543	TRINITY_DN19164_c0_g7	-
BP	GO:0051255	spindle midzone assembly	1	0	1	10	0.180552	0.584543	TRINITY_DN19164_c0_g7	-
BP	GO:0051339	regulation of lyase activity	0	1	1	10	0.180552	0.584543	-	TRINITY_DN20101_c0_g1
BP	GO:0110126	phloem loading	1	0	1	10	0.180552	0.584543	TRINITY_DN6607_c0_g2	-
CC	GO:0030135	coated vesicle	1	4	5	157	0.180755	0.662235	TRINITY_DN5259_c0_g1	TRINITY_DN17560_c0_g1,TRINITY_DN2043_c0_g2,TRINITY_DN24362_c0_g1,TRINITY_DN4916_c0_g1
BP	GO:0071840	cellular component organization or biogenesis	41	64	105	4917	0.181105	0.585475	TRINITY_DN11434_c2_g1,TRINITY_DN12337_c0_g1,TRINITY_DN14669_c0_g1,TRINITY_DN1665_c0_g1,TRINITY_DN18161_c0_g1,TRINITY_DN18827_c0_g1,TRINITY_DN19164_c0_g7,TRINITY_DN19482_c0_g1,TRINITY_DN25770_c0_g2,TRINITY_DN26929_c0_g1,TRINITY_DN28180_c0_g1,TRINITY_DN29227_c1_g1,TRINITY_DN339_c0_g2,TRINITY_DN3412_c3_g1,TRINITY_DN3452_c1_g1,TRINITY_DN34715_c0_g2,TRINITY_DN34849_c0_g1,TRINITY_DN3940_c0_g2,TRINITY_D…	TRINITY_DN10685_c0_g1,TRINITY_DN10804_c0_g1,TRINITY_DN10909_c0_g1,TRINITY_DN11857_c0_g1,TRINITY_DN12479_c1_g2,TRINITY_DN12507_c0_g1,TRINITY_DN12508_c0_g1,TRINITY_DN12628_c0_g2,TRINITY_DN12679_c0_g1,TRINITY_DN1276_c2_g1,TRINITY_DN1344_c1_g1,TRINITY_DN14034_c0_g2,TRINITY_DN14389_c0_g2,TRINITY_DN14944_c0_g2,TRINITY_DN15422_c0_g1,TRINITY_DN15942_c0_g1,TRINITY_DN16403_c1_g2,TRINITY_DN16469_c0_g1,TRINI…
MF	GO:0000987	cis-regulatory region sequence-specific DNA binding	2	0	2	39	0.181482	0.4383	TRINITY_DN8203_c0_g1,TRINITY_DN8203_c0_g2	-
MF	GO:0046961	proton-transporting ATPase activity, rotational mechanism	0	2	2	39	0.181482	0.4383	-	TRINITY_DN10909_c0_g1,TRINITY_DN3361_c0_g3
MF	GO:0010178	IAA-amino acid conjugate hydrolase activity	0	1	1	10	0.181995	0.4383	-	TRINITY_DN16953_c1_g1
MF	GO:0010385	double-stranded methylated DNA binding	0	1	1	10	0.181995	0.4383	-	TRINITY_DN53036_c0_g1
MF	GO:0015136	sialic acid transmembrane transporter activity	1	0	1	10	0.181995	0.4383	TRINITY_DN16390_c0_g2	-
MF	GO:0016755	aminoacyltransferase activity	0	1	1	10	0.181995	0.4383	-	TRINITY_DN29610_c0_g1
MF	GO:0043015	gamma-tubulin binding	0	1	1	10	0.181995	0.4383	-	TRINITY_DN12508_c0_g1
MF	GO:0051861	glycolipid binding	1	0	1	10	0.181995	0.4383	TRINITY_DN23187_c0_g1	-
BP	GO:0034440	lipid oxidation	2	2	4	113	0.18401	0.593996	TRINITY_DN1792_c0_g2,TRINITY_DN23207_c0_g1	TRINITY_DN18126_c0_g1,TRINITY_DN38195_c0_g1
MF	GO:0051536	iron-sulfur cluster binding	1	6	7	234	0.185883	0.44197	TRINITY_DN47410_c0_g1	TRINITY_DN13116_c0_g1,TRINITY_DN17642_c0_g1,TRINITY_DN19978_c0_g1,TRINITY_DN23111_c0_g1,TRINITY_DN2494_c1_g2,TRINITY_DN56042_c0_g1
MF	GO:0051540	metal cluster binding	1	6	7	234	0.185883	0.44197	TRINITY_DN47410_c0_g1	TRINITY_DN13116_c0_g1,TRINITY_DN17642_c0_g1,TRINITY_DN19978_c0_g1,TRINITY_DN23111_c0_g1,TRINITY_DN2494_c1_g2,TRINITY_DN56042_c0_g1
MF	GO:0008237	metallopeptidase activity	4	1	5	152	0.186049	0.44197	TRINITY_DN31790_c0_g3,TRINITY_DN33207_c0_g1,TRINITY_DN33207_c0_g2,TRINITY_DN39847_c0_g2	TRINITY_DN9253_c0_g1
BP	GO:0009750	response to fructose	2	0	2	40	0.186188	0.598403	TRINITY_DN1976_c0_g1,TRINITY_DN9848_c0_g1	-
BP	GO:0052482	defense response by cell wall thickening	1	1	2	40	0.186188	0.598403	TRINITY_DN6298_c0_g1	TRINITY_DN7290_c1_g1
BP	GO:0052544	defense response by callose deposition in cell wall	1	1	2	40	0.186188	0.598403	TRINITY_DN6298_c0_g1	TRINITY_DN7290_c1_g1
BP	GO:0070727	cellular macromolecule localization	9	24	33	1423	0.1866	0.598857	TRINITY_DN11211_c2_g1,TRINITY_DN15688_c0_g1,TRINITY_DN23187_c0_g1,TRINITY_DN2950_c1_g1,TRINITY_DN33684_c0_g1,TRINITY_DN3412_c3_g1,TRINITY_DN43966_c0_g1,TRINITY_DN52879_c0_g1,TRINITY_DN6298_c0_g1	TRINITY_DN10750_c0_g1,TRINITY_DN11857_c0_g1,TRINITY_DN12309_c0_g1,TRINITY_DN12628_c0_g2,TRINITY_DN17560_c0_g1,TRINITY_DN18820_c0_g2,TRINITY_DN2043_c0_g2,TRINITY_DN20446_c0_g1,TRINITY_DN2163_c0_g2,TRINITY_DN24362_c0_g1,TRINITY_DN30762_c0_g1,TRINITY_DN31502_c0_g1,TRINITY_DN336_c1_g1,TRINITY_DN371_c0_g1,TRINITY_DN43038_c0_g1,TRINITY_DN44172_c0_g1,TRINITY_DN46791_c0_g1,TRINITY_DN4916_c0_g1,TRINITY_DN…
MF	GO:0050897	cobalt ion binding	1	2	3	75	0.187365	0.44197	TRINITY_DN4345_c0_g2	TRINITY_DN239_c6_g1,TRINITY_DN9743_c0_g1
BP	GO:0016192	vesicle-mediated transport	9	12	21	863	0.188068	0.60269	TRINITY_DN11211_c2_g1,TRINITY_DN1665_c0_g1,TRINITY_DN18161_c0_g1,TRINITY_DN18827_c0_g1,TRINITY_DN19164_c0_g7,TRINITY_DN25770_c0_g2,TRINITY_DN3412_c3_g1,TRINITY_DN5259_c0_g1,TRINITY_DN9848_c0_g1	TRINITY_DN12628_c0_g2,TRINITY_DN17560_c0_g1,TRINITY_DN18820_c0_g2,TRINITY_DN2043_c0_g2,TRINITY_DN20446_c0_g1,TRINITY_DN21330_c0_g1,TRINITY_DN24362_c0_g1,TRINITY_DN30762_c0_g1,TRINITY_DN31502_c0_g1,TRINITY_DN371_c0_g1,TRINITY_DN43038_c0_g1,TRINITY_DN4916_c0_g1
CC	GO:0005874	microtubule	4	6	10	379	0.188488	0.680673	TRINITY_DN1665_c0_g1,TRINITY_DN19164_c0_g7,TRINITY_DN25770_c0_g2,TRINITY_DN33684_c0_g1	TRINITY_DN12508_c0_g1,TRINITY_DN14034_c0_g2,TRINITY_DN16469_c0_g1,TRINITY_DN17806_c0_g1,TRINITY_DN213_c0_g4,TRINITY_DN25023_c0_g1
MF	GO:0008308	voltage-gated anion channel activity	0	2	2	40	0.188675	0.44197	-	TRINITY_DN7873_c0_g1,TRINITY_DN8542_c0_g1
MF	GO:0044390	ubiquitin-like protein conjugating enzyme binding	1	1	2	40	0.188675	0.44197	TRINITY_DN21889_c0_g1	TRINITY_DN2078_c1_g1
MF	GO:0046872	metal ion binding	37	64	101	4696	0.190213	0.44197	TRINITY_DN10657_c0_g1,TRINITY_DN17145_c0_g1,TRINITY_DN17253_c0_g1,TRINITY_DN19482_c0_g1,TRINITY_DN20095_c0_g2,TRINITY_DN2129_c0_g2,TRINITY_DN21889_c0_g1,TRINITY_DN2290_c1_g1,TRINITY_DN25322_c0_g1,TRINITY_DN26460_c1_g1,TRINITY_DN28150_c0_g1,TRINITY_DN31790_c0_g3,TRINITY_DN32233_c0_g1,TRINITY_DN33207_c0_g1,TRINITY_DN33207_c0_g2,TRINITY_DN34715_c0_g2,TRINITY_DN34849_c0_g1,TRINITY_DN39847_c0_g2,TRINI…	TRINITY_DN10654_c0_g6,TRINITY_DN11554_c0_g5,TRINITY_DN12404_c0_g1,TRINITY_DN12424_c0_g1,TRINITY_DN12507_c0_g1,TRINITY_DN1276_c2_g1,TRINITY_DN12816_c0_g1,TRINITY_DN12963_c0_g2,TRINITY_DN13116_c0_g1,TRINITY_DN14267_c0_g2,TRINITY_DN14331_c0_g1,TRINITY_DN14397_c0_g1,TRINITY_DN14598_c0_g4,TRINITY_DN14910_c0_g1,TRINITY_DN14937_c0_g1,TRINITY_DN15485_c1_g2,TRINITY_DN16587_c0_g1,TRINITY_DN16587_c0_g2,TRIN…
BP	GO:0006820	anion transport	2	12	14	545	0.190378	0.60747	TRINITY_DN13796_c1_g2,TRINITY_DN16390_c0_g2	TRINITY_DN19421_c0_g1,TRINITY_DN27269_c0_g1,TRINITY_DN2937_c1_g1,TRINITY_DN30762_c0_g1,TRINITY_DN31502_c0_g1,TRINITY_DN336_c1_g1,TRINITY_DN37548_c0_g3,TRINITY_DN5102_c0_g2,TRINITY_DN7290_c1_g1,TRINITY_DN7873_c0_g1,TRINITY_DN802_c3_g2,TRINITY_DN8542_c0_g1
CC	GO:0000275	mitochondrial proton-transporting ATP synthase complex, catalytic sector F(1)	1	0	1	11	0.19072	0.680673	TRINITY_DN448_c1_g1	-
CC	GO:0031390	Ctf18 RFC-like complex	1	0	1	11	0.19072	0.680673	TRINITY_DN19715_c0_g2	-
BP	GO:0009751	response to salicylic acid	2	5	7	238	0.191217	0.60747	TRINITY_DN54269_c0_g1,TRINITY_DN7853_c0_g1	TRINITY_DN12816_c0_g1,TRINITY_DN14944_c0_g2,TRINITY_DN213_c0_g4,TRINITY_DN38670_c0_g1,TRINITY_DN7290_c1_g1
BP	GO:0010118	stomatal movement	0	7	7	238	0.191217	0.60747	-	TRINITY_DN1344_c1_g1,TRINITY_DN16546_c0_g1,TRINITY_DN16942_c0_g1,TRINITY_DN18223_c1_g2,TRINITY_DN26357_c0_g1,TRINITY_DN30430_c0_g2,TRINITY_DN43038_c0_g1
BP	GO:0036293	response to decreased oxygen levels	4	1	5	155	0.191758	0.60747	TRINITY_DN12337_c0_g1,TRINITY_DN1976_c0_g1,TRINITY_DN8710_c1_g1,TRINITY_DN9848_c0_g1	TRINITY_DN10508_c0_g1
BP	GO:0098739	import across plasma membrane	0	2	2	41	0.193343	0.60747	-	TRINITY_DN13087_c0_g1,TRINITY_DN16942_c0_g1
MF	GO:0016209	antioxidant activity	3	4	7	237	0.194034	0.44197	TRINITY_DN10657_c0_g1,TRINITY_DN5157_c0_g1,TRINITY_DN8282_c0_g1	TRINITY_DN11655_c0_g1,TRINITY_DN14389_c0_g2,TRINITY_DN30045_c0_g1,TRINITY_DN3760_c2_g1
BP	GO:0002239	response to oomycetes	1	2	3	77	0.194116	0.60747	TRINITY_DN54269_c0_g1	TRINITY_DN43038_c0_g1,TRINITY_DN7290_c1_g1
BP	GO:0016485	protein processing	3	0	3	77	0.194116	0.60747	TRINITY_DN1665_c0_g1,TRINITY_DN31790_c0_g3,TRINITY_DN39847_c0_g2	-
BP	GO:1902850	microtubule cytoskeleton organization involved in mitosis	1	2	3	77	0.194116	0.60747	TRINITY_DN19164_c0_g7	TRINITY_DN12508_c0_g1,TRINITY_DN17806_c0_g1
BP	GO:0006123	mitochondrial electron transport, cytochrome c to oxygen	1	0	1	11	0.196712	0.60747	TRINITY_DN4739_c1_g1	-
BP	GO:0006269	DNA replication, synthesis of RNA primer	0	1	1	11	0.196712	0.60747	-	TRINITY_DN56042_c0_g1
BP	GO:0007141	male meiosis I	0	1	1	11	0.196712	0.60747	-	TRINITY_DN2163_c0_g2
BP	GO:0019098	reproductive behavior	1	0	1	11	0.196712	0.60747	TRINITY_DN18827_c0_g1	-
BP	GO:0030026	cellular manganese ion homeostasis	0	1	1	11	0.196712	0.60747	-	TRINITY_DN2769_c0_g1
BP	GO:0031321	ascospore-type prospore assembly	0	1	1	11	0.196712	0.60747	-	TRINITY_DN30762_c0_g1
BP	GO:0034198	cellular response to amino acid starvation	0	1	1	11	0.196712	0.60747	-	TRINITY_DN371_c0_g1
BP	GO:0034398	telomere tethering at nuclear periphery	0	1	1	11	0.196712	0.60747	-	TRINITY_DN842_c3_g1
BP	GO:0036465	synaptic vesicle recycling	1	0	1	11	0.196712	0.60747	TRINITY_DN18827_c0_g1	-
BP	GO:0043243	positive regulation of protein-containing complex disassembly	1	0	1	11	0.196712	0.60747	TRINITY_DN870_c0_g3	-
BP	GO:0043968	histone H2A acetylation	0	1	1	11	0.196712	0.60747	-	TRINITY_DN842_c3_g1
BP	GO:0045116	protein neddylation	0	1	1	11	0.196712	0.60747	-	TRINITY_DN587_c0_g2
BP	GO:0048813	dendrite morphogenesis	0	1	1	11	0.196712	0.60747	-	TRINITY_DN17943_c0_g1
BP	GO:0051643	endoplasmic reticulum localization	0	1	1	11	0.196712	0.60747	-	TRINITY_DN9979_c0_g1
BP	GO:1900262	regulation of DNA-directed DNA polymerase activity	1	0	1	11	0.196712	0.60747	TRINITY_DN19715_c0_g2	-
BP	GO:1900264	positive regulation of DNA-directed DNA polymerase activity	1	0	1	11	0.196712	0.60747	TRINITY_DN19715_c0_g2	-
BP	GO:1902290	positive regulation of defense response to oomycetes	0	1	1	11	0.196712	0.60747	-	TRINITY_DN43038_c0_g1
BP	GO:1990928	response to amino acid starvation	0	1	1	11	0.196712	0.60747	-	TRINITY_DN371_c0_g1
BP	GO:0097237	cellular response to toxic substance	3	5	8	283	0.197036	0.607619	TRINITY_DN10657_c0_g1,TRINITY_DN5157_c0_g1,TRINITY_DN8282_c0_g1	TRINITY_DN11655_c0_g1,TRINITY_DN14389_c0_g2,TRINITY_DN30045_c0_g1,TRINITY_DN371_c0_g1,TRINITY_DN3760_c2_g1
CC	GO:0030665	clathrin-coated vesicle membrane	0	2	2	43	0.197347	0.698303	-	TRINITY_DN2043_c0_g2,TRINITY_DN4916_c0_g1
MF	GO:0044769	ATPase activity, coupled to transmembrane movement of ions, rotational mechanism	1	2	3	77	0.19748	0.44197	TRINITY_DN448_c1_g1	TRINITY_DN10909_c0_g1,TRINITY_DN3361_c0_g3
MF	GO:0001217	DNA-binding transcription repressor activity	0	1	1	11	0.198269	0.44197	-	TRINITY_DN11554_c0_g5
MF	GO:0001227	DNA-binding transcription repressor activity, RNA polymerase II-specific	0	1	1	11	0.198269	0.44197	-	TRINITY_DN11554_c0_g5
MF	GO:0004089	carbonate dehydratase activity	0	1	1	11	0.198269	0.44197	-	TRINITY_DN15485_c1_g2
MF	GO:0008174	mRNA methyltransferase activity	0	1	1	11	0.198269	0.44197	-	TRINITY_DN23711_c0_g1
MF	GO:0008526	phosphatidylinositol transfer activity	0	1	1	11	0.198269	0.44197	-	TRINITY_DN30762_c0_g1
MF	GO:0010428	methyl-CpNpG binding	0	1	1	11	0.198269	0.44197	-	TRINITY_DN53036_c0_g1
MF	GO:0010429	methyl-CpNpN binding	0	1	1	11	0.198269	0.44197	-	TRINITY_DN53036_c0_g1
MF	GO:0017096	acetylserotonin O-methyltransferase activity	0	1	1	11	0.198269	0.44197	-	TRINITY_DN14746_c0_g1
MF	GO:0018812	3-hydroxyacyl-CoA dehydratase activity	1	0	1	11	0.198269	0.44197	TRINITY_DN1792_c0_g2	-
MF	GO:0033947	mannosylglycoprotein endo-beta-mannosidase activity	1	0	1	11	0.198269	0.44197	TRINITY_DN18973_c0_g1	-
MF	GO:0047938	glucose-6-phosphate 1-epimerase activity	1	0	1	11	0.198269	0.44197	TRINITY_DN13523_c0_g2	-
MF	GO:0061608	nuclear import signal receptor activity	1	0	1	11	0.198269	0.44197	TRINITY_DN52879_c0_g1	-
MF	GO:0102160	cyanidin-3-O-glucoside 2-O-glucuronosyltransferase activity	1	0	1	11	0.198269	0.44197	TRINITY_DN23267_c1_g1	-
MF	GO:0120014	phospholipid transfer activity	0	1	1	11	0.198269	0.44197	-	TRINITY_DN30762_c0_g1
BP	GO:0046916	cellular transition metal ion homeostasis	1	2	3	78	0.199156	0.612301	TRINITY_DN14669_c0_g1	TRINITY_DN18730_c0_g1,TRINITY_DN2769_c0_g1
BP	GO:0098869	cellular oxidant detoxification	3	4	7	241	0.199386	0.612301	TRINITY_DN10657_c0_g1,TRINITY_DN5157_c0_g1,TRINITY_DN8282_c0_g1	TRINITY_DN11655_c0_g1,TRINITY_DN14389_c0_g2,TRINITY_DN30045_c0_g1,TRINITY_DN3760_c2_g1
BP	GO:1903046	meiotic cell cycle process	1	6	7	241	0.199386	0.612301	TRINITY_DN3452_c1_g1	TRINITY_DN12424_c0_g1,TRINITY_DN213_c0_g4,TRINITY_DN2163_c0_g2,TRINITY_DN30762_c0_g1,TRINITY_DN433_c3_g2,TRINITY_DN842_c3_g1
MF	GO:0015293	symporter activity	1	4	5	156	0.1998	0.44197	TRINITY_DN13016_c0_g1	TRINITY_DN15955_c1_g2,TRINITY_DN27269_c0_g1,TRINITY_DN7873_c0_g1,TRINITY_DN8542_c0_g1
MF	GO:0034062	5'-3' RNA polymerase activity	1	3	4	116	0.200029	0.44197	TRINITY_DN9097_c1_g1	TRINITY_DN14944_c0_g2,TRINITY_DN38670_c0_g1,TRINITY_DN56042_c0_g1
MF	GO:0097747	RNA polymerase activity	1	3	4	116	0.200029	0.44197	TRINITY_DN9097_c1_g1	TRINITY_DN14944_c0_g2,TRINITY_DN38670_c0_g1,TRINITY_DN56042_c0_g1
CC	GO:0019005	SCF ubiquitin ligase complex	1	2	3	81	0.200587	0.698703	TRINITY_DN18140_c0_g1	TRINITY_DN3545_c0_g1,TRINITY_DN587_c0_g2
BP	GO:0051248	negative regulation of protein metabolic process	4	6	10	372	0.200965	0.616293	TRINITY_DN1203_c0_g2,TRINITY_DN12435_c0_g3,TRINITY_DN12435_c0_g4,TRINITY_DN17253_c0_g1	TRINITY_DN24326_c1_g1,TRINITY_DN371_c0_g1,TRINITY_DN50285_c0_g1,TRINITY_DN58762_c0_g1,TRINITY_DN7826_c0_g2,TRINITY_DN842_c3_g1
BP	GO:0030036	actin cytoskeleton organization	0	7	7	242	0.202139	0.619033	-	TRINITY_DN10804_c0_g1,TRINITY_DN12507_c0_g1,TRINITY_DN12679_c0_g1,TRINITY_DN1779_c1_g1,TRINITY_DN18725_c0_g1,TRINITY_DN20101_c0_g1,TRINITY_DN56445_c0_g1
MF	GO:0017111	ribonucleoside triphosphate phosphatase activity	11	22	33	1426	0.203099	0.444677	TRINITY_DN14669_c0_g1,TRINITY_DN1665_c0_g1,TRINITY_DN16840_c1_g1,TRINITY_DN19164_c0_g7,TRINITY_DN19715_c0_g2,TRINITY_DN3452_c1_g1,TRINITY_DN34849_c0_g1,TRINITY_DN42707_c0_g1,TRINITY_DN448_c1_g1,TRINITY_DN47255_c0_g1,TRINITY_DN58890_c0_g1	TRINITY_DN10188_c2_g1,TRINITY_DN10909_c0_g1,TRINITY_DN14034_c0_g2,TRINITY_DN14191_c0_g3,TRINITY_DN15422_c0_g1,TRINITY_DN16546_c0_g1,TRINITY_DN17074_c0_g1,TRINITY_DN17806_c0_g1,TRINITY_DN18223_c1_g2,TRINITY_DN18603_c0_g1,TRINITY_DN23579_c1_g1,TRINITY_DN24326_c1_g1,TRINITY_DN297_c0_g1,TRINITY_DN31502_c0_g1,TRINITY_DN3361_c0_g3,TRINITY_DN34585_c0_g1,TRINITY_DN433_c0_g3,TRINITY_DN433_c3_g2,TRINITY_DN…
MF	GO:0015276	ligand-gated ion channel activity	1	1	2	42	0.203171	0.444677	TRINITY_DN37065_c1_g1	TRINITY_DN26357_c0_g1
MF	GO:0022834	ligand-gated channel activity	1	1	2	42	0.203171	0.444677	TRINITY_DN37065_c1_g1	TRINITY_DN26357_c0_g1
BP	GO:0032147	activation of protein kinase activity	0	3	3	79	0.204227	0.62456	-	TRINITY_DN14937_c0_g1,TRINITY_DN50_c3_g1,TRINITY_DN8985_c0_g1
MF	GO:0004721	phosphoprotein phosphatase activity	1	6	7	241	0.20512	0.447534	TRINITY_DN28150_c0_g1	TRINITY_DN12963_c0_g2,TRINITY_DN1344_c1_g1,TRINITY_DN14267_c0_g2,TRINITY_DN18782_c0_g1,TRINITY_DN297_c0_g1,TRINITY_DN6622_c0_g2
CC	GO:0031209	SCAR complex	0	1	1	12	0.206145	0.698703	-	TRINITY_DN10804_c0_g1
CC	GO:0032279	asymmetric synapse	0	1	1	12	0.206145	0.698703	-	TRINITY_DN20101_c0_g1
CC	GO:0032586	protein storage vacuole membrane	0	1	1	12	0.206145	0.698703	-	TRINITY_DN46791_c0_g1
CC	GO:0098984	neuron to neuron synapse	0	1	1	12	0.206145	0.698703	-	TRINITY_DN20101_c0_g1
BP	GO:0048509	regulation of meristem development	5	1	6	201	0.20641	0.627577	TRINITY_DN1976_c0_g1,TRINITY_DN6043_c0_g1,TRINITY_DN6583_c1_g2,TRINITY_DN8710_c1_g1,TRINITY_DN9848_c0_g1	TRINITY_DN30430_c0_g2
BP	GO:0000278	mitotic cell cycle	4	11	15	600	0.207342	0.627577	TRINITY_DN19164_c0_g7,TRINITY_DN3412_c3_g1,TRINITY_DN6203_c0_g1,TRINITY_DN8420_c0_g1	TRINITY_DN12508_c0_g1,TRINITY_DN14937_c0_g1,TRINITY_DN16403_c1_g2,TRINITY_DN16469_c0_g1,TRINITY_DN17806_c0_g1,TRINITY_DN213_c0_g4,TRINITY_DN25023_c0_g1,TRINITY_DN371_c0_g1,TRINITY_DN50_c3_g1,TRINITY_DN50285_c0_g1,TRINITY_DN8985_c0_g1
MF	GO:0061630	ubiquitin protein ligase activity	4	5	9	328	0.20747	0.451247	TRINITY_DN21889_c0_g1,TRINITY_DN43684_c0_g1,TRINITY_DN6043_c0_g1,TRINITY_DN6944_c0_g1	TRINITY_DN12816_c0_g1,TRINITY_DN46235_c0_g1,TRINITY_DN51040_c0_g1,TRINITY_DN587_c0_g2,TRINITY_DN943_c0_g1
BP	GO:1990748	cellular detoxification	3	4	7	244	0.207689	0.627577	TRINITY_DN10657_c0_g1,TRINITY_DN5157_c0_g1,TRINITY_DN8282_c0_g1	TRINITY_DN11655_c0_g1,TRINITY_DN14389_c0_g2,TRINITY_DN30045_c0_g1,TRINITY_DN3760_c2_g1
BP	GO:0044773	mitotic DNA damage checkpoint signaling	0	2	2	43	0.207753	0.627577	-	TRINITY_DN371_c0_g1,TRINITY_DN50285_c0_g1
BP	GO:0033036	macromolecule localization	12	26	38	1681	0.20819	0.627577	TRINITY_DN11211_c2_g1,TRINITY_DN1356_c0_g2,TRINITY_DN15688_c0_g1,TRINITY_DN18827_c0_g1,TRINITY_DN23187_c0_g1,TRINITY_DN2950_c1_g1,TRINITY_DN3282_c1_g2,TRINITY_DN33684_c0_g1,TRINITY_DN3412_c3_g1,TRINITY_DN43966_c0_g1,TRINITY_DN52879_c0_g1,TRINITY_DN6298_c0_g1	TRINITY_DN10750_c0_g1,TRINITY_DN11857_c0_g1,TRINITY_DN12309_c0_g1,TRINITY_DN12628_c0_g2,TRINITY_DN17560_c0_g1,TRINITY_DN18820_c0_g2,TRINITY_DN2043_c0_g2,TRINITY_DN20446_c0_g1,TRINITY_DN2163_c0_g2,TRINITY_DN24362_c0_g1,TRINITY_DN30762_c0_g1,TRINITY_DN31502_c0_g1,TRINITY_DN336_c1_g1,TRINITY_DN371_c0_g1,TRINITY_DN43038_c0_g1,TRINITY_DN44172_c0_g1,TRINITY_DN46791_c0_g1,TRINITY_DN4916_c0_g1,TRINITY_DN…
BP	GO:0070482	response to oxygen levels	4	1	5	160	0.20902	0.627577	TRINITY_DN12337_c0_g1,TRINITY_DN1976_c0_g1,TRINITY_DN8710_c1_g1,TRINITY_DN9848_c0_g1	TRINITY_DN10508_c0_g1
BP	GO:0009809	lignin biosynthetic process	1	2	3	80	0.209327	0.627577	TRINITY_DN9604_c0_g1	TRINITY_DN315_c0_g2,TRINITY_DN7290_c1_g1
BP	GO:0048574	long-day photoperiodism, flowering	1	2	3	80	0.209327	0.627577	TRINITY_DN43966_c0_g1	TRINITY_DN28155_c0_g2,TRINITY_DN31574_c0_g1
BP	GO:0051054	positive regulation of DNA metabolic process	2	1	3	80	0.209327	0.627577	TRINITY_DN1665_c0_g1,TRINITY_DN19715_c0_g2	TRINITY_DN7271_c1_g1
MF	GO:0030599	pectinesterase activity	1	1	2	43	0.210466	0.45492	TRINITY_DN56563_c0_g1	TRINITY_DN58762_c0_g1
MF	GO:0045330	aspartyl esterase activity	1	1	2	43	0.210466	0.45492	TRINITY_DN56563_c0_g1	TRINITY_DN58762_c0_g1
CC	GO:0005905	clathrin-coated pit	2	0	2	45	0.211298	0.698703	TRINITY_DN15688_c0_g1,TRINITY_DN5259_c0_g1	-
BP	GO:0007127	meiosis I	1	3	4	120	0.212278	0.627577	TRINITY_DN3452_c1_g1	TRINITY_DN2163_c0_g2,TRINITY_DN433_c3_g2,TRINITY_DN842_c3_g1
BP	GO:0032271	regulation of protein polymerization	0	4	4	120	0.212278	0.627577	-	TRINITY_DN10804_c0_g1,TRINITY_DN12508_c0_g1,TRINITY_DN12679_c0_g1,TRINITY_DN56445_c0_g1
BP	GO:0000055	ribosomal large subunit export from nucleus	0	1	1	12	0.212555	0.627577	-	TRINITY_DN336_c1_g1
BP	GO:0006561	proline biosynthetic process	0	1	1	12	0.212555	0.627577	-	TRINITY_DN5668_c0_g2
BP	GO:0006848	pyruvate transport	0	1	1	12	0.212555	0.627577	-	TRINITY_DN37548_c0_g3
BP	GO:0015798	myo-inositol transport	1	0	1	12	0.212555	0.627577	TRINITY_DN13016_c0_g1	-
BP	GO:0030437	ascospore formation	0	1	1	12	0.212555	0.627577	-	TRINITY_DN30762_c0_g1
BP	GO:0030520	intracellular estrogen receptor signaling pathway	0	1	1	12	0.212555	0.627577	-	TRINITY_DN50285_c0_g1
BP	GO:0033143	regulation of intracellular steroid hormone receptor signaling pathway	0	1	1	12	0.212555	0.627577	-	TRINITY_DN50285_c0_g1
BP	GO:0034397	telomere localization	0	1	1	12	0.212555	0.627577	-	TRINITY_DN842_c3_g1
BP	GO:0043935	sexual sporulation resulting in formation of a cellular spore	0	1	1	12	0.212555	0.627577	-	TRINITY_DN30762_c0_g1
BP	GO:0071467	cellular response to pH	0	1	1	12	0.212555	0.627577	-	TRINITY_DN371_c0_g1
BP	GO:0120009	intermembrane lipid transfer	0	1	1	12	0.212555	0.627577	-	TRINITY_DN30762_c0_g1
BP	GO:1901140	p-coumaryl alcohol transport	0	1	1	12	0.212555	0.627577	-	TRINITY_DN7290_c1_g1
BP	GO:1901475	pyruvate transmembrane transport	0	1	1	12	0.212555	0.627577	-	TRINITY_DN37548_c0_g3
BP	GO:0006302	double-strand break repair	3	3	6	203	0.212603	0.627577	TRINITY_DN25322_c0_g1,TRINITY_DN58890_c0_g1,TRINITY_DN8420_c0_g1	TRINITY_DN15422_c0_g1,TRINITY_DN433_c3_g2,TRINITY_DN7271_c1_g1
BP	GO:0098813	nuclear chromosome segregation	2	4	6	203	0.212603	0.627577	TRINITY_DN19164_c0_g7,TRINITY_DN8420_c0_g1	TRINITY_DN2163_c0_g2,TRINITY_DN433_c3_g2,TRINITY_DN7535_c0_g1,TRINITY_DN842_c3_g1
MF	GO:0005365	myo-inositol transmembrane transporter activity	1	0	1	12	0.21422	0.455637	TRINITY_DN13016_c0_g1	-
MF	GO:0015368	calcium:cation antiporter activity	0	1	1	12	0.21422	0.455637	-	TRINITY_DN2769_c0_g1
MF	GO:0019003	GDP binding	1	0	1	12	0.21422	0.455637	TRINITY_DN16840_c1_g1	-
MF	GO:0047958	glycine:2-oxoglutarate aminotransferase activity	0	1	1	12	0.21422	0.455637	-	TRINITY_DN10508_c0_g1
MF	GO:0050833	pyruvate transmembrane transporter activity	0	1	1	12	0.21422	0.455637	-	TRINITY_DN37548_c0_g3
BP	GO:0051494	negative regulation of cytoskeleton organization	0	3	3	81	0.214456	0.631358	-	TRINITY_DN12679_c0_g1,TRINITY_DN16469_c0_g1,TRINITY_DN56445_c0_g1
BP	GO:1902904	negative regulation of supramolecular fiber organization	0	3	3	81	0.214456	0.631358	-	TRINITY_DN12679_c0_g1,TRINITY_DN16469_c0_g1,TRINITY_DN56445_c0_g1
BP	GO:0090307	mitotic spindle assembly	1	1	2	44	0.214999	0.632116	TRINITY_DN19164_c0_g7	TRINITY_DN12508_c0_g1
MF	GO:0043169	cation binding	37	64	101	4732	0.215164	0.455637	TRINITY_DN10657_c0_g1,TRINITY_DN17145_c0_g1,TRINITY_DN17253_c0_g1,TRINITY_DN19482_c0_g1,TRINITY_DN20095_c0_g2,TRINITY_DN2129_c0_g2,TRINITY_DN21889_c0_g1,TRINITY_DN2290_c1_g1,TRINITY_DN25322_c0_g1,TRINITY_DN26460_c1_g1,TRINITY_DN28150_c0_g1,TRINITY_DN31790_c0_g3,TRINITY_DN32233_c0_g1,TRINITY_DN33207_c0_g1,TRINITY_DN33207_c0_g2,TRINITY_DN34715_c0_g2,TRINITY_DN34849_c0_g1,TRINITY_DN39847_c0_g2,TRINI…	TRINITY_DN10654_c0_g6,TRINITY_DN11554_c0_g5,TRINITY_DN12404_c0_g1,TRINITY_DN12424_c0_g1,TRINITY_DN12507_c0_g1,TRINITY_DN1276_c2_g1,TRINITY_DN12816_c0_g1,TRINITY_DN12963_c0_g2,TRINITY_DN13116_c0_g1,TRINITY_DN14267_c0_g2,TRINITY_DN14331_c0_g1,TRINITY_DN14397_c0_g1,TRINITY_DN14598_c0_g4,TRINITY_DN14910_c0_g1,TRINITY_DN14937_c0_g1,TRINITY_DN15485_c1_g2,TRINITY_DN16587_c0_g1,TRINITY_DN16587_c0_g2,TRIN…
MF	GO:0016887	ATP hydrolysis activity	7	17	24	1014	0.21538	0.455637	TRINITY_DN14669_c0_g1,TRINITY_DN19164_c0_g7,TRINITY_DN19715_c0_g2,TRINITY_DN3452_c1_g1,TRINITY_DN448_c1_g1,TRINITY_DN47255_c0_g1,TRINITY_DN58890_c0_g1	TRINITY_DN10188_c2_g1,TRINITY_DN10909_c0_g1,TRINITY_DN14191_c0_g3,TRINITY_DN15422_c0_g1,TRINITY_DN16546_c0_g1,TRINITY_DN17074_c0_g1,TRINITY_DN17806_c0_g1,TRINITY_DN18223_c1_g2,TRINITY_DN18603_c0_g1,TRINITY_DN297_c0_g1,TRINITY_DN31502_c0_g1,TRINITY_DN3361_c0_g3,TRINITY_DN433_c0_g3,TRINITY_DN433_c3_g2,TRINITY_DN7271_c1_g1,TRINITY_DN7290_c1_g1,TRINITY_DN8375_c0_g1
BP	GO:0006082	organic acid metabolic process	20	19	39	1736	0.215736	0.633438	TRINITY_DN14316_c0_g3,TRINITY_DN1792_c0_g2,TRINITY_DN1976_c0_g1,TRINITY_DN2129_c0_g2,TRINITY_DN23207_c0_g1,TRINITY_DN26460_c1_g1,TRINITY_DN3282_c1_g2,TRINITY_DN34715_c0_g2,TRINITY_DN41385_c0_g1,TRINITY_DN4273_c0_g1,TRINITY_DN5353_c1_g1,TRINITY_DN5562_c0_g1,TRINITY_DN5600_c0_g1,TRINITY_DN6298_c0_g1,TRINITY_DN6607_c0_g2,TRINITY_DN6622_c0_g1,TRINITY_DN7719_c1_g1,TRINITY_DN8918_c0_g2,TRINITY_DN9481_c…	TRINITY_DN10508_c0_g1,TRINITY_DN12816_c0_g1,TRINITY_DN13116_c0_g1,TRINITY_DN13910_c0_g2,TRINITY_DN14331_c0_g1,TRINITY_DN17173_c0_g2,TRINITY_DN18126_c0_g1,TRINITY_DN19296_c0_g2,TRINITY_DN19978_c0_g1,TRINITY_DN20941_c0_g1,TRINITY_DN23111_c0_g1,TRINITY_DN239_c6_g1,TRINITY_DN2494_c1_g2,TRINITY_DN30430_c0_g2,TRINITY_DN38195_c0_g1,TRINITY_DN5668_c0_g2,TRINITY_DN7290_c1_g1,TRINITY_DN7894_c0_g1,TRINITY_D…
BP	GO:0006974	cellular response to DNA damage stimulus	9	8	17	697	0.216256	0.633741	TRINITY_DN19715_c0_g2,TRINITY_DN25322_c0_g1,TRINITY_DN3452_c1_g1,TRINITY_DN34849_c0_g1,TRINITY_DN5276_c0_g2,TRINITY_DN58890_c0_g1,TRINITY_DN6944_c0_g1,TRINITY_DN8420_c0_g1,TRINITY_DN8710_c1_g1	TRINITY_DN14397_c0_g1,TRINITY_DN15422_c0_g1,TRINITY_DN2163_c0_g2,TRINITY_DN371_c0_g1,TRINITY_DN433_c3_g2,TRINITY_DN50285_c0_g1,TRINITY_DN7271_c1_g1,TRINITY_DN7535_c0_g1
BP	GO:0051701	biological process involved in interaction with host	2	2	4	121	0.216413	0.633741	TRINITY_DN15340_c0_g1,TRINITY_DN42707_c0_g1	TRINITY_DN213_c0_g4,TRINITY_DN34585_c0_g1
BP	GO:2000241	regulation of reproductive process	7	6	13	515	0.218526	0.639079	TRINITY_DN18827_c0_g1,TRINITY_DN34715_c0_g2,TRINITY_DN5157_c0_g1,TRINITY_DN8203_c0_g1,TRINITY_DN8203_c0_g2,TRINITY_DN8282_c0_g1,TRINITY_DN8710_c1_g1	TRINITY_DN12479_c1_g2,TRINITY_DN13263_c0_g1,TRINITY_DN14389_c0_g2,TRINITY_DN16316_c0_g1,TRINITY_DN31574_c0_g1,TRINITY_DN3760_c2_g1
BP	GO:0040034	regulation of development, heterochronic	2	1	3	82	0.219611	0.639857	TRINITY_DN1976_c0_g1,TRINITY_DN9848_c0_g1	TRINITY_DN30430_c0_g2
BP	GO:0051493	regulation of cytoskeleton organization	0	5	5	163	0.219612	0.639857	-	TRINITY_DN10804_c0_g1,TRINITY_DN12508_c0_g1,TRINITY_DN12679_c0_g1,TRINITY_DN16469_c0_g1,TRINITY_DN56445_c0_g1
BP	GO:0061982	meiosis I cell cycle process	1	3	4	122	0.22057	0.639857	TRINITY_DN3452_c1_g1	TRINITY_DN2163_c0_g2,TRINITY_DN433_c3_g2,TRINITY_DN842_c3_g1
BP	GO:1902410	mitotic cytokinetic process	1	3	4	122	0.22057	0.639857	TRINITY_DN3412_c3_g1	TRINITY_DN17806_c0_g1,TRINITY_DN213_c0_g4,TRINITY_DN25023_c0_g1
BP	GO:0006281	DNA repair	8	6	14	562	0.221236	0.639857	TRINITY_DN19715_c0_g2,TRINITY_DN25322_c0_g1,TRINITY_DN3452_c1_g1,TRINITY_DN34849_c0_g1,TRINITY_DN5276_c0_g2,TRINITY_DN58890_c0_g1,TRINITY_DN6944_c0_g1,TRINITY_DN8420_c0_g1	TRINITY_DN14397_c0_g1,TRINITY_DN15422_c0_g1,TRINITY_DN2163_c0_g2,TRINITY_DN433_c3_g2,TRINITY_DN7271_c1_g1,TRINITY_DN7535_c0_g1
CC	GO:0005762	mitochondrial large ribosomal subunit	0	1	1	13	0.221276	0.698703	-	TRINITY_DN19493_c0_g1
CC	GO:0005845	mRNA cap binding complex	1	0	1	13	0.221276	0.698703	TRINITY_DN43966_c0_g1	-
CC	GO:0017101	aminoacyl-tRNA synthetase multienzyme complex	0	1	1	13	0.221276	0.698703	-	TRINITY_DN13910_c0_g2
CC	GO:0044232	organelle membrane contact site	0	1	1	13	0.221276	0.698703	-	TRINITY_DN9979_c0_g1
BP	GO:0009737	response to abscisic acid	5	14	19	793	0.221622	0.639857	TRINITY_DN22495_c1_g4,TRINITY_DN3412_c3_g1,TRINITY_DN34715_c0_g2,TRINITY_DN43966_c0_g1,TRINITY_DN4398_c0_g2	TRINITY_DN12679_c0_g1,TRINITY_DN12851_c0_g1,TRINITY_DN1344_c1_g1,TRINITY_DN16546_c0_g1,TRINITY_DN16774_c0_g1,TRINITY_DN18223_c1_g2,TRINITY_DN213_c0_g4,TRINITY_DN21330_c0_g1,TRINITY_DN30430_c0_g2,TRINITY_DN43038_c0_g1,TRINITY_DN44953_c0_g1,TRINITY_DN56445_c0_g1,TRINITY_DN7290_c1_g1,TRINITY_DN9931_c0_g1
BP	GO:0008104	protein localization	8	23	31	1359	0.22204	0.639857	TRINITY_DN11211_c2_g1,TRINITY_DN15688_c0_g1,TRINITY_DN23187_c0_g1,TRINITY_DN2950_c1_g1,TRINITY_DN33684_c0_g1,TRINITY_DN3412_c3_g1,TRINITY_DN43966_c0_g1,TRINITY_DN52879_c0_g1	TRINITY_DN10750_c0_g1,TRINITY_DN11857_c0_g1,TRINITY_DN12309_c0_g1,TRINITY_DN12628_c0_g2,TRINITY_DN17560_c0_g1,TRINITY_DN18820_c0_g2,TRINITY_DN2043_c0_g2,TRINITY_DN20446_c0_g1,TRINITY_DN2163_c0_g2,TRINITY_DN24362_c0_g1,TRINITY_DN30762_c0_g1,TRINITY_DN31502_c0_g1,TRINITY_DN336_c1_g1,TRINITY_DN371_c0_g1,TRINITY_DN43038_c0_g1,TRINITY_DN44172_c0_g1,TRINITY_DN46791_c0_g1,TRINITY_DN4916_c0_g1,TRINITY_DN…
BP	GO:0005978	glycogen biosynthetic process	0	2	2	45	0.222269	0.639857	-	TRINITY_DN10207_c0_g1,TRINITY_DN8187_c0_g2
BP	GO:0006891	intra-Golgi vesicle-mediated transport	0	2	2	45	0.222269	0.639857	-	TRINITY_DN18820_c0_g2,TRINITY_DN20446_c0_g1
BP	GO:0010267	ta-siRNA processing	1	1	2	45	0.222269	0.639857	TRINITY_DN42707_c0_g1	TRINITY_DN34585_c0_g1
BP	GO:0030042	actin filament depolymerization	0	2	2	45	0.222269	0.639857	-	TRINITY_DN12679_c0_g1,TRINITY_DN56445_c0_g1
BP	GO:0044774	mitotic DNA integrity checkpoint signaling	0	2	2	45	0.222269	0.639857	-	TRINITY_DN371_c0_g1,TRINITY_DN50285_c0_g1
BP	GO:0033554	cellular response to stress	17	23	40	1791	0.223171	0.641617	TRINITY_DN11211_c2_g1,TRINITY_DN18827_c0_g1,TRINITY_DN19715_c0_g2,TRINITY_DN25322_c0_g1,TRINITY_DN3282_c1_g2,TRINITY_DN33684_c0_g1,TRINITY_DN3452_c1_g1,TRINITY_DN34715_c0_g2,TRINITY_DN34849_c0_g1,TRINITY_DN37065_c1_g1,TRINITY_DN5276_c0_g2,TRINITY_DN54269_c0_g1,TRINITY_DN58890_c0_g1,TRINITY_DN6298_c0_g1,TRINITY_DN6944_c0_g1,TRINITY_DN8420_c0_g1,TRINITY_DN8710_c1_g1	TRINITY_DN11385_c0_g2,TRINITY_DN12816_c0_g1,TRINITY_DN12851_c0_g1,TRINITY_DN14340_c0_g1,TRINITY_DN14397_c0_g1,TRINITY_DN14937_c0_g1,TRINITY_DN15422_c0_g1,TRINITY_DN16507_c0_g1,TRINITY_DN2078_c1_g1,TRINITY_DN2163_c0_g2,TRINITY_DN24597_c0_g2,TRINITY_DN2876_c0_g3,TRINITY_DN371_c0_g1,TRINITY_DN433_c3_g2,TRINITY_DN45234_c0_g1,TRINITY_DN50_c3_g1,TRINITY_DN50285_c0_g1,TRINITY_DN7271_c1_g1,TRINITY_DN7290…
MF	GO:0005262	calcium channel activity	1	1	2	45	0.225129	0.473311	TRINITY_DN37065_c1_g1	TRINITY_DN14340_c0_g1
CC	GO:0031224	intrinsic component of membrane	31	68	99	4851	0.22566	0.698703	TRINITY_DN11531_c0_g1,TRINITY_DN13016_c0_g1,TRINITY_DN1356_c0_g2,TRINITY_DN13796_c1_g2,TRINITY_DN14365_c0_g1,TRINITY_DN14669_c0_g1,TRINITY_DN14990_c0_g1,TRINITY_DN15739_c0_g1,TRINITY_DN15872_c0_g1,TRINITY_DN16390_c0_g2,TRINITY_DN16604_c0_g2,TRINITY_DN18568_c0_g1,TRINITY_DN18827_c0_g1,TRINITY_DN2029_c1_g1,TRINITY_DN21889_c0_g1,TRINITY_DN2290_c1_g1,TRINITY_DN23187_c0_g1,TRINITY_DN27245_c0_g1,TRINIT…	TRINITY_DN10188_c2_g1,TRINITY_DN10685_c0_g1,TRINITY_DN10750_c0_g1,TRINITY_DN10804_c0_g1,TRINITY_DN10857_c0_g3,TRINITY_DN10909_c0_g1,TRINITY_DN11345_c0_g1,TRINITY_DN11385_c0_g2,TRINITY_DN11554_c0_g5,TRINITY_DN11857_c0_g1,TRINITY_DN12309_c0_g1,TRINITY_DN12954_c0_g1,TRINITY_DN13087_c0_g1,TRINITY_DN14191_c0_g3,TRINITY_DN14340_c0_g1,TRINITY_DN15955_c1_g2,TRINITY_DN16403_c1_g2,TRINITY_DN16546_c0_g1,TRI…
BP	GO:0007389	pattern specification process	5	4	9	339	0.227283	0.643229	TRINITY_DN17909_c0_g1,TRINITY_DN339_c0_g2,TRINITY_DN5562_c0_g1,TRINITY_DN6203_c0_g1,TRINITY_DN8710_c1_g1	TRINITY_DN11857_c0_g1,TRINITY_DN34585_c0_g1,TRINITY_DN6611_c0_g1,TRINITY_DN8831_c1_g1
BP	GO:0000729	DNA double-strand break processing	0	1	1	13	0.228086	0.643229	-	TRINITY_DN433_c3_g2
BP	GO:0002215	defense response to nematode	0	1	1	13	0.228086	0.643229	-	TRINITY_DN11345_c0_g1
BP	GO:0009068	aspartate family amino acid catabolic process	1	0	1	13	0.228086	0.643229	TRINITY_DN14316_c0_g3	-
BP	GO:0009823	cytokinin catabolic process	1	0	1	13	0.228086	0.643229	TRINITY_DN23219_c0_g1	-
BP	GO:0010001	glial cell differentiation	1	0	1	13	0.228086	0.643229	TRINITY_DN18827_c0_g1	-
BP	GO:0019520	aldonic acid metabolic process	0	1	1	13	0.228086	0.643229	-	TRINITY_DN14331_c0_g1
BP	GO:0031279	regulation of cyclase activity	0	1	1	13	0.228086	0.643229	-	TRINITY_DN20101_c0_g1
BP	GO:0042851	L-alanine metabolic process	0	1	1	13	0.228086	0.643229	-	TRINITY_DN10508_c0_g1
BP	GO:0042853	L-alanine catabolic process	0	1	1	13	0.228086	0.643229	-	TRINITY_DN10508_c0_g1
BP	GO:0043090	amino acid import	1	0	1	13	0.228086	0.643229	TRINITY_DN13796_c1_g2	-
BP	GO:0051601	exocyst localization	0	1	1	13	0.228086	0.643229	-	TRINITY_DN371_c0_g1
BP	GO:0090101	negative regulation of transmembrane receptor protein serine/threonine kinase signaling pathway	1	0	1	13	0.228086	0.643229	TRINITY_DN18827_c0_g1	-
BP	GO:0009616	RNAi-mediated antiviral immune response	1	1	2	46	0.229558	0.643229	TRINITY_DN42707_c0_g1	TRINITY_DN34585_c0_g1
BP	GO:0010105	negative regulation of ethylene-activated signaling pathway	2	0	2	46	0.229558	0.643229	TRINITY_DN1976_c0_g1,TRINITY_DN9848_c0_g1	-
BP	GO:0010268	brassinosteroid homeostasis	1	1	2	46	0.229558	0.643229	TRINITY_DN7719_c1_g1	TRINITY_DN5933_c2_g1
BP	GO:0030855	epithelial cell differentiation	1	1	2	46	0.229558	0.643229	TRINITY_DN6043_c0_g1	TRINITY_DN17943_c0_g1
BP	GO:0052018	modulation by symbiont of RNA levels in host	1	1	2	46	0.229558	0.643229	TRINITY_DN42707_c0_g1	TRINITY_DN34585_c0_g1
BP	GO:0060966	regulation of gene silencing by RNA	0	2	2	46	0.229558	0.643229	-	TRINITY_DN17730_c0_g2,TRINITY_DN7535_c0_g1
BP	GO:0070298	negative regulation of phosphorelay signal transduction system	2	0	2	46	0.229558	0.643229	TRINITY_DN1976_c0_g1,TRINITY_DN9848_c0_g1	-
CC	GO:0005737	cytoplasm	83	155	238	12133	0.229669	0.698703	TRINITY_DN11211_c2_g1,TRINITY_DN1203_c0_g2,TRINITY_DN12337_c0_g1,TRINITY_DN12435_c0_g3,TRINITY_DN12435_c0_g4,TRINITY_DN13796_c1_g2,TRINITY_DN14316_c0_g3,TRINITY_DN14669_c0_g1,TRINITY_DN14990_c0_g1,TRINITY_DN15340_c0_g1,TRINITY_DN15688_c0_g1,TRINITY_DN15872_c0_g1,TRINITY_DN16363_c0_g2,TRINITY_DN16390_c0_g2,TRINITY_DN1665_c0_g1,TRINITY_DN16840_c1_g1,TRINITY_DN17145_c0_g1,TRINITY_DN17553_c2_g1,TRINI…	TRINITY_DN10207_c0_g1,TRINITY_DN10508_c0_g1,TRINITY_DN10654_c0_g6,TRINITY_DN10685_c0_g1,TRINITY_DN10750_c0_g1,TRINITY_DN10804_c0_g1,TRINITY_DN10909_c0_g1,TRINITY_DN11345_c0_g1,TRINITY_DN11655_c0_g1,TRINITY_DN12309_c0_g1,TRINITY_DN12404_c0_g1,TRINITY_DN12424_c0_g1,TRINITY_DN12479_c1_g2,TRINITY_DN12507_c0_g1,TRINITY_DN12508_c0_g1,TRINITY_DN12628_c0_g2,TRINITY_DN12679_c0_g1,TRINITY_DN1276_c2_g1,TRIN…
MF	GO:0003918	DNA topoisomerase type II (double strand cut, ATP-hydrolyzing) activity	0	1	1	13	0.229855	0.473311	-	TRINITY_DN433_c3_g2
MF	GO:0004021	L-alanine:2-oxoglutarate aminotransferase activity	0	1	1	13	0.229855	0.473311	-	TRINITY_DN10508_c0_g1
MF	GO:0008692	3-hydroxybutyryl-CoA epimerase activity	1	0	1	13	0.229855	0.473311	TRINITY_DN1792_c0_g2	-
MF	GO:0016774	phosphotransferase activity, carboxyl group as acceptor	0	1	1	13	0.229855	0.473311	-	TRINITY_DN5668_c0_g2
MF	GO:0016856	racemase and epimerase activity, acting on hydroxy acids and derivatives	1	0	1	13	0.229855	0.473311	TRINITY_DN1792_c0_g2	-
MF	GO:0019139	cytokinin dehydrogenase activity	1	0	1	13	0.229855	0.473311	TRINITY_DN23219_c0_g1	-
MF	GO:0030371	translation repressor activity	1	0	1	13	0.229855	0.473311	TRINITY_DN1203_c0_g2	-
MF	GO:0047635	alanine-oxo-acid transaminase activity	0	1	1	13	0.229855	0.473311	-	TRINITY_DN10508_c0_g1
BP	GO:0032787	monocarboxylic acid metabolic process	13	8	21	892	0.230208	0.643859	TRINITY_DN1792_c0_g2,TRINITY_DN2129_c0_g2,TRINITY_DN23207_c0_g1,TRINITY_DN3282_c1_g2,TRINITY_DN34715_c0_g2,TRINITY_DN4273_c0_g1,TRINITY_DN5353_c1_g1,TRINITY_DN5562_c0_g1,TRINITY_DN5600_c0_g1,TRINITY_DN6298_c0_g1,TRINITY_DN6607_c0_g2,TRINITY_DN6622_c0_g1,TRINITY_DN7719_c1_g1	TRINITY_DN12816_c0_g1,TRINITY_DN14331_c0_g1,TRINITY_DN18126_c0_g1,TRINITY_DN19296_c0_g2,TRINITY_DN239_c6_g1,TRINITY_DN38195_c0_g1,TRINITY_DN7894_c0_g1,TRINITY_DN7894_c0_g2
BP	GO:0006413	translational initiation	2	3	5	166	0.230366	0.643859	TRINITY_DN1203_c0_g2,TRINITY_DN870_c0_g3	TRINITY_DN10654_c0_g6,TRINITY_DN371_c0_g1,TRINITY_DN8375_c0_g1
CC	GO:0000139	Golgi membrane	3	13	16	683	0.232067	0.698703	TRINITY_DN14990_c0_g1,TRINITY_DN15872_c0_g1,TRINITY_DN16390_c0_g2	TRINITY_DN10804_c0_g1,TRINITY_DN16403_c1_g2,TRINITY_DN17560_c0_g1,TRINITY_DN18820_c0_g2,TRINITY_DN20446_c0_g1,TRINITY_DN24362_c0_g1,TRINITY_DN30762_c0_g1,TRINITY_DN31502_c0_g1,TRINITY_DN3189_c2_g2,TRINITY_DN46791_c0_g1,TRINITY_DN4916_c0_g1,TRINITY_DN807_c1_g1,TRINITY_DN9931_c0_g1
CC	GO:0000922	spindle pole	0	2	2	48	0.23239	0.698703	-	TRINITY_DN12508_c0_g1,TRINITY_DN25023_c0_g1
MF	GO:0005253	anion channel activity	0	2	2	46	0.232489	0.477323	-	TRINITY_DN7873_c0_g1,TRINITY_DN8542_c0_g1
BP	GO:0097305	response to alcohol	6	14	20	847	0.233131	0.649729	TRINITY_DN22495_c1_g4,TRINITY_DN3412_c3_g1,TRINITY_DN34715_c0_g2,TRINITY_DN43966_c0_g1,TRINITY_DN4398_c0_g2,TRINITY_DN8710_c1_g1	TRINITY_DN12679_c0_g1,TRINITY_DN12851_c0_g1,TRINITY_DN1344_c1_g1,TRINITY_DN16546_c0_g1,TRINITY_DN16774_c0_g1,TRINITY_DN18223_c1_g2,TRINITY_DN213_c0_g4,TRINITY_DN21330_c0_g1,TRINITY_DN30430_c0_g2,TRINITY_DN43038_c0_g1,TRINITY_DN44953_c0_g1,TRINITY_DN56445_c0_g1,TRINITY_DN7290_c1_g1,TRINITY_DN9931_c0_g1
BP	GO:0006575	cellular modified amino acid metabolic process	1	3	4	125	0.233166	0.649729	TRINITY_DN22495_c1_g4	TRINITY_DN239_c6_g1,TRINITY_DN7894_c0_g1,TRINITY_DN7894_c0_g2
BP	GO:0042446	hormone biosynthetic process	4	4	8	297	0.233349	0.649729	TRINITY_DN1976_c0_g1,TRINITY_DN6298_c0_g1,TRINITY_DN7719_c1_g1,TRINITY_DN9848_c0_g1	TRINITY_DN10685_c0_g1,TRINITY_DN12816_c0_g1,TRINITY_DN14746_c0_g1,TRINITY_DN5933_c2_g1
MF	GO:0008509	anion transmembrane transporter activity	2	7	9	339	0.234525	0.480087	TRINITY_DN13796_c1_g2,TRINITY_DN16390_c0_g2	TRINITY_DN19421_c0_g1,TRINITY_DN27269_c0_g1,TRINITY_DN2937_c1_g1,TRINITY_DN37548_c0_g3,TRINITY_DN7873_c0_g1,TRINITY_DN802_c3_g2,TRINITY_DN8542_c0_g1
CC	GO:0000220	vacuolar proton-transporting V-type ATPase, V0 domain	0	1	1	14	0.23612	0.698703	-	TRINITY_DN10909_c0_g1
CC	GO:0030667	secretory granule membrane	0	1	1	14	0.23612	0.698703	-	TRINITY_DN4916_c0_g1
CC	GO:0045171	intercellular bridge	1	0	1	14	0.23612	0.698703	TRINITY_DN19164_c0_g7	-
BP	GO:0040011	locomotion	5	2	7	254	0.236259	0.655962	TRINITY_DN18827_c0_g1,TRINITY_DN34715_c0_g2,TRINITY_DN3940_c0_g2,TRINITY_DN5157_c0_g1,TRINITY_DN8282_c0_g1	TRINITY_DN14389_c0_g2,TRINITY_DN3760_c2_g1
BP	GO:0032506	cytokinetic process	1	3	4	126	0.237403	0.655962	TRINITY_DN3412_c3_g1	TRINITY_DN17806_c0_g1,TRINITY_DN213_c0_g4,TRINITY_DN25023_c0_g1
MF	GO:0005506	iron ion binding	3	5	8	296	0.237521	0.483873	TRINITY_DN2290_c1_g1,TRINITY_DN6298_c0_g1,TRINITY_DN7719_c1_g1	TRINITY_DN13116_c0_g1,TRINITY_DN19978_c0_g1,TRINITY_DN23111_c0_g1,TRINITY_DN5933_c2_g1,TRINITY_DN931_c0_g1
MF	GO:0016627	oxidoreductase activity, acting on the CH-CH group of donors	2	2	4	125	0.237765	0.483873	TRINITY_DN23207_c0_g1,TRINITY_DN5330_c0_g1	TRINITY_DN10685_c0_g1,TRINITY_DN18126_c0_g1
CC	GO:0099080	supramolecular complex	4	11	15	639	0.238939	0.698703	TRINITY_DN1665_c0_g1,TRINITY_DN19164_c0_g7,TRINITY_DN25770_c0_g2,TRINITY_DN33684_c0_g1	TRINITY_DN12424_c0_g1,TRINITY_DN12507_c0_g1,TRINITY_DN12508_c0_g1,TRINITY_DN14034_c0_g2,TRINITY_DN16469_c0_g1,TRINITY_DN1779_c1_g1,TRINITY_DN17806_c0_g1,TRINITY_DN18725_c0_g1,TRINITY_DN213_c0_g4,TRINITY_DN25023_c0_g1,TRINITY_DN50285_c0_g1
BP	GO:0010629	negative regulation of gene expression	11	12	23	993	0.240384	0.655962	TRINITY_DN1203_c0_g2,TRINITY_DN12435_c0_g3,TRINITY_DN12435_c0_g4,TRINITY_DN161_c0_g1,TRINITY_DN3452_c1_g1,TRINITY_DN42707_c0_g1,TRINITY_DN43966_c0_g1,TRINITY_DN6233_c0_g2,TRINITY_DN6583_c1_g2,TRINITY_DN8710_c1_g1,TRINITY_DN9097_c1_g1	TRINITY_DN11554_c0_g5,TRINITY_DN14944_c0_g2,TRINITY_DN17730_c0_g2,TRINITY_DN24326_c1_g1,TRINITY_DN34585_c0_g1,TRINITY_DN371_c0_g1,TRINITY_DN38670_c0_g1,TRINITY_DN50285_c0_g1,TRINITY_DN58762_c0_g1,TRINITY_DN7535_c0_g1,TRINITY_DN7826_c0_g2,TRINITY_DN8375_c0_g1
BP	GO:0032350	regulation of hormone metabolic process	2	1	3	86	0.240469	0.655962	TRINITY_DN3282_c1_g2,TRINITY_DN34715_c0_g2	TRINITY_DN12816_c0_g1
BP	GO:0048571	long-day photoperiodism	1	2	3	86	0.240469	0.655962	TRINITY_DN43966_c0_g1	TRINITY_DN28155_c0_g2,TRINITY_DN31574_c0_g1
BP	GO:0098661	inorganic anion transmembrane transport	0	3	3	86	0.240469	0.655962	-	TRINITY_DN27269_c0_g1,TRINITY_DN7873_c0_g1,TRINITY_DN8542_c0_g1
MF	GO:0004386	helicase activity	4	5	9	342	0.24212	0.487557	TRINITY_DN1665_c0_g1,TRINITY_DN3452_c1_g1,TRINITY_DN34849_c0_g1,TRINITY_DN42707_c0_g1	TRINITY_DN23579_c1_g1,TRINITY_DN297_c0_g1,TRINITY_DN34585_c0_g1,TRINITY_DN7271_c1_g1,TRINITY_DN842_c3_g1
BP	GO:0006524	alanine catabolic process	0	1	1	14	0.243312	0.655962	-	TRINITY_DN10508_c0_g1
BP	GO:0006863	purine nucleobase transport	0	1	1	14	0.243312	0.655962	-	TRINITY_DN15955_c1_g2
BP	GO:0006878	cellular copper ion homeostasis	0	1	1	14	0.243312	0.655962	-	TRINITY_DN18730_c0_g1
BP	GO:0007112	male meiosis cytokinesis	0	1	1	14	0.243312	0.655962	-	TRINITY_DN213_c0_g4
BP	GO:0007231	osmosensory signaling pathway	0	1	1	14	0.243312	0.655962	-	TRINITY_DN14340_c0_g1
BP	GO:0008089	anterograde axonal transport	1	0	1	14	0.243312	0.655962	TRINITY_DN19164_c0_g7	-
BP	GO:0009080	pyruvate family amino acid catabolic process	0	1	1	14	0.243312	0.655962	-	TRINITY_DN10508_c0_g1
BP	GO:0009098	leucine biosynthetic process	0	1	1	14	0.243312	0.655962	-	TRINITY_DN2494_c1_g2
BP	GO:0009759	indole glucosinolate biosynthetic process	1	0	1	14	0.243312	0.655962	TRINITY_DN6298_c0_g1	-
BP	GO:0010310	regulation of hydrogen peroxide metabolic process	0	1	1	14	0.243312	0.655962	-	TRINITY_DN11554_c0_g5
BP	GO:0019742	pentacyclic triterpenoid metabolic process	0	1	1	14	0.243312	0.655962	-	TRINITY_DN1374_c0_g1
BP	GO:0019745	pentacyclic triterpenoid biosynthetic process	0	1	1	14	0.243312	0.655962	-	TRINITY_DN1374_c0_g1
BP	GO:0030186	melatonin metabolic process	0	1	1	14	0.243312	0.655962	-	TRINITY_DN14746_c0_g1
BP	GO:0030187	melatonin biosynthetic process	0	1	1	14	0.243312	0.655962	-	TRINITY_DN14746_c0_g1
BP	GO:0042344	indole glucosinolate catabolic process	0	1	1	14	0.243312	0.655962	-	TRINITY_DN7290_c1_g1
BP	GO:0071480	cellular response to gamma radiation	0	1	1	14	0.243312	0.655962	-	TRINITY_DN7271_c1_g1
BP	GO:0080009	mRNA methylation	0	1	1	14	0.243312	0.655962	-	TRINITY_DN23711_c0_g1
BP	GO:0098930	axonal transport	1	0	1	14	0.243312	0.655962	TRINITY_DN19164_c0_g7	-
BP	GO:1902288	regulation of defense response to oomycetes	0	1	1	14	0.243312	0.655962	-	TRINITY_DN43038_c0_g1
BP	GO:1904823	purine nucleobase transmembrane transport	0	1	1	14	0.243312	0.655962	-	TRINITY_DN15955_c1_g2
BP	GO:0009880	embryonic pattern specification	2	0	2	48	0.244179	0.657496	TRINITY_DN17909_c0_g1,TRINITY_DN5562_c0_g1	-
MF	GO:0003857	3-hydroxyacyl-CoA dehydrogenase activity	1	0	1	14	0.245179	0.487557	TRINITY_DN1792_c0_g2	-
MF	GO:0005345	purine nucleobase transmembrane transporter activity	0	1	1	14	0.245179	0.487557	-	TRINITY_DN15955_c1_g2
MF	GO:0009378	four-way junction helicase activity	0	1	1	14	0.245179	0.487557	-	TRINITY_DN7271_c1_g1
MF	GO:0016653	oxidoreductase activity, acting on NAD(P)H, heme protein as acceptor	0	1	1	14	0.245179	0.487557	-	TRINITY_DN5349_c0_g2
MF	GO:0016812	hydrolase activity, acting on carbon-nitrogen (but not peptide) bonds, in cyclic amides	1	0	1	14	0.245179	0.487557	TRINITY_DN41385_c0_g1	-
MF	GO:0031559	oxidosqualene cyclase activity	0	1	1	14	0.245179	0.487557	-	TRINITY_DN1374_c0_g1
MF	GO:0120013	lipid transfer activity	0	1	1	14	0.245179	0.487557	-	TRINITY_DN30762_c0_g1
BP	GO:0044843	cell cycle G1/S phase transition	1	2	3	87	0.245735	0.66058	TRINITY_DN6203_c0_g1	TRINITY_DN371_c0_g1,TRINITY_DN50285_c0_g1
BP	GO:1901564	organonitrogen compound metabolic process	64	87	151	7315	0.245922	0.66058	TRINITY_DN11211_c2_g1,TRINITY_DN11434_c2_g1,TRINITY_DN11531_c0_g1,TRINITY_DN1203_c0_g2,TRINITY_DN12435_c0_g3,TRINITY_DN12435_c0_g4,TRINITY_DN12595_c0_g1,TRINITY_DN14316_c0_g3,TRINITY_DN14669_c0_g1,TRINITY_DN14990_c0_g1,TRINITY_DN15340_c0_g1,TRINITY_DN15739_c0_g1,TRINITY_DN15872_c0_g1,TRINITY_DN16363_c0_g2,TRINITY_DN1665_c0_g1,TRINITY_DN17145_c0_g1,TRINITY_DN17253_c0_g1,TRINITY_DN17553_c2_g1,TRINI…	TRINITY_DN10508_c0_g1,TRINITY_DN10654_c0_g6,TRINITY_DN11345_c0_g1,TRINITY_DN11554_c0_g5,TRINITY_DN11857_c0_g1,TRINITY_DN12404_c0_g1,TRINITY_DN12424_c0_g1,TRINITY_DN1276_c2_g1,TRINITY_DN12816_c0_g1,TRINITY_DN12963_c0_g2,TRINITY_DN13116_c0_g1,TRINITY_DN1344_c1_g1,TRINITY_DN13579_c0_g1,TRINITY_DN1374_c0_g1,TRINITY_DN13910_c0_g2,TRINITY_DN14267_c0_g2,TRINITY_DN14598_c0_g4,TRINITY_DN14746_c0_g1,TRINIT…
MF	GO:0008514	organic anion transmembrane transporter activity	2	4	6	212	0.247208	0.490191	TRINITY_DN13796_c1_g2,TRINITY_DN16390_c0_g2	TRINITY_DN19421_c0_g1,TRINITY_DN2937_c1_g1,TRINITY_DN37548_c0_g3,TRINITY_DN802_c3_g2
BP	GO:0006261	DNA-templated DNA replication	3	3	6	214	0.247745	0.664666	TRINITY_DN19715_c0_g2,TRINITY_DN25322_c0_g1,TRINITY_DN6203_c0_g1	TRINITY_DN371_c0_g1,TRINITY_DN56042_c0_g1,TRINITY_DN7271_c1_g1
CC	GO:0005681	spliceosomal complex	2	5	7	267	0.248109	0.698703	TRINITY_DN317_c0_g2,TRINITY_DN6944_c0_g1	TRINITY_DN15942_c0_g1,TRINITY_DN18598_c0_g1,TRINITY_DN23579_c1_g1,TRINITY_DN24892_c0_g1,TRINITY_DN30672_c0_g1
BP	GO:0000272	polysaccharide catabolic process	4	1	5	171	0.248614	0.665381	TRINITY_DN18973_c0_g1,TRINITY_DN339_c0_g2,TRINITY_DN56563_c0_g1,TRINITY_DN6203_c0_g1	TRINITY_DN58762_c0_g1
BP	GO:0010256	endomembrane system organization	0	5	5	171	0.248614	0.665381	-	TRINITY_DN12628_c0_g2,TRINITY_DN18820_c0_g2,TRINITY_DN20446_c0_g1,TRINITY_DN3361_c0_g3,TRINITY_DN9979_c0_g1
MF	GO:0015085	calcium ion transmembrane transporter activity	1	2	3	87	0.249737	0.492811	TRINITY_DN37065_c1_g1	TRINITY_DN14340_c0_g1,TRINITY_DN2769_c0_g1
MF	GO:0008092	cytoskeletal protein binding	3	11	14	572	0.249946	0.492811	TRINITY_DN1665_c0_g1,TRINITY_DN19164_c0_g7,TRINITY_DN25770_c0_g2	TRINITY_DN12507_c0_g1,TRINITY_DN12508_c0_g1,TRINITY_DN12679_c0_g1,TRINITY_DN14034_c0_g2,TRINITY_DN16469_c0_g1,TRINITY_DN1779_c1_g1,TRINITY_DN17806_c0_g1,TRINITY_DN18725_c0_g1,TRINITY_DN20101_c0_g1,TRINITY_DN25023_c0_g1,TRINITY_DN56445_c0_g1
BP	GO:0009110	vitamin biosynthetic process	1	3	4	129	0.250221	0.668872	TRINITY_DN6607_c0_g2	TRINITY_DN239_c6_g1,TRINITY_DN7894_c0_g1,TRINITY_DN7894_c0_g2
CC	GO:0005828	kinetochore microtubule	0	1	1	15	0.250682	0.698703	-	TRINITY_DN16469_c0_g1
CC	GO:0031354	intrinsic component of plastid outer membrane	1	0	1	15	0.250682	0.698703	TRINITY_DN23187_c0_g1	-
CC	GO:0031355	integral component of plastid outer membrane	1	0	1	15	0.250682	0.698703	TRINITY_DN23187_c0_g1	-
CC	GO:0031358	intrinsic component of chloroplast outer membrane	1	0	1	15	0.250682	0.698703	TRINITY_DN23187_c0_g1	-
CC	GO:0031359	integral component of chloroplast outer membrane	1	0	1	15	0.250682	0.698703	TRINITY_DN23187_c0_g1	-
BP	GO:0046903	secretion	1	5	6	215	0.251021	0.669062	TRINITY_DN11211_c2_g1	TRINITY_DN21330_c0_g1,TRINITY_DN21373_c0_g1,TRINITY_DN371_c0_g1,TRINITY_DN43038_c0_g1,TRINITY_DN4916_c0_g1
BP	GO:0015780	nucleotide-sugar transmembrane transport	1	1	2	49	0.251504	0.669062	TRINITY_DN16390_c0_g2	TRINITY_DN336_c1_g1
BP	GO:0045727	positive regulation of translation	1	1	2	49	0.251504	0.669062	TRINITY_DN870_c0_g3	TRINITY_DN45234_c0_g1
BP	GO:0048639	positive regulation of developmental growth	1	1	2	49	0.251504	0.669062	TRINITY_DN8710_c1_g1	TRINITY_DN12424_c0_g1
CC	GO:0015630	microtubule cytoskeleton	4	9	13	551	0.25359	0.698703	TRINITY_DN1665_c0_g1,TRINITY_DN19164_c0_g7,TRINITY_DN25770_c0_g2,TRINITY_DN33684_c0_g1	TRINITY_DN12508_c0_g1,TRINITY_DN14034_c0_g2,TRINITY_DN16469_c0_g1,TRINITY_DN17806_c0_g1,TRINITY_DN213_c0_g4,TRINITY_DN25023_c0_g1,TRINITY_DN7271_c1_g1,TRINITY_DN7535_c0_g1,TRINITY_DN842_c3_g1
CC	GO:0033178	proton-transporting two-sector ATPase complex, catalytic domain	1	1	2	51	0.253603	0.698703	TRINITY_DN448_c1_g1	TRINITY_DN3361_c0_g3
BP	GO:0070647	protein modification by small protein conjugation or removal	13	13	26	1146	0.255493	0.670812	TRINITY_DN11211_c2_g1,TRINITY_DN16363_c0_g2,TRINITY_DN17253_c0_g1,TRINITY_DN18140_c0_g1,TRINITY_DN21889_c0_g1,TRINITY_DN2277_c1_g1,TRINITY_DN32233_c0_g1,TRINITY_DN34715_c0_g2,TRINITY_DN43684_c0_g1,TRINITY_DN567_c0_g2,TRINITY_DN6043_c0_g1,TRINITY_DN6512_c1_g1,TRINITY_DN6944_c0_g1	TRINITY_DN11554_c0_g5,TRINITY_DN12816_c0_g1,TRINITY_DN2078_c1_g1,TRINITY_DN21330_c0_g1,TRINITY_DN23611_c0_g1,TRINITY_DN3517_c0_g1,TRINITY_DN3545_c0_g1,TRINITY_DN46235_c0_g1,TRINITY_DN51040_c0_g1,TRINITY_DN587_c0_g2,TRINITY_DN60861_c0_g1,TRINITY_DN7104_c0_g1,TRINITY_DN943_c0_g1
CC	GO:0016469	proton-transporting two-sector ATPase complex	1	2	3	92	0.255847	0.698703	TRINITY_DN448_c1_g1	TRINITY_DN10909_c0_g1,TRINITY_DN3361_c0_g3
BP	GO:0007131	reciprocal meiotic recombination	1	2	3	89	0.256321	0.670812	TRINITY_DN3452_c1_g1	TRINITY_DN2163_c0_g2,TRINITY_DN433_c3_g2
BP	GO:0140527	reciprocal homologous recombination	1	2	3	89	0.256321	0.670812	TRINITY_DN3452_c1_g1	TRINITY_DN2163_c0_g2,TRINITY_DN433_c3_g2
MF	GO:0030246	carbohydrate binding	5	5	10	393	0.257414	0.493458	TRINITY_DN12435_c0_g3,TRINITY_DN12435_c0_g4,TRINITY_DN13523_c0_g2,TRINITY_DN45077_c0_g1,TRINITY_DN9861_c0_g1	TRINITY_DN29390_c0_g1,TRINITY_DN4745_c0_g1,TRINITY_DN54248_c0_g1,TRINITY_DN7881_c0_g4,TRINITY_DN9937_c0_g1
BP	GO:0043436	oxoacid metabolic process	19	19	38	1725	0.257564	0.670812	TRINITY_DN14316_c0_g3,TRINITY_DN1792_c0_g2,TRINITY_DN1976_c0_g1,TRINITY_DN2129_c0_g2,TRINITY_DN23207_c0_g1,TRINITY_DN26460_c1_g1,TRINITY_DN3282_c1_g2,TRINITY_DN34715_c0_g2,TRINITY_DN4273_c0_g1,TRINITY_DN5353_c1_g1,TRINITY_DN5562_c0_g1,TRINITY_DN5600_c0_g1,TRINITY_DN6298_c0_g1,TRINITY_DN6607_c0_g2,TRINITY_DN6622_c0_g1,TRINITY_DN7719_c1_g1,TRINITY_DN8918_c0_g2,TRINITY_DN9481_c0_g1,TRINITY_DN9848_c0…	TRINITY_DN10508_c0_g1,TRINITY_DN12816_c0_g1,TRINITY_DN13116_c0_g1,TRINITY_DN13910_c0_g2,TRINITY_DN14331_c0_g1,TRINITY_DN17173_c0_g2,TRINITY_DN18126_c0_g1,TRINITY_DN19296_c0_g2,TRINITY_DN19978_c0_g1,TRINITY_DN20941_c0_g1,TRINITY_DN23111_c0_g1,TRINITY_DN239_c6_g1,TRINITY_DN2494_c1_g2,TRINITY_DN30430_c0_g2,TRINITY_DN38195_c0_g1,TRINITY_DN5668_c0_g2,TRINITY_DN7290_c1_g1,TRINITY_DN7894_c0_g1,TRINITY_D…
MF	GO:0004519	endonuclease activity	4	17	21	902	0.257845	0.493458	TRINITY_DN17145_c0_g1,TRINITY_DN42707_c0_g1,TRINITY_DN47829_c0_g1,TRINITY_DN5404_c1_g1	TRINITY_DN10654_c0_g6,TRINITY_DN12404_c0_g1,TRINITY_DN14397_c0_g1,TRINITY_DN14598_c0_g4,TRINITY_DN16587_c0_g1,TRINITY_DN16587_c0_g2,TRINITY_DN17730_c0_g2,TRINITY_DN18457_c0_g1,TRINITY_DN18457_c0_g3,TRINITY_DN21435_c0_g2,TRINITY_DN25128_c0_g2,TRINITY_DN25756_c0_g1,TRINITY_DN3102_c1_g1,TRINITY_DN34585_c0_g1,TRINITY_DN4287_c6_g1,TRINITY_DN433_c3_g2,TRINITY_DN45380_c0_g1
BP	GO:0000394	RNA splicing, via endonucleolytic cleavage and ligation	1	0	1	15	0.258238	0.670812	TRINITY_DN43966_c0_g1	-
BP	GO:0000919	cell plate assembly	0	1	1	15	0.258238	0.670812	-	TRINITY_DN25023_c0_g1
BP	GO:0006448	regulation of translational elongation	1	0	1	15	0.258238	0.670812	TRINITY_DN870_c0_g3	-
BP	GO:0015791	polyol transmembrane transport	1	0	1	15	0.258238	0.670812	TRINITY_DN13016_c0_g1	-
BP	GO:0015851	nucleobase transport	0	1	1	15	0.258238	0.670812	-	TRINITY_DN15955_c1_g2
BP	GO:0016145	S-glycoside catabolic process	0	1	1	15	0.258238	0.670812	-	TRINITY_DN7290_c1_g1
BP	GO:0019759	glycosinolate catabolic process	0	1	1	15	0.258238	0.670812	-	TRINITY_DN7290_c1_g1
BP	GO:0019762	glucosinolate catabolic process	0	1	1	15	0.258238	0.670812	-	TRINITY_DN7290_c1_g1
BP	GO:0042063	gliogenesis	1	0	1	15	0.258238	0.670812	TRINITY_DN18827_c0_g1	-
BP	GO:0050773	regulation of dendrite development	0	1	1	15	0.258238	0.670812	-	TRINITY_DN17943_c0_g1
BP	GO:0051103	DNA ligation involved in DNA repair	1	0	1	15	0.258238	0.670812	TRINITY_DN25322_c0_g1	-
BP	GO:0051353	positive regulation of oxidoreductase activity	0	1	1	15	0.258238	0.670812	-	TRINITY_DN2078_c1_g1
BP	GO:0055071	manganese ion homeostasis	0	1	1	15	0.258238	0.670812	-	TRINITY_DN2769_c0_g1
BP	GO:0060321	acceptance of pollen	0	1	1	15	0.258238	0.670812	-	TRINITY_DN371_c0_g1
BP	GO:0070574	cadmium ion transmembrane transport	0	1	1	15	0.258238	0.670812	-	TRINITY_DN7290_c1_g1
BP	GO:0099504	synaptic vesicle cycle	1	0	1	15	0.258238	0.670812	TRINITY_DN18827_c0_g1	-
BP	GO:0050821	protein stabilization	0	2	2	50	0.258835	0.671573	-	TRINITY_DN16469_c0_g1,TRINITY_DN20446_c0_g1
MF	GO:0003909	DNA ligase activity	1	0	1	15	0.2602	0.493458	TRINITY_DN25322_c0_g1	-
MF	GO:0003910	DNA ligase (ATP) activity	1	0	1	15	0.2602	0.493458	TRINITY_DN25322_c0_g1	-
MF	GO:0004499	N,N-dimethylaniline monooxygenase activity	0	1	1	15	0.2602	0.493458	-	TRINITY_DN3828_c0_g2
MF	GO:0015086	cadmium ion transmembrane transporter activity	0	1	1	15	0.2602	0.493458	-	TRINITY_DN7290_c1_g1
MF	GO:0015166	polyol transmembrane transporter activity	1	0	1	15	0.2602	0.493458	TRINITY_DN13016_c0_g1	-
MF	GO:0015205	nucleobase transmembrane transporter activity	0	1	1	15	0.2602	0.493458	-	TRINITY_DN15955_c1_g2
MF	GO:0017136	NAD-dependent histone deacetylase activity	1	0	1	15	0.2602	0.493458	TRINITY_DN11434_c2_g1	-
MF	GO:0019789	SUMO transferase activity	1	0	1	15	0.2602	0.493458	TRINITY_DN34715_c0_g2	-
MF	GO:0031078	histone deacetylase activity (H3-K14 specific)	1	0	1	15	0.2602	0.493458	TRINITY_DN11434_c2_g1	-
MF	GO:0032041	NAD-dependent histone deacetylase activity (H3-K14 specific)	1	0	1	15	0.2602	0.493458	TRINITY_DN11434_c2_g1	-
MF	GO:0034979	NAD-dependent protein deacetylase activity	1	0	1	15	0.2602	0.493458	TRINITY_DN11434_c2_g1	-
MF	GO:0043515	kinetochore binding	0	1	1	15	0.2602	0.493458	-	TRINITY_DN16469_c0_g1
CC	GO:0016021	integral component of membrane	29	66	95	4692	0.260354	0.698703	TRINITY_DN11531_c0_g1,TRINITY_DN13016_c0_g1,TRINITY_DN13796_c1_g2,TRINITY_DN14365_c0_g1,TRINITY_DN14669_c0_g1,TRINITY_DN14990_c0_g1,TRINITY_DN15739_c0_g1,TRINITY_DN15872_c0_g1,TRINITY_DN16390_c0_g2,TRINITY_DN16604_c0_g2,TRINITY_DN18568_c0_g1,TRINITY_DN18827_c0_g1,TRINITY_DN2029_c1_g1,TRINITY_DN21889_c0_g1,TRINITY_DN2290_c1_g1,TRINITY_DN23187_c0_g1,TRINITY_DN27245_c0_g1,TRINITY_DN3412_c3_g1,TRINIT…	TRINITY_DN10188_c2_g1,TRINITY_DN10685_c0_g1,TRINITY_DN10750_c0_g1,TRINITY_DN10804_c0_g1,TRINITY_DN10857_c0_g3,TRINITY_DN10909_c0_g1,TRINITY_DN11345_c0_g1,TRINITY_DN11385_c0_g2,TRINITY_DN11554_c0_g5,TRINITY_DN11857_c0_g1,TRINITY_DN12309_c0_g1,TRINITY_DN12954_c0_g1,TRINITY_DN13087_c0_g1,TRINITY_DN14191_c0_g3,TRINITY_DN14340_c0_g1,TRINITY_DN15955_c1_g2,TRINITY_DN16403_c1_g2,TRINITY_DN16546_c0_g1,TRI…
BP	GO:0009636	response to toxic substance	5	8	13	536	0.260979	0.67474	TRINITY_DN10657_c0_g1,TRINITY_DN22495_c1_g4,TRINITY_DN5157_c0_g1,TRINITY_DN8282_c0_g1,TRINITY_DN8710_c1_g1	TRINITY_DN11655_c0_g1,TRINITY_DN12851_c0_g1,TRINITY_DN13087_c0_g1,TRINITY_DN14389_c0_g2,TRINITY_DN30045_c0_g1,TRINITY_DN371_c0_g1,TRINITY_DN3760_c2_g1,TRINITY_DN45234_c0_g1
BP	GO:0006694	steroid biosynthetic process	1	2	3	90	0.261638	0.67474	TRINITY_DN7719_c1_g1	TRINITY_DN10685_c0_g1,TRINITY_DN5933_c2_g1
BP	GO:0035825	homologous recombination	1	2	3	90	0.261638	0.67474	TRINITY_DN3452_c1_g1	TRINITY_DN2163_c0_g2,TRINITY_DN433_c3_g2
BP	GO:0042364	water-soluble vitamin biosynthetic process	0	3	3	90	0.261638	0.67474	-	TRINITY_DN239_c6_g1,TRINITY_DN7894_c0_g1,TRINITY_DN7894_c0_g2
MF	GO:0016417	S-acyltransferase activity	0	2	2	50	0.262041	0.4956	-	TRINITY_DN28351_c0_g1,TRINITY_DN51300_c0_g1
CC	GO:0005887	integral component of plasma membrane	2	5	7	272	0.262571	0.698703	TRINITY_DN13796_c1_g2,TRINITY_DN16604_c0_g2	TRINITY_DN11385_c0_g2,TRINITY_DN12954_c0_g1,TRINITY_DN14340_c0_g1,TRINITY_DN26357_c0_g1,TRINITY_DN27269_c0_g1
BP	GO:0007049	cell cycle	8	19	27	1200	0.264224	0.67474	TRINITY_DN1665_c0_g1,TRINITY_DN19164_c0_g7,TRINITY_DN25322_c0_g1,TRINITY_DN3412_c3_g1,TRINITY_DN3452_c1_g1,TRINITY_DN5276_c0_g2,TRINITY_DN6203_c0_g1,TRINITY_DN8420_c0_g1	TRINITY_DN12424_c0_g1,TRINITY_DN12508_c0_g1,TRINITY_DN14937_c0_g1,TRINITY_DN16403_c1_g2,TRINITY_DN16469_c0_g1,TRINITY_DN17806_c0_g1,TRINITY_DN213_c0_g4,TRINITY_DN2163_c0_g2,TRINITY_DN25023_c0_g1,TRINITY_DN30762_c0_g1,TRINITY_DN371_c0_g1,TRINITY_DN433_c3_g2,TRINITY_DN50_c3_g1,TRINITY_DN50285_c0_g1,TRINITY_DN7493_c1_g2,TRINITY_DN7493_c1_g3,TRINITY_DN7535_c0_g1,TRINITY_DN842_c3_g1,TRINITY_DN8985_c0_…
CC	GO:0000815	ESCRT III complex	0	1	1	16	0.264967	0.698703	-	TRINITY_DN12628_c0_g2
CC	GO:0005791	rough endoplasmic reticulum	0	1	1	16	0.264967	0.698703	-	TRINITY_DN8375_c0_g1
CC	GO:0030014	CCR4-NOT complex	0	1	1	16	0.264967	0.698703	-	TRINITY_DN50285_c0_g1
CC	GO:0030015	CCR4-NOT core complex	0	1	1	16	0.264967	0.698703	-	TRINITY_DN50285_c0_g1
CC	GO:0030894	replisome	0	1	1	16	0.264967	0.698703	-	TRINITY_DN56042_c0_g1
CC	GO:0034518	RNA cap binding complex	1	0	1	16	0.264967	0.698703	TRINITY_DN43966_c0_g1	-
CC	GO:0035861	site of double-strand break	1	0	1	16	0.264967	0.698703	TRINITY_DN3452_c1_g1	-
CC	GO:0043601	nuclear replisome	0	1	1	16	0.264967	0.698703	-	TRINITY_DN56042_c0_g1
CC	GO:0061927	TOC-TIC supercomplex I	0	1	1	16	0.264967	0.698703	-	TRINITY_DN9966_c0_g1
CC	GO:0090734	site of DNA damage	1	0	1	16	0.264967	0.698703	TRINITY_DN3452_c1_g1	-
CC	GO:1904115	axon cytoplasm	1	0	1	16	0.264967	0.698703	TRINITY_DN19164_c0_g7	-
BP	GO:0030029	actin filament-based process	0	7	7	264	0.266029	0.67474	-	TRINITY_DN10804_c0_g1,TRINITY_DN12507_c0_g1,TRINITY_DN12679_c0_g1,TRINITY_DN1779_c1_g1,TRINITY_DN18725_c0_g1,TRINITY_DN20101_c0_g1,TRINITY_DN56445_c0_g1
BP	GO:0048513	animal organ development	0	7	7	264	0.266029	0.67474	-	TRINITY_DN15942_c0_g1,TRINITY_DN17943_c0_g1,TRINITY_DN18598_c0_g1,TRINITY_DN24892_c0_g1,TRINITY_DN6611_c0_g1,TRINITY_DN7271_c1_g1,TRINITY_DN8375_c0_g1
BP	GO:0007129	homologous chromosome pairing at meiosis	0	2	2	51	0.266169	0.67474	-	TRINITY_DN2163_c0_g2,TRINITY_DN433_c3_g2
BP	GO:0007140	male meiotic nuclear division	0	2	2	51	0.266169	0.67474	-	TRINITY_DN213_c0_g4,TRINITY_DN2163_c0_g2
BP	GO:0052543	callose deposition in cell wall	1	1	2	51	0.266169	0.67474	TRINITY_DN6298_c0_g1	TRINITY_DN7290_c1_g1
BP	GO:0009066	aspartate family amino acid metabolic process	1	2	3	91	0.266969	0.67474	TRINITY_DN14316_c0_g3	TRINITY_DN17173_c0_g2,TRINITY_DN19296_c0_g2
CC	GO:0016363	nuclear matrix	1	1	2	53	0.267772	0.701631	TRINITY_DN19164_c0_g7	TRINITY_DN7535_c0_g1
MF	GO:0004713	protein tyrosine kinase activity	1	1	2	51	0.269441	0.508213	TRINITY_DN26929_c0_g1	TRINITY_DN213_c0_g4
MF	GO:0005319	lipid transporter activity	1	2	3	91	0.271207	0.509989	TRINITY_DN18827_c0_g1	TRINITY_DN30762_c0_g1,TRINITY_DN31502_c0_g1
MF	GO:0000977	RNA polymerase II transcription regulatory region sequence-specific DNA binding	2	2	4	133	0.27258	0.509989	TRINITY_DN8203_c0_g1,TRINITY_DN8203_c0_g2	TRINITY_DN11554_c0_g5,TRINITY_DN50984_c0_g1
MF	GO:0016836	hydro-lyase activity	1	3	4	133	0.27258	0.509989	TRINITY_DN1792_c0_g2	TRINITY_DN15485_c1_g2,TRINITY_DN2494_c1_g2,TRINITY_DN38195_c0_g1
BP	GO:0000002	mitochondrial genome maintenance	1	0	1	16	0.272871	0.67474	TRINITY_DN58890_c0_g1	-
BP	GO:0001824	blastocyst development	0	1	1	16	0.272871	0.67474	-	TRINITY_DN50285_c0_g1
BP	GO:0005986	sucrose biosynthetic process	0	1	1	16	0.272871	0.67474	-	TRINITY_DN21373_c0_g1
BP	GO:0006266	DNA ligation	1	0	1	16	0.272871	0.67474	TRINITY_DN25322_c0_g1	-
BP	GO:0006370	7-methylguanosine mRNA capping	1	0	1	16	0.272871	0.67474	TRINITY_DN43966_c0_g1	-
BP	GO:0006777	Mo-molybdopterin cofactor biosynthetic process	1	0	1	16	0.272871	0.67474	TRINITY_DN14669_c0_g1	-
BP	GO:0007040	lysosome organization	1	0	1	16	0.272871	0.67474	TRINITY_DN18827_c0_g1	-
BP	GO:0008088	axo-dendritic transport	1	0	1	16	0.272871	0.67474	TRINITY_DN19164_c0_g7	-
BP	GO:0008582	regulation of synaptic assembly at neuromuscular junction	1	0	1	16	0.272871	0.67474	TRINITY_DN18827_c0_g1	-
BP	GO:0009554	megasporogenesis	0	1	1	16	0.272871	0.67474	-	TRINITY_DN12424_c0_g1
BP	GO:0010205	photoinhibition	0	1	1	16	0.272871	0.67474	-	TRINITY_DN44953_c0_g1
BP	GO:0010375	stomatal complex patterning	1	0	1	16	0.272871	0.67474	TRINITY_DN6203_c0_g1	-
BP	GO:0015691	cadmium ion transport	0	1	1	16	0.272871	0.67474	-	TRINITY_DN7290_c1_g1
BP	GO:0016104	triterpenoid biosynthetic process	0	1	1	16	0.272871	0.67474	-	TRINITY_DN1374_c0_g1
BP	GO:0019720	Mo-molybdopterin cofactor metabolic process	1	0	1	16	0.272871	0.67474	TRINITY_DN14669_c0_g1	-
BP	GO:0031297	replication fork processing	0	1	1	16	0.272871	0.67474	-	TRINITY_DN7271_c1_g1
BP	GO:0043155	negative regulation of photosynthesis, light reaction	0	1	1	16	0.272871	0.67474	-	TRINITY_DN44953_c0_g1
BP	GO:0043545	molybdopterin cofactor metabolic process	1	0	1	16	0.272871	0.67474	TRINITY_DN14669_c0_g1	-
BP	GO:0046271	phenylpropanoid catabolic process	1	0	1	16	0.272871	0.67474	TRINITY_DN9604_c0_g1	-
BP	GO:0046274	lignin catabolic process	1	0	1	16	0.272871	0.67474	TRINITY_DN9604_c0_g1	-
BP	GO:0051189	prosthetic group metabolic process	1	0	1	16	0.272871	0.67474	TRINITY_DN14669_c0_g1	-
BP	GO:0070676	intralumenal vesicle formation	0	1	1	16	0.272871	0.67474	-	TRINITY_DN12628_c0_g2
BP	GO:0070932	histone H3 deacetylation	1	0	1	16	0.272871	0.67474	TRINITY_DN11434_c2_g1	-
BP	GO:0071963	establishment or maintenance of cell polarity regulating cell shape	0	1	1	16	0.272871	0.67474	-	TRINITY_DN842_c3_g1
BP	GO:0080144	amino acid homeostasis	1	0	1	16	0.272871	0.67474	TRINITY_DN13796_c1_g2	-
BP	GO:0090092	regulation of transmembrane receptor protein serine/threonine kinase signaling pathway	1	0	1	16	0.272871	0.67474	TRINITY_DN18827_c0_g1	-
BP	GO:0099003	vesicle-mediated transport in synapse	1	0	1	16	0.272871	0.67474	TRINITY_DN18827_c0_g1	-
BP	GO:0106074	aminoacyl-tRNA metabolism involved in translational fidelity	0	1	1	16	0.272871	0.67474	-	TRINITY_DN13910_c0_g2
BP	GO:1904396	regulation of neuromuscular junction development	1	0	1	16	0.272871	0.67474	TRINITY_DN18827_c0_g1	-
BP	GO:0032273	positive regulation of protein polymerization	0	2	2	52	0.273502	0.67474	-	TRINITY_DN10804_c0_g1,TRINITY_DN12508_c0_g1
BP	GO:0045047	protein targeting to ER	0	2	2	52	0.273502	0.67474	-	TRINITY_DN31502_c0_g1,TRINITY_DN8375_c0_g1
BP	GO:0052386	cell wall thickening	1	1	2	52	0.273502	0.67474	TRINITY_DN6298_c0_g1	TRINITY_DN7290_c1_g1
BP	GO:0072599	establishment of protein localization to endoplasmic reticulum	0	2	2	52	0.273502	0.67474	-	TRINITY_DN31502_c0_g1,TRINITY_DN8375_c0_g1
BP	GO:0045184	establishment of protein localization	8	19	27	1207	0.274199	0.675149	TRINITY_DN11211_c2_g1,TRINITY_DN15688_c0_g1,TRINITY_DN23187_c0_g1,TRINITY_DN2950_c1_g1,TRINITY_DN33684_c0_g1,TRINITY_DN3412_c3_g1,TRINITY_DN43966_c0_g1,TRINITY_DN52879_c0_g1	TRINITY_DN11857_c0_g1,TRINITY_DN12309_c0_g1,TRINITY_DN12628_c0_g2,TRINITY_DN17560_c0_g1,TRINITY_DN18820_c0_g2,TRINITY_DN2043_c0_g2,TRINITY_DN20446_c0_g1,TRINITY_DN2163_c0_g2,TRINITY_DN24362_c0_g1,TRINITY_DN30762_c0_g1,TRINITY_DN31502_c0_g1,TRINITY_DN336_c1_g1,TRINITY_DN43038_c0_g1,TRINITY_DN44172_c0_g1,TRINITY_DN46791_c0_g1,TRINITY_DN4916_c0_g1,TRINITY_DN8375_c0_g1,TRINITY_DN8831_c1_g1,TRINITY_DN…
BP	GO:0009615	response to virus	3	3	6	222	0.274279	0.675149	TRINITY_DN42707_c0_g1,TRINITY_DN54269_c0_g1,TRINITY_DN6583_c1_g2	TRINITY_DN14944_c0_g2,TRINITY_DN34585_c0_g1,TRINITY_DN38670_c0_g1
CC	GO:0009504	cell plate	1	1	2	54	0.274857	0.712878	TRINITY_DN3412_c3_g1	TRINITY_DN213_c0_g4
MF	GO:0002161	aminoacyl-tRNA editing activity	0	1	1	16	0.274922	0.510256	-	TRINITY_DN13910_c0_g2
MF	GO:0005545	1-phosphatidylinositol binding	1	0	1	16	0.274922	0.510256	TRINITY_DN5259_c0_g1	-
MF	GO:0008312	7S RNA binding	0	1	1	16	0.274922	0.510256	-	TRINITY_DN31502_c0_g1
BP	GO:0000209	protein polyubiquitination	2	2	4	135	0.276267	0.678711	TRINITY_DN21889_c0_g1,TRINITY_DN6944_c0_g1	TRINITY_DN2078_c1_g1,TRINITY_DN51040_c0_g1
BP	GO:0019752	carboxylic acid metabolic process	18	17	35	1595	0.276341	0.678711	TRINITY_DN14316_c0_g3,TRINITY_DN1792_c0_g2,TRINITY_DN1976_c0_g1,TRINITY_DN2129_c0_g2,TRINITY_DN23207_c0_g1,TRINITY_DN26460_c1_g1,TRINITY_DN3282_c1_g2,TRINITY_DN34715_c0_g2,TRINITY_DN4273_c0_g1,TRINITY_DN5353_c1_g1,TRINITY_DN5562_c0_g1,TRINITY_DN5600_c0_g1,TRINITY_DN6298_c0_g1,TRINITY_DN6607_c0_g2,TRINITY_DN6622_c0_g1,TRINITY_DN7719_c1_g1,TRINITY_DN8918_c0_g2,TRINITY_DN9848_c0_g1	TRINITY_DN10508_c0_g1,TRINITY_DN12816_c0_g1,TRINITY_DN13116_c0_g1,TRINITY_DN13910_c0_g2,TRINITY_DN14331_c0_g1,TRINITY_DN17173_c0_g2,TRINITY_DN18126_c0_g1,TRINITY_DN19296_c0_g2,TRINITY_DN19978_c0_g1,TRINITY_DN20941_c0_g1,TRINITY_DN23111_c0_g1,TRINITY_DN239_c6_g1,TRINITY_DN2494_c1_g2,TRINITY_DN38195_c0_g1,TRINITY_DN5668_c0_g2,TRINITY_DN7894_c0_g1,TRINITY_DN7894_c0_g2
CC	GO:0046658	anchored component of plasma membrane	2	2	4	140	0.277568	0.712878	TRINITY_DN1356_c0_g2,TRINITY_DN45077_c0_g1	TRINITY_DN4745_c0_g1,TRINITY_DN9937_c0_g1
BP	GO:0034754	cellular hormone metabolic process	2	1	3	93	0.277667	0.680453	TRINITY_DN23219_c0_g1,TRINITY_DN6298_c0_g1	TRINITY_DN14746_c0_g1
BP	GO:0045132	meiotic chromosome segregation	0	3	3	93	0.277667	0.680453	-	TRINITY_DN2163_c0_g2,TRINITY_DN433_c3_g2,TRINITY_DN842_c3_g1
CC	GO:0005786	signal recognition particle, endoplasmic reticulum targeting	0	1	1	17	0.27898	0.712878	-	TRINITY_DN31502_c0_g1
CC	GO:0048500	signal recognition particle	0	1	1	17	0.27898	0.712878	-	TRINITY_DN31502_c0_g1
BP	GO:0046394	carboxylic acid biosynthetic process	9	12	21	923	0.279424	0.684001	TRINITY_DN14316_c0_g3,TRINITY_DN1976_c0_g1,TRINITY_DN26460_c1_g1,TRINITY_DN5353_c1_g1,TRINITY_DN5562_c0_g1,TRINITY_DN6298_c0_g1,TRINITY_DN6607_c0_g2,TRINITY_DN8918_c0_g2,TRINITY_DN9848_c0_g1	TRINITY_DN10508_c0_g1,TRINITY_DN12816_c0_g1,TRINITY_DN13116_c0_g1,TRINITY_DN17173_c0_g2,TRINITY_DN19296_c0_g2,TRINITY_DN19978_c0_g1,TRINITY_DN23111_c0_g1,TRINITY_DN239_c6_g1,TRINITY_DN2494_c1_g2,TRINITY_DN5668_c0_g2,TRINITY_DN7894_c0_g1,TRINITY_DN7894_c0_g2
BP	GO:0048609	multicellular organismal reproductive process	5	3	8	314	0.280258	0.685168	TRINITY_DN18827_c0_g1,TRINITY_DN399_c4_g2,TRINITY_DN52879_c0_g1,TRINITY_DN6233_c0_g2,TRINITY_DN8710_c1_g1	TRINITY_DN213_c0_g4,TRINITY_DN2163_c0_g2,TRINITY_DN28155_c0_g2
BP	GO:0002229	defense response to oomycetes	0	2	2	53	0.280832	0.685168	-	TRINITY_DN43038_c0_g1,TRINITY_DN7290_c1_g1
BP	GO:0034250	positive regulation of cellular amide metabolic process	1	1	2	53	0.280832	0.685168	TRINITY_DN870_c0_g3	TRINITY_DN45234_c0_g1
BP	GO:0009267	cellular response to starvation	3	4	7	269	0.281291	0.68553	TRINITY_DN18827_c0_g1,TRINITY_DN33684_c0_g1,TRINITY_DN34715_c0_g2	TRINITY_DN371_c0_g1,TRINITY_DN7271_c1_g1,TRINITY_DN7894_c0_g1,TRINITY_DN7894_c0_g2
CC	GO:0044815	DNA packaging complex	1	2	3	97	0.281644	0.712878	TRINITY_DN8420_c0_g1	TRINITY_DN12367_c0_g1,TRINITY_DN7535_c0_g1
BP	GO:0009414	response to water deprivation	4	9	13	546	0.282167	0.686206	TRINITY_DN11211_c2_g1,TRINITY_DN34715_c0_g2,TRINITY_DN4398_c0_g2,TRINITY_DN8710_c1_g1	TRINITY_DN14191_c0_g3,TRINITY_DN14910_c0_g1,TRINITY_DN17074_c0_g1,TRINITY_DN18603_c0_g1,TRINITY_DN2078_c1_g1,TRINITY_DN30430_c0_g2,TRINITY_DN43038_c0_g1,TRINITY_DN44953_c0_g1,TRINITY_DN5668_c0_g2
BP	GO:0140013	meiotic nuclear division	1	4	5	180	0.282316	0.686206	TRINITY_DN3452_c1_g1	TRINITY_DN213_c0_g4,TRINITY_DN2163_c0_g2,TRINITY_DN433_c3_g2,TRINITY_DN842_c3_g1
BP	GO:0009640	photomorphogenesis	1	2	3	94	0.283032	0.686206	TRINITY_DN1203_c0_g2	TRINITY_DN17391_c0_g1,TRINITY_DN40306_c0_g1
BP	GO:2000024	regulation of leaf development	2	1	3	94	0.283032	0.686206	TRINITY_DN19482_c0_g1,TRINITY_DN8710_c1_g1	TRINITY_DN12851_c0_g1
BP	GO:0007059	chromosome segregation	2	4	6	225	0.284403	0.686206	TRINITY_DN19164_c0_g7,TRINITY_DN8420_c0_g1	TRINITY_DN2163_c0_g2,TRINITY_DN433_c3_g2,TRINITY_DN7535_c0_g1,TRINITY_DN842_c3_g1
BP	GO:0018105	peptidyl-serine phosphorylation	4	0	4	137	0.285049	0.686206	TRINITY_DN1665_c0_g1,TRINITY_DN18161_c0_g1,TRINITY_DN25770_c0_g2,TRINITY_DN9848_c0_g1	-
BP	GO:0016053	organic acid biosynthetic process	9	12	21	927	0.286045	0.686206	TRINITY_DN14316_c0_g3,TRINITY_DN1976_c0_g1,TRINITY_DN26460_c1_g1,TRINITY_DN5353_c1_g1,TRINITY_DN5562_c0_g1,TRINITY_DN6298_c0_g1,TRINITY_DN6607_c0_g2,TRINITY_DN8918_c0_g2,TRINITY_DN9848_c0_g1	TRINITY_DN10508_c0_g1,TRINITY_DN12816_c0_g1,TRINITY_DN13116_c0_g1,TRINITY_DN17173_c0_g2,TRINITY_DN19296_c0_g2,TRINITY_DN19978_c0_g1,TRINITY_DN23111_c0_g1,TRINITY_DN239_c6_g1,TRINITY_DN2494_c1_g2,TRINITY_DN5668_c0_g2,TRINITY_DN7894_c0_g1,TRINITY_DN7894_c0_g2
BP	GO:0071702	organic substance transport	14	26	40	1847	0.287054	0.686206	TRINITY_DN11211_c2_g1,TRINITY_DN13016_c0_g1,TRINITY_DN1356_c0_g2,TRINITY_DN13796_c1_g2,TRINITY_DN15688_c0_g1,TRINITY_DN16390_c0_g2,TRINITY_DN18827_c0_g1,TRINITY_DN23187_c0_g1,TRINITY_DN2950_c1_g1,TRINITY_DN33684_c0_g1,TRINITY_DN3412_c3_g1,TRINITY_DN43966_c0_g1,TRINITY_DN52879_c0_g1,TRINITY_DN6607_c0_g2	TRINITY_DN12309_c0_g1,TRINITY_DN12628_c0_g2,TRINITY_DN12954_c0_g1,TRINITY_DN15955_c1_g2,TRINITY_DN17560_c0_g1,TRINITY_DN18820_c0_g2,TRINITY_DN19421_c0_g1,TRINITY_DN2043_c0_g2,TRINITY_DN20446_c0_g1,TRINITY_DN2163_c0_g2,TRINITY_DN24362_c0_g1,TRINITY_DN2937_c1_g1,TRINITY_DN30762_c0_g1,TRINITY_DN31502_c0_g1,TRINITY_DN336_c1_g1,TRINITY_DN37548_c0_g3,TRINITY_DN43038_c0_g1,TRINITY_DN44172_c0_g1,TRINITY_…
BP	GO:0006308	DNA catabolic process	0	1	1	17	0.287216	0.686206	-	TRINITY_DN433_c3_g2
BP	GO:0006522	alanine metabolic process	0	1	1	17	0.287216	0.686206	-	TRINITY_DN10508_c0_g1
BP	GO:0009078	pyruvate family amino acid metabolic process	0	1	1	17	0.287216	0.686206	-	TRINITY_DN10508_c0_g1
BP	GO:0010343	singlet oxygen-mediated programmed cell death	0	1	1	17	0.287216	0.686206	-	TRINITY_DN24597_c0_g2
BP	GO:0015770	sucrose transport	1	0	1	17	0.287216	0.686206	TRINITY_DN6607_c0_g2	-
BP	GO:0033206	meiotic cytokinesis	0	1	1	17	0.287216	0.686206	-	TRINITY_DN213_c0_g4
BP	GO:0051963	regulation of synapse assembly	1	0	1	17	0.287216	0.686206	TRINITY_DN18827_c0_g1	-
BP	GO:0080111	DNA demethylation	1	0	1	17	0.287216	0.686206	TRINITY_DN25322_c0_g1	-
BP	GO:0080171	lytic vacuole organization	1	0	1	17	0.287216	0.686206	TRINITY_DN18827_c0_g1	-
MF	GO:0030247	polysaccharide binding	1	2	3	94	0.28744	0.525887	TRINITY_DN45077_c0_g1	TRINITY_DN4745_c0_g1,TRINITY_DN9937_c0_g1
MF	GO:0016462	pyrophosphatase activity	11	22	33	1494	0.287683	0.525887	TRINITY_DN14669_c0_g1,TRINITY_DN1665_c0_g1,TRINITY_DN16840_c1_g1,TRINITY_DN19164_c0_g7,TRINITY_DN19715_c0_g2,TRINITY_DN3452_c1_g1,TRINITY_DN34849_c0_g1,TRINITY_DN42707_c0_g1,TRINITY_DN448_c1_g1,TRINITY_DN47255_c0_g1,TRINITY_DN58890_c0_g1	TRINITY_DN10188_c2_g1,TRINITY_DN10909_c0_g1,TRINITY_DN14034_c0_g2,TRINITY_DN14191_c0_g3,TRINITY_DN15422_c0_g1,TRINITY_DN16546_c0_g1,TRINITY_DN17074_c0_g1,TRINITY_DN17806_c0_g1,TRINITY_DN18223_c1_g2,TRINITY_DN18603_c0_g1,TRINITY_DN23579_c1_g1,TRINITY_DN24326_c1_g1,TRINITY_DN297_c0_g1,TRINITY_DN31502_c0_g1,TRINITY_DN3361_c0_g3,TRINITY_DN34585_c0_g1,TRINITY_DN433_c0_g3,TRINITY_DN433_c3_g2,TRINITY_DN…
BP	GO:0010104	regulation of ethylene-activated signaling pathway	2	0	2	54	0.288156	0.686206	TRINITY_DN1976_c0_g1,TRINITY_DN9848_c0_g1	-
BP	GO:0018108	peptidyl-tyrosine phosphorylation	1	1	2	54	0.288156	0.686206	TRINITY_DN26929_c0_g1	TRINITY_DN213_c0_g4
BP	GO:0018212	peptidyl-tyrosine modification	1	1	2	54	0.288156	0.686206	TRINITY_DN26929_c0_g1	TRINITY_DN213_c0_g4
BP	GO:0070297	regulation of phosphorelay signal transduction system	2	0	2	54	0.288156	0.686206	TRINITY_DN1976_c0_g1,TRINITY_DN9848_c0_g1	-
BP	GO:0010212	response to ionizing radiation	1	2	3	95	0.288406	0.686206	TRINITY_DN58890_c0_g1	TRINITY_DN15422_c0_g1,TRINITY_DN7271_c1_g1
CC	GO:0032153	cell division site	0	2	2	56	0.289013	0.712878	-	TRINITY_DN12508_c0_g1,TRINITY_DN30762_c0_g1
MF	GO:0003689	DNA clamp loader activity	1	0	1	17	0.289352	0.525887	TRINITY_DN19715_c0_g2	-
MF	GO:0008143	poly(A) binding	0	1	1	17	0.289352	0.525887	-	TRINITY_DN7267_c1_g2
MF	GO:0016889	endodeoxyribonuclease activity, producing 3'-phosphomonoesters	0	1	1	17	0.289352	0.525887	-	TRINITY_DN433_c3_g2
BP	GO:0071705	nitrogen compound transport	10	23	33	1508	0.289369	0.686485	TRINITY_DN11211_c2_g1,TRINITY_DN13796_c1_g2,TRINITY_DN15688_c0_g1,TRINITY_DN16390_c0_g2,TRINITY_DN23187_c0_g1,TRINITY_DN2950_c1_g1,TRINITY_DN33684_c0_g1,TRINITY_DN3412_c3_g1,TRINITY_DN43966_c0_g1,TRINITY_DN52879_c0_g1	TRINITY_DN12309_c0_g1,TRINITY_DN12628_c0_g2,TRINITY_DN15955_c1_g2,TRINITY_DN17560_c0_g1,TRINITY_DN18820_c0_g2,TRINITY_DN19421_c0_g1,TRINITY_DN2043_c0_g2,TRINITY_DN20446_c0_g1,TRINITY_DN2163_c0_g2,TRINITY_DN24362_c0_g1,TRINITY_DN2937_c1_g1,TRINITY_DN30762_c0_g1,TRINITY_DN31502_c0_g1,TRINITY_DN336_c1_g1,TRINITY_DN43038_c0_g1,TRINITY_DN44172_c0_g1,TRINITY_DN46791_c0_g1,TRINITY_DN4916_c0_g1,TRINITY_D…
BP	GO:0006766	vitamin metabolic process	1	3	4	138	0.289456	0.686485	TRINITY_DN6607_c0_g2	TRINITY_DN239_c6_g1,TRINITY_DN7894_c0_g1,TRINITY_DN7894_c0_g2
BP	GO:0018209	peptidyl-serine modification	4	0	4	138	0.289456	0.686485	TRINITY_DN1665_c0_g1,TRINITY_DN18161_c0_g1,TRINITY_DN25770_c0_g2,TRINITY_DN9848_c0_g1	-
MF	GO:0004722	protein serine/threonine phosphatase activity	0	4	4	137	0.29031	0.525887	-	TRINITY_DN12963_c0_g2,TRINITY_DN14267_c0_g2,TRINITY_DN18782_c0_g1,TRINITY_DN297_c0_g1
MF	GO:0005548	phospholipid transporter activity	0	2	2	54	0.291617	0.525887	-	TRINITY_DN30762_c0_g1,TRINITY_DN31502_c0_g1
MF	GO:0016679	oxidoreductase activity, acting on diphenols and related substances as donors	1	1	2	54	0.291617	0.525887	TRINITY_DN9604_c0_g1	TRINITY_DN7009_c0_g2
MF	GO:0030276	clathrin binding	1	1	2	54	0.291617	0.525887	TRINITY_DN5259_c0_g1	TRINITY_DN2043_c0_g2
CC	GO:0000812	Swr1 complex	0	1	1	18	0.292728	0.712878	-	TRINITY_DN842_c3_g1
CC	GO:0019774	proteasome core complex, beta-subunit complex	1	0	1	18	0.292728	0.712878	TRINITY_DN9789_c0_g1	-
CC	GO:0031350	intrinsic component of plastid membrane	1	0	1	18	0.292728	0.712878	TRINITY_DN23187_c0_g1	-
CC	GO:0031351	integral component of plastid membrane	1	0	1	18	0.292728	0.712878	TRINITY_DN23187_c0_g1	-
CC	GO:0032300	mismatch repair complex	0	1	1	18	0.292728	0.712878	-	TRINITY_DN7271_c1_g1
CC	GO:0120111	neuron projection cytoplasm	1	0	1	18	0.292728	0.712878	TRINITY_DN19164_c0_g7	-
BP	GO:0009415	response to water	4	9	13	551	0.292963	0.694058	TRINITY_DN11211_c2_g1,TRINITY_DN34715_c0_g2,TRINITY_DN4398_c0_g2,TRINITY_DN8710_c1_g1	TRINITY_DN14191_c0_g3,TRINITY_DN14910_c0_g1,TRINITY_DN17074_c0_g1,TRINITY_DN18603_c0_g1,TRINITY_DN2078_c1_g1,TRINITY_DN30430_c0_g2,TRINITY_DN43038_c0_g1,TRINITY_DN44953_c0_g1,TRINITY_DN5668_c0_g2
BP	GO:0001666	response to hypoxia	3	1	4	139	0.293872	0.695465	TRINITY_DN1976_c0_g1,TRINITY_DN8710_c1_g1,TRINITY_DN9848_c0_g1	TRINITY_DN10508_c0_g1
CC	GO:0098800	inner mitochondrial membrane protein complex	3	1	4	144	0.294588	0.713213	TRINITY_DN448_c1_g1,TRINITY_DN46903_c0_g1,TRINITY_DN4739_c1_g1	TRINITY_DN2163_c0_g2
BP	GO:0002009	morphogenesis of an epithelium	0	2	2	55	0.295472	0.698503	-	TRINITY_DN17943_c0_g1,TRINITY_DN6611_c0_g1
BP	GO:0030001	metal ion transport	3	8	11	459	0.296982	0.700972	TRINITY_DN14365_c0_g1,TRINITY_DN16604_c0_g2,TRINITY_DN37065_c1_g1	TRINITY_DN11385_c0_g2,TRINITY_DN13087_c0_g1,TRINITY_DN14340_c0_g1,TRINITY_DN16942_c0_g1,TRINITY_DN26357_c0_g1,TRINITY_DN2769_c0_g1,TRINITY_DN37548_c0_g3,TRINITY_DN7290_c1_g1
CC	GO:0030136	clathrin-coated vesicle	1	2	3	100	0.297235	0.715438	TRINITY_DN5259_c0_g1	TRINITY_DN2043_c0_g2,TRINITY_DN4916_c0_g1
MF	GO:0004674	protein serine/threonine kinase activity	13	15	28	1261	0.298098	0.525887	TRINITY_DN11531_c0_g1,TRINITY_DN15340_c0_g1,TRINITY_DN15739_c0_g1,TRINITY_DN1665_c0_g1,TRINITY_DN18161_c0_g1,TRINITY_DN1976_c0_g1,TRINITY_DN2029_c1_g1,TRINITY_DN25770_c0_g2,TRINITY_DN26929_c0_g1,TRINITY_DN27245_c0_g1,TRINITY_DN3402_c1_g2,TRINITY_DN6203_c0_g1,TRINITY_DN9848_c0_g1	TRINITY_DN11345_c0_g1,TRINITY_DN11857_c0_g1,TRINITY_DN14937_c0_g1,TRINITY_DN16774_c0_g1,TRINITY_DN17943_c0_g1,TRINITY_DN213_c0_g4,TRINITY_DN21330_c0_g1,TRINITY_DN2163_c0_g2,TRINITY_DN34117_c0_g1,TRINITY_DN3502_c1_g1,TRINITY_DN371_c0_g1,TRINITY_DN50_c3_g1,TRINITY_DN7535_c0_g1,TRINITY_DN8831_c1_g1,TRINITY_DN8985_c0_g1
MF	GO:0016818	hydrolase activity, acting on acid anhydrides, in phosphorus-containing anhydrides	11	22	33	1502	0.298454	0.525887	TRINITY_DN14669_c0_g1,TRINITY_DN1665_c0_g1,TRINITY_DN16840_c1_g1,TRINITY_DN19164_c0_g7,TRINITY_DN19715_c0_g2,TRINITY_DN3452_c1_g1,TRINITY_DN34849_c0_g1,TRINITY_DN42707_c0_g1,TRINITY_DN448_c1_g1,TRINITY_DN47255_c0_g1,TRINITY_DN58890_c0_g1	TRINITY_DN10188_c2_g1,TRINITY_DN10909_c0_g1,TRINITY_DN14034_c0_g2,TRINITY_DN14191_c0_g3,TRINITY_DN15422_c0_g1,TRINITY_DN16546_c0_g1,TRINITY_DN17074_c0_g1,TRINITY_DN17806_c0_g1,TRINITY_DN18223_c1_g2,TRINITY_DN18603_c0_g1,TRINITY_DN23579_c1_g1,TRINITY_DN24326_c1_g1,TRINITY_DN297_c0_g1,TRINITY_DN31502_c0_g1,TRINITY_DN3361_c0_g3,TRINITY_DN34585_c0_g1,TRINITY_DN433_c0_g3,TRINITY_DN433_c3_g2,TRINITY_DN…
BP	GO:0006767	water-soluble vitamin metabolic process	0	3	3	97	0.299175	0.700972	-	TRINITY_DN239_c6_g1,TRINITY_DN7894_c0_g1,TRINITY_DN7894_c0_g2
BP	GO:0033365	protein localization to organelle	2	9	11	460	0.299379	0.700972	TRINITY_DN23187_c0_g1,TRINITY_DN52879_c0_g1	TRINITY_DN10750_c0_g1,TRINITY_DN20446_c0_g1,TRINITY_DN2163_c0_g2,TRINITY_DN31502_c0_g1,TRINITY_DN44172_c0_g1,TRINITY_DN7271_c1_g1,TRINITY_DN8375_c0_g1,TRINITY_DN842_c3_g1,TRINITY_DN9966_c0_g1
MF	GO:0052689	carboxylic ester hydrolase activity	1	4	5	183	0.29985	0.525887	TRINITY_DN56563_c0_g1	TRINITY_DN13910_c0_g2,TRINITY_DN33164_c0_g5,TRINITY_DN58762_c0_g1,TRINITY_DN720_c3_g1
BP	GO:0000447	endonucleolytic cleavage in ITS1 to separate SSU-rRNA from 5.8S rRNA and LSU-rRNA from tricistronic rRNA transcript (SSU-rRNA, 5.8S rRNA, LSU-rRNA)	0	1	1	18	0.301278	0.700972	-	TRINITY_DN336_c1_g1
BP	GO:0006882	cellular zinc ion homeostasis	0	1	1	18	0.301278	0.700972	-	TRINITY_DN2769_c0_g1
BP	GO:0009452	7-methylguanosine RNA capping	1	0	1	18	0.301278	0.700972	TRINITY_DN43966_c0_g1	-
BP	GO:0009704	de-etiolation	0	1	1	18	0.301278	0.700972	-	TRINITY_DN17391_c0_g1
BP	GO:0015692	lead ion transport	0	1	1	18	0.301278	0.700972	-	TRINITY_DN7290_c1_g1
BP	GO:0015766	disaccharide transport	1	0	1	18	0.301278	0.700972	TRINITY_DN6607_c0_g2	-
BP	GO:0015772	oligosaccharide transport	1	0	1	18	0.301278	0.700972	TRINITY_DN6607_c0_g2	-
BP	GO:0016554	cytidine to uridine editing	1	0	1	18	0.301278	0.700972	TRINITY_DN4345_c0_g2	-
BP	GO:0035235	ionotropic glutamate receptor signaling pathway	1	0	1	18	0.301278	0.700972	TRINITY_DN37065_c1_g1	-
BP	GO:0035510	DNA dealkylation	1	0	1	18	0.301278	0.700972	TRINITY_DN25322_c0_g1	-
BP	GO:1905156	negative regulation of photosynthesis	0	1	1	18	0.301278	0.700972	-	TRINITY_DN44953_c0_g1
BP	GO:1990806	ligand-gated ion channel signaling pathway	1	0	1	18	0.301278	0.700972	TRINITY_DN37065_c1_g1	-
MF	GO:0045182	translation regulator activity	3	3	6	228	0.301391	0.525887	TRINITY_DN1203_c0_g2,TRINITY_DN29227_c1_g1,TRINITY_DN870_c0_g3	TRINITY_DN10654_c0_g6,TRINITY_DN24326_c1_g1,TRINITY_DN371_c0_g1
BP	GO:0044092	negative regulation of molecular function	2	5	7	276	0.303005	0.703047	TRINITY_DN17253_c0_g1,TRINITY_DN56563_c0_g1	TRINITY_DN15942_c0_g1,TRINITY_DN18598_c0_g1,TRINITY_DN24892_c0_g1,TRINITY_DN58762_c0_g1,TRINITY_DN842_c3_g1
MF	GO:0003747	translation release factor activity	1	0	1	18	0.303496	0.525887	TRINITY_DN29227_c1_g1	-
MF	GO:0004165	delta(3)-delta(2)-enoyl-CoA isomerase activity	1	0	1	18	0.303496	0.525887	TRINITY_DN1792_c0_g2	-
MF	GO:0004970	ionotropic glutamate receptor activity	1	0	1	18	0.303496	0.525887	TRINITY_DN37065_c1_g1	-
MF	GO:0005242	inward rectifier potassium channel activity	0	1	1	18	0.303496	0.525887	-	TRINITY_DN26357_c0_g1
MF	GO:0008066	glutamate receptor activity	1	0	1	18	0.303496	0.525887	TRINITY_DN37065_c1_g1	-
MF	GO:0008079	translation termination factor activity	1	0	1	18	0.303496	0.525887	TRINITY_DN29227_c1_g1	-
MF	GO:0008271	secondary active sulfate transmembrane transporter activity	0	1	1	18	0.303496	0.525887	-	TRINITY_DN27269_c0_g1
MF	GO:0022824	transmitter-gated ion channel activity	1	0	1	18	0.303496	0.525887	TRINITY_DN37065_c1_g1	-
MF	GO:0022835	transmitter-gated channel activity	1	0	1	18	0.303496	0.525887	TRINITY_DN37065_c1_g1	-
MF	GO:0030594	neurotransmitter receptor activity	1	0	1	18	0.303496	0.525887	TRINITY_DN37065_c1_g1	-
MF	GO:0047890	flavanone 4-reductase activity	1	0	1	18	0.303496	0.525887	TRINITY_DN56177_c0_g1	-
MF	GO:0052716	hydroquinone:oxygen oxidoreductase activity	1	0	1	18	0.303496	0.525887	TRINITY_DN9604_c0_g1	-
MF	GO:0102483	scopolin beta-glucosidase activity	1	0	1	18	0.303496	0.525887	TRINITY_DN41385_c0_g1	-
MF	GO:0016879	ligase activity, forming carbon-nitrogen bonds	0	3	3	97	0.303745	0.525887	-	TRINITY_DN1276_c2_g1,TRINITY_DN19296_c0_g2,TRINITY_DN3654_c0_g2
BP	GO:0007017	microtubule-based process	3	8	11	462	0.304187	0.703047	TRINITY_DN1665_c0_g1,TRINITY_DN19164_c0_g7,TRINITY_DN25770_c0_g2	TRINITY_DN12508_c0_g1,TRINITY_DN1344_c1_g1,TRINITY_DN16469_c0_g1,TRINITY_DN17806_c0_g1,TRINITY_DN213_c0_g4,TRINITY_DN25023_c0_g1,TRINITY_DN30762_c0_g1,TRINITY_DN5933_c2_g1
BP	GO:0009620	response to fungus	6	6	12	509	0.304223	0.703047	TRINITY_DN15340_c0_g1,TRINITY_DN16604_c0_g2,TRINITY_DN17253_c0_g1,TRINITY_DN54269_c0_g1,TRINITY_DN8710_c1_g1,TRINITY_DN9097_c1_g1	TRINITY_DN213_c0_g4,TRINITY_DN30430_c0_g2,TRINITY_DN43038_c0_g1,TRINITY_DN58762_c0_g1,TRINITY_DN7290_c1_g1,TRINITY_DN9043_c0_g1
CC	GO:0005774	vacuolar membrane	4	16	20	921	0.304557	0.728576	TRINITY_DN18827_c0_g1,TRINITY_DN33684_c0_g1,TRINITY_DN3402_c1_g2,TRINITY_DN9861_c0_g1	TRINITY_DN10685_c0_g1,TRINITY_DN10909_c0_g1,TRINITY_DN16546_c0_g1,TRINITY_DN16942_c0_g1,TRINITY_DN18223_c1_g2,TRINITY_DN19421_c0_g1,TRINITY_DN2769_c0_g1,TRINITY_DN3361_c0_g3,TRINITY_DN46791_c0_g1,TRINITY_DN4916_c0_g1,TRINITY_DN58762_c0_g1,TRINITY_DN7267_c1_g2,TRINITY_DN7290_c1_g1,TRINITY_DN7873_c0_g1,TRINITY_DN8542_c0_g1,TRINITY_DN9931_c0_g1
BP	GO:0140352	export from cell	2	5	7	277	0.306136	0.703047	TRINITY_DN11211_c2_g1,TRINITY_DN13796_c1_g2	TRINITY_DN13087_c0_g1,TRINITY_DN21330_c0_g1,TRINITY_DN371_c0_g1,TRINITY_DN43038_c0_g1,TRINITY_DN4916_c0_g1
CC	GO:0005744	TIM23 mitochondrial import inner membrane translocase complex	0	1	1	19	0.306213	0.728576	-	TRINITY_DN2163_c0_g2
MF	GO:0016817	hydrolase activity, acting on acid anhydrides	11	22	33	1508	0.306626	0.529558	TRINITY_DN14669_c0_g1,TRINITY_DN1665_c0_g1,TRINITY_DN16840_c1_g1,TRINITY_DN19164_c0_g7,TRINITY_DN19715_c0_g2,TRINITY_DN3452_c1_g1,TRINITY_DN34849_c0_g1,TRINITY_DN42707_c0_g1,TRINITY_DN448_c1_g1,TRINITY_DN47255_c0_g1,TRINITY_DN58890_c0_g1	TRINITY_DN10188_c2_g1,TRINITY_DN10909_c0_g1,TRINITY_DN14034_c0_g2,TRINITY_DN14191_c0_g3,TRINITY_DN15422_c0_g1,TRINITY_DN16546_c0_g1,TRINITY_DN17074_c0_g1,TRINITY_DN17806_c0_g1,TRINITY_DN18223_c1_g2,TRINITY_DN18603_c0_g1,TRINITY_DN23579_c1_g1,TRINITY_DN24326_c1_g1,TRINITY_DN297_c0_g1,TRINITY_DN31502_c0_g1,TRINITY_DN3361_c0_g3,TRINITY_DN34585_c0_g1,TRINITY_DN433_c0_g3,TRINITY_DN433_c3_g2,TRINITY_DN…
BP	GO:0009651	response to salt stress	6	13	19	844	0.308139	0.703047	TRINITY_DN11211_c2_g1,TRINITY_DN1203_c0_g2,TRINITY_DN28180_c0_g1,TRINITY_DN3282_c1_g2,TRINITY_DN3402_c1_g2,TRINITY_DN4398_c0_g2	TRINITY_DN11554_c0_g5,TRINITY_DN12851_c0_g1,TRINITY_DN13087_c0_g1,TRINITY_DN14910_c0_g1,TRINITY_DN16546_c0_g1,TRINITY_DN16942_c0_g1,TRINITY_DN18223_c1_g2,TRINITY_DN19296_c0_g2,TRINITY_DN213_c0_g4,TRINITY_DN3361_c0_g3,TRINITY_DN37548_c0_g3,TRINITY_DN5668_c0_g2,TRINITY_DN9743_c0_g1
BP	GO:0044087	regulation of cellular component biogenesis	1	7	8	324	0.308958	0.703047	TRINITY_DN18827_c0_g1	TRINITY_DN10804_c0_g1,TRINITY_DN12508_c0_g1,TRINITY_DN12679_c0_g1,TRINITY_DN15942_c0_g1,TRINITY_DN18598_c0_g1,TRINITY_DN24892_c0_g1,TRINITY_DN56445_c0_g1
BP	GO:0044242	cellular lipid catabolic process	3	2	5	187	0.309109	0.703047	TRINITY_DN1792_c0_g2,TRINITY_DN23207_c0_g1,TRINITY_DN7719_c1_g1	TRINITY_DN18126_c0_g1,TRINITY_DN38195_c0_g1
BP	GO:0006972	hyperosmotic response	0	3	3	99	0.309966	0.703047	-	TRINITY_DN19296_c0_g2,TRINITY_DN213_c0_g4,TRINITY_DN5668_c0_g2
BP	GO:0009309	amine biosynthetic process	2	0	2	57	0.310068	0.703047	TRINITY_DN3940_c0_g2,TRINITY_DN6298_c0_g1	-
BP	GO:0042401	cellular biogenic amine biosynthetic process	2	0	2	57	0.310068	0.703047	TRINITY_DN3940_c0_g2,TRINITY_DN6298_c0_g1	-
BP	GO:0048729	tissue morphogenesis	0	2	2	57	0.310068	0.703047	-	TRINITY_DN17943_c0_g1,TRINITY_DN6611_c0_g1
BP	GO:0098586	cellular response to virus	1	1	2	57	0.310068	0.703047	TRINITY_DN42707_c0_g1	TRINITY_DN34585_c0_g1
MF	GO:0016787	hydrolase activity	33	63	96	4605	0.310917	0.534925	TRINITY_DN11434_c2_g1,TRINITY_DN12435_c0_g3,TRINITY_DN12435_c0_g4,TRINITY_DN12595_c0_g1,TRINITY_DN14669_c0_g1,TRINITY_DN1665_c0_g1,TRINITY_DN16840_c1_g1,TRINITY_DN17145_c0_g1,TRINITY_DN18973_c0_g1,TRINITY_DN19164_c0_g7,TRINITY_DN19715_c0_g2,TRINITY_DN20095_c0_g2,TRINITY_DN23207_c0_g1,TRINITY_DN28150_c0_g1,TRINITY_DN31790_c0_g3,TRINITY_DN33207_c0_g1,TRINITY_DN33207_c0_g2,TRINITY_DN339_c0_g2,TRINIT…	TRINITY_DN10188_c2_g1,TRINITY_DN10654_c0_g6,TRINITY_DN10909_c0_g1,TRINITY_DN12404_c0_g1,TRINITY_DN12963_c0_g2,TRINITY_DN1344_c1_g1,TRINITY_DN13579_c0_g1,TRINITY_DN1374_c0_g1,TRINITY_DN13910_c0_g2,TRINITY_DN14034_c0_g2,TRINITY_DN14191_c0_g3,TRINITY_DN14267_c0_g2,TRINITY_DN14397_c0_g1,TRINITY_DN14598_c0_g4,TRINITY_DN15422_c0_g1,TRINITY_DN16296_c0_g2,TRINITY_DN16546_c0_g1,TRINITY_DN16587_c0_g1,TRINI…
MF	GO:0015631	tubulin binding	3	5	8	322	0.311271	0.534925	TRINITY_DN1665_c0_g1,TRINITY_DN19164_c0_g7,TRINITY_DN25770_c0_g2	TRINITY_DN12508_c0_g1,TRINITY_DN14034_c0_g2,TRINITY_DN16469_c0_g1,TRINITY_DN17806_c0_g1,TRINITY_DN25023_c0_g1
BP	GO:0006887	exocytosis	1	3	4	143	0.311617	0.703047	TRINITY_DN11211_c2_g1	TRINITY_DN371_c0_g1,TRINITY_DN43038_c0_g1,TRINITY_DN4916_c0_g1
BP	GO:0008154	actin polymerization or depolymerization	0	4	4	143	0.311617	0.703047	-	TRINITY_DN10804_c0_g1,TRINITY_DN12679_c0_g1,TRINITY_DN20101_c0_g1,TRINITY_DN56445_c0_g1
BP	GO:0071214	cellular response to abiotic stimulus	2	6	8	325	0.311863	0.703047	TRINITY_DN11211_c2_g1,TRINITY_DN37065_c1_g1	TRINITY_DN14340_c0_g1,TRINITY_DN17391_c0_g1,TRINITY_DN297_c0_g1,TRINITY_DN31574_c0_g1,TRINITY_DN371_c0_g1,TRINITY_DN7271_c1_g1
BP	GO:0104004	cellular response to environmental stimulus	2	6	8	325	0.311863	0.703047	TRINITY_DN11211_c2_g1,TRINITY_DN37065_c1_g1	TRINITY_DN14340_c0_g1,TRINITY_DN17391_c0_g1,TRINITY_DN297_c0_g1,TRINITY_DN31574_c0_g1,TRINITY_DN371_c0_g1,TRINITY_DN7271_c1_g1
CC	GO:0043005	neuron projection	1	2	3	103	0.312875	0.735947	TRINITY_DN19164_c0_g7	TRINITY_DN17943_c0_g1,TRINITY_DN7271_c1_g1
MF	GO:0016874	ligase activity	3	6	9	369	0.31382	0.536122	TRINITY_DN25322_c0_g1,TRINITY_DN4273_c0_g1,TRINITY_DN448_c1_g1	TRINITY_DN1276_c2_g1,TRINITY_DN13910_c0_g2,TRINITY_DN19296_c0_g2,TRINITY_DN20941_c0_g1,TRINITY_DN3654_c0_g2,TRINITY_DN6983_c0_g2
BP	GO:0002283	neutrophil activation involved in immune response	0	1	1	19	0.315064	0.703047	-	TRINITY_DN4916_c0_g1
BP	GO:0002444	myeloid leukocyte mediated immunity	0	1	1	19	0.315064	0.703047	-	TRINITY_DN4916_c0_g1
BP	GO:0002446	neutrophil mediated immunity	0	1	1	19	0.315064	0.703047	-	TRINITY_DN4916_c0_g1
BP	GO:0006273	lagging strand elongation	1	0	1	19	0.315064	0.703047	TRINITY_DN25322_c0_g1	-
BP	GO:0009697	salicylic acid biosynthetic process	0	1	1	19	0.315064	0.703047	-	TRINITY_DN12816_c0_g1
BP	GO:0010161	red light signaling pathway	0	1	1	19	0.315064	0.703047	-	TRINITY_DN297_c0_g1
BP	GO:0010444	guard mother cell differentiation	1	0	1	19	0.315064	0.703047	TRINITY_DN6203_c0_g1	-
BP	GO:0016107	sesquiterpenoid catabolic process	1	0	1	19	0.315064	0.703047	TRINITY_DN7719_c1_g1	-
BP	GO:0016358	dendrite development	0	1	1	19	0.315064	0.703047	-	TRINITY_DN17943_c0_g1
BP	GO:0030150	protein import into mitochondrial matrix	0	1	1	19	0.315064	0.703047	-	TRINITY_DN2163_c0_g2
BP	GO:0032092	positive regulation of protein binding	0	1	1	19	0.315064	0.703047	-	TRINITY_DN12479_c1_g2
BP	GO:0042119	neutrophil activation	0	1	1	19	0.315064	0.703047	-	TRINITY_DN4916_c0_g1
BP	GO:0043290	apocarotenoid catabolic process	1	0	1	19	0.315064	0.703047	TRINITY_DN7719_c1_g1	-
BP	GO:0043299	leukocyte degranulation	0	1	1	19	0.315064	0.703047	-	TRINITY_DN4916_c0_g1
BP	GO:0043312	neutrophil degranulation	0	1	1	19	0.315064	0.703047	-	TRINITY_DN4916_c0_g1
BP	GO:0045216	cell-cell junction organization	0	1	1	19	0.315064	0.703047	-	TRINITY_DN17642_c0_g1
BP	GO:0046345	abscisic acid catabolic process	1	0	1	19	0.315064	0.703047	TRINITY_DN7719_c1_g1	-
BP	GO:0046620	regulation of organ growth	0	1	1	19	0.315064	0.703047	-	TRINITY_DN12424_c0_g1
BP	GO:0051124	synaptic assembly at neuromuscular junction	1	0	1	19	0.315064	0.703047	TRINITY_DN18827_c0_g1	-
BP	GO:0055070	copper ion homeostasis	0	1	1	19	0.315064	0.703047	-	TRINITY_DN18730_c0_g1
BP	GO:0071452	cellular response to singlet oxygen	0	1	1	19	0.315064	0.703047	-	TRINITY_DN24597_c0_g2
BP	GO:1900426	positive regulation of defense response to bacterium	0	1	1	19	0.315064	0.703047	-	TRINITY_DN43038_c0_g1
BP	GO:1902358	sulfate transmembrane transport	0	1	1	19	0.315064	0.703047	-	TRINITY_DN27269_c0_g1
BP	GO:0007346	regulation of mitotic cell cycle	1	5	6	234	0.315225	0.703047	TRINITY_DN6203_c0_g1	TRINITY_DN14937_c0_g1,TRINITY_DN371_c0_g1,TRINITY_DN50_c3_g1,TRINITY_DN50285_c0_g1,TRINITY_DN8985_c0_g1
BP	GO:0051129	negative regulation of cellular component organization	0	6	6	234	0.315225	0.703047	-	TRINITY_DN12679_c0_g1,TRINITY_DN15942_c0_g1,TRINITY_DN16469_c0_g1,TRINITY_DN18598_c0_g1,TRINITY_DN24892_c0_g1,TRINITY_DN56445_c0_g1
MF	GO:0015103	inorganic anion transmembrane transporter activity	0	4	4	143	0.317175	0.536122	-	TRINITY_DN27269_c0_g1,TRINITY_DN37548_c0_g3,TRINITY_DN7873_c0_g1,TRINITY_DN8542_c0_g1
BP	GO:0000077	DNA damage checkpoint signaling	0	2	2	58	0.317343	0.705633	-	TRINITY_DN371_c0_g1,TRINITY_DN50285_c0_g1
BP	GO:0071281	cellular response to iron ion	2	0	2	58	0.317343	0.705633	TRINITY_DN1976_c0_g1,TRINITY_DN9848_c0_g1	-
BP	GO:0090332	stomatal closure	0	2	2	58	0.317343	0.705633	-	TRINITY_DN16942_c0_g1,TRINITY_DN43038_c0_g1
MF	GO:0004575	sucrose alpha-glucosidase activity	0	1	1	19	0.31736	0.536122	-	TRINITY_DN9931_c0_g1
MF	GO:0005230	extracellular ligand-gated ion channel activity	1	0	1	19	0.31736	0.536122	TRINITY_DN37065_c1_g1	-
MF	GO:0015116	sulfate transmembrane transporter activity	0	1	1	19	0.31736	0.536122	-	TRINITY_DN27269_c0_g1
MF	GO:0016886	ligase activity, forming phosphoric ester bonds	1	0	1	19	0.31736	0.536122	TRINITY_DN25322_c0_g1	-
MF	GO:0045552	dihydrokaempferol 4-reductase activity	1	0	1	19	0.31736	0.536122	TRINITY_DN56177_c0_g1	-
BP	GO:0051246	regulation of protein metabolic process	9	12	21	946	0.318204	0.706834	TRINITY_DN1203_c0_g2,TRINITY_DN12435_c0_g3,TRINITY_DN12435_c0_g4,TRINITY_DN17253_c0_g1,TRINITY_DN17553_c2_g1,TRINITY_DN18140_c0_g1,TRINITY_DN21889_c0_g1,TRINITY_DN6583_c1_g2,TRINITY_DN870_c0_g3	TRINITY_DN14937_c0_g1,TRINITY_DN23108_c0_g1,TRINITY_DN24326_c1_g1,TRINITY_DN3545_c0_g1,TRINITY_DN371_c0_g1,TRINITY_DN45234_c0_g1,TRINITY_DN50_c3_g1,TRINITY_DN50285_c0_g1,TRINITY_DN58762_c0_g1,TRINITY_DN7826_c0_g2,TRINITY_DN842_c3_g1,TRINITY_DN8985_c0_g1
CC	GO:0000315	organellar large ribosomal subunit	0	1	1	20	0.319443	0.735947	-	TRINITY_DN19493_c0_g1
CC	GO:0000421	autophagosome membrane	1	0	1	20	0.319443	0.735947	TRINITY_DN33684_c0_g1	-
CC	GO:0009509	chromoplast	0	1	1	20	0.319443	0.735947	-	TRINITY_DN44953_c0_g1
BP	GO:0012501	programmed cell death	5	7	12	516	0.320399	0.710757	TRINITY_DN17253_c0_g1,TRINITY_DN18827_c0_g1,TRINITY_DN3282_c1_g2,TRINITY_DN54269_c0_g1,TRINITY_DN870_c0_g3	TRINITY_DN11385_c0_g2,TRINITY_DN12424_c0_g1,TRINITY_DN12816_c0_g1,TRINITY_DN12851_c0_g1,TRINITY_DN16507_c0_g1,TRINITY_DN24597_c0_g2,TRINITY_DN7271_c1_g1
BP	GO:0000280	nuclear division	2	6	8	328	0.320613	0.710757	TRINITY_DN19164_c0_g7,TRINITY_DN3452_c1_g1	TRINITY_DN12508_c0_g1,TRINITY_DN213_c0_g4,TRINITY_DN2163_c0_g2,TRINITY_DN25023_c0_g1,TRINITY_DN433_c3_g2,TRINITY_DN842_c3_g1
MF	GO:0016628	oxidoreductase activity, acting on the CH-CH group of donors, NAD or NADP as acceptor	1	1	2	58	0.321037	0.539714	TRINITY_DN5330_c0_g1	TRINITY_DN10685_c0_g1
MF	GO:0051119	sugar transmembrane transporter activity	1	1	2	58	0.321037	0.539714	TRINITY_DN13016_c0_g1	TRINITY_DN12954_c0_g1
CC	GO:0005730	nucleolus	11	9	20	931	0.321546	0.735947	TRINITY_DN15340_c0_g1,TRINITY_DN1792_c0_g2,TRINITY_DN24712_c0_g1,TRINITY_DN25322_c0_g1,TRINITY_DN28180_c0_g1,TRINITY_DN317_c0_g2,TRINITY_DN42707_c0_g1,TRINITY_DN52879_c0_g1,TRINITY_DN6944_c0_g1,TRINITY_DN8420_c0_g1,TRINITY_DN9097_c1_g1	TRINITY_DN13579_c0_g1,TRINITY_DN15942_c0_g1,TRINITY_DN18598_c0_g1,TRINITY_DN24892_c0_g1,TRINITY_DN28155_c0_g2,TRINITY_DN297_c0_g1,TRINITY_DN336_c1_g1,TRINITY_DN7271_c1_g1,TRINITY_DN8375_c0_g1
MF	GO:0003779	actin binding	0	6	6	234	0.32228	0.540499	-	TRINITY_DN12507_c0_g1,TRINITY_DN12679_c0_g1,TRINITY_DN1779_c1_g1,TRINITY_DN18725_c0_g1,TRINITY_DN20101_c0_g1,TRINITY_DN56445_c0_g1
CC	GO:0019866	organelle inner membrane	6	6	12	535	0.322729	0.735947	TRINITY_DN14669_c0_g1,TRINITY_DN2950_c1_g1,TRINITY_DN448_c1_g1,TRINITY_DN46903_c0_g1,TRINITY_DN4739_c1_g1,TRINITY_DN5600_c0_g1	TRINITY_DN10750_c0_g1,TRINITY_DN2163_c0_g2,TRINITY_DN336_c1_g1,TRINITY_DN842_c3_g1,TRINITY_DN9253_c0_g1,TRINITY_DN9966_c0_g1
CC	GO:0005886	plasma membrane	25	55	80	3994	0.323388	0.735947	TRINITY_DN11211_c2_g1,TRINITY_DN11531_c0_g1,TRINITY_DN1203_c0_g2,TRINITY_DN13016_c0_g1,TRINITY_DN1356_c0_g2,TRINITY_DN13796_c1_g2,TRINITY_DN15340_c0_g1,TRINITY_DN15688_c0_g1,TRINITY_DN15739_c0_g1,TRINITY_DN16604_c0_g2,TRINITY_DN16961_c0_g1,TRINITY_DN2029_c1_g1,TRINITY_DN21889_c0_g1,TRINITY_DN23187_c0_g1,TRINITY_DN24712_c0_g1,TRINITY_DN26929_c0_g1,TRINITY_DN2950_c1_g1,TRINITY_DN3412_c3_g1,TRINITY_…	TRINITY_DN10188_c2_g1,TRINITY_DN10685_c0_g1,TRINITY_DN10857_c0_g3,TRINITY_DN11345_c0_g1,TRINITY_DN11385_c0_g2,TRINITY_DN11857_c0_g1,TRINITY_DN12424_c0_g1,TRINITY_DN12479_c1_g2,TRINITY_DN12508_c0_g1,TRINITY_DN12628_c0_g2,TRINITY_DN12816_c0_g1,TRINITY_DN12954_c0_g1,TRINITY_DN13087_c0_g1,TRINITY_DN14191_c0_g3,TRINITY_DN14331_c0_g1,TRINITY_DN14340_c0_g1,TRINITY_DN15955_c1_g2,TRINITY_DN16403_c1_g2,TRI…
BP	GO:0009553	embryo sac development	2	3	5	191	0.32458	0.716718	TRINITY_DN34715_c0_g2,TRINITY_DN8420_c0_g1	TRINITY_DN11857_c0_g1,TRINITY_DN12424_c0_g1,TRINITY_DN433_c3_g2
BP	GO:0009070	serine family amino acid biosynthetic process	1	1	2	59	0.324601	0.716718	TRINITY_DN14316_c0_g3	TRINITY_DN10508_c0_g1
BP	GO:0010951	negative regulation of endopeptidase activity	1	1	2	59	0.324601	0.716718	TRINITY_DN17253_c0_g1	TRINITY_DN842_c3_g1
BP	GO:0031647	regulation of protein stability	0	2	2	59	0.324601	0.716718	-	TRINITY_DN16469_c0_g1,TRINITY_DN20446_c0_g1
BP	GO:0006470	protein dephosphorylation	1	6	7	284	0.328221	0.717607	TRINITY_DN28150_c0_g1	TRINITY_DN12963_c0_g2,TRINITY_DN1344_c1_g1,TRINITY_DN14267_c0_g2,TRINITY_DN18782_c0_g1,TRINITY_DN297_c0_g1,TRINITY_DN6622_c0_g2
BP	GO:0042127	regulation of cell population proliferation	3	2	5	192	0.328462	0.717607	TRINITY_DN19164_c0_g7,TRINITY_DN19482_c0_g1,TRINITY_DN6203_c0_g1	TRINITY_DN13575_c0_g1,TRINITY_DN20423_c0_g1
BP	GO:0006450	regulation of translational fidelity	0	1	1	20	0.328578	0.717607	-	TRINITY_DN13910_c0_g2
BP	GO:0007416	synapse assembly	1	0	1	20	0.328578	0.717607	TRINITY_DN18827_c0_g1	-
BP	GO:0009683	indoleacetic acid metabolic process	1	0	1	20	0.328578	0.717607	TRINITY_DN6298_c0_g1	-
BP	GO:0009684	indoleacetic acid biosynthetic process	1	0	1	20	0.328578	0.717607	TRINITY_DN6298_c0_g1	-
BP	GO:0016553	base conversion or substitution editing	1	0	1	20	0.328578	0.717607	TRINITY_DN4345_c0_g2	-
BP	GO:0042436	indole-containing compound catabolic process	0	1	1	20	0.328578	0.717607	-	TRINITY_DN7290_c1_g1
BP	GO:0043928	exonucleolytic catabolism of deadenylated mRNA	0	1	1	20	0.328578	0.717607	-	TRINITY_DN24326_c1_g1
BP	GO:0046688	response to copper ion	1	0	1	20	0.328578	0.717607	TRINITY_DN9604_c0_g1	-
BP	GO:0051341	regulation of oxidoreductase activity	0	1	1	20	0.328578	0.717607	-	TRINITY_DN2078_c1_g1
CC	GO:0005743	mitochondrial inner membrane	5	4	9	391	0.329271	0.735947	TRINITY_DN14669_c0_g1,TRINITY_DN448_c1_g1,TRINITY_DN46903_c0_g1,TRINITY_DN4739_c1_g1,TRINITY_DN5600_c0_g1	TRINITY_DN10750_c0_g1,TRINITY_DN2163_c0_g2,TRINITY_DN336_c1_g1,TRINITY_DN9253_c0_g1
MF	GO:0004869	cysteine-type endopeptidase inhibitor activity	0	1	1	20	0.330948	0.548428	-	TRINITY_DN842_c3_g1
MF	GO:0016641	oxidoreductase activity, acting on the CH-NH2 group of donors, oxygen as acceptor	1	0	1	20	0.330948	0.548428	TRINITY_DN23219_c0_g1	-
MF	GO:0016742	hydroxymethyl-, formyl- and related transferase activity	0	1	1	20	0.330948	0.548428	-	TRINITY_DN239_c6_g1
MF	GO:0070717	poly-purine tract binding	0	1	1	20	0.330948	0.548428	-	TRINITY_DN7267_c1_g2
MF	GO:0140103	catalytic activity, acting on a glycoprotein	1	0	1	20	0.330948	0.548428	TRINITY_DN14990_c0_g1	-
BP	GO:0042391	regulation of membrane potential	1	2	3	103	0.331576	0.719743	TRINITY_DN16604_c0_g2	TRINITY_DN11385_c0_g2,TRINITY_DN26357_c0_g1
BP	GO:0009067	aspartate family amino acid biosynthetic process	0	2	2	60	0.331838	0.719743	-	TRINITY_DN17173_c0_g2,TRINITY_DN19296_c0_g2
BP	GO:0010466	negative regulation of peptidase activity	1	1	2	60	0.331838	0.719743	TRINITY_DN17253_c0_g1	TRINITY_DN842_c3_g1
BP	GO:0042126	nitrate metabolic process	1	1	2	60	0.331838	0.719743	TRINITY_DN34715_c0_g2	TRINITY_DN30430_c0_g2
BP	GO:0042128	nitrate assimilation	1	1	2	60	0.331838	0.719743	TRINITY_DN34715_c0_g2	TRINITY_DN30430_c0_g2
BP	GO:0045490	pectin catabolic process	1	1	2	60	0.331838	0.719743	TRINITY_DN56563_c0_g1	TRINITY_DN58762_c0_g1
BP	GO:0090329	regulation of DNA-templated DNA replication	2	0	2	60	0.331838	0.719743	TRINITY_DN19715_c0_g2,TRINITY_DN6203_c0_g1	-
CC	GO:0030018	Z disc	0	1	1	21	0.33242	0.735947	-	TRINITY_DN12424_c0_g1
CC	GO:0031305	integral component of mitochondrial inner membrane	0	1	1	21	0.33242	0.735947	-	TRINITY_DN2163_c0_g2
CC	GO:0031674	I band	0	1	1	21	0.33242	0.735947	-	TRINITY_DN12424_c0_g1
CC	GO:0035267	NuA4 histone acetyltransferase complex	0	1	1	21	0.33242	0.735947	-	TRINITY_DN842_c3_g1
CC	GO:0043189	H4/H2A histone acetyltransferase complex	0	1	1	21	0.33242	0.735947	-	TRINITY_DN842_c3_g1
BP	GO:0006897	endocytosis	6	0	6	239	0.332577	0.720638	TRINITY_DN1665_c0_g1,TRINITY_DN18161_c0_g1,TRINITY_DN18827_c0_g1,TRINITY_DN25770_c0_g2,TRINITY_DN5259_c0_g1,TRINITY_DN9848_c0_g1	-
BP	GO:0010015	root morphogenesis	3	6	9	380	0.335182	0.722723	TRINITY_DN13016_c0_g1,TRINITY_DN23207_c0_g1,TRINITY_DN26929_c0_g1	TRINITY_DN10804_c0_g1,TRINITY_DN11857_c0_g1,TRINITY_DN12679_c0_g1,TRINITY_DN3189_c2_g2,TRINITY_DN56445_c0_g1,TRINITY_DN8831_c1_g1
MF	GO:0016854	racemase and epimerase activity	2	0	2	60	0.33564	0.554883	TRINITY_DN13523_c0_g2,TRINITY_DN1792_c0_g2	-
BP	GO:0014070	response to organic cyclic compound	6	10	16	715	0.337088	0.722723	TRINITY_DN42707_c0_g1,TRINITY_DN43966_c0_g1,TRINITY_DN54269_c0_g1,TRINITY_DN7853_c0_g1,TRINITY_DN8710_c1_g1,TRINITY_DN9097_c1_g1	TRINITY_DN12816_c0_g1,TRINITY_DN14944_c0_g2,TRINITY_DN213_c0_g4,TRINITY_DN34585_c0_g1,TRINITY_DN371_c0_g1,TRINITY_DN38670_c0_g1,TRINITY_DN433_c0_g3,TRINITY_DN50285_c0_g1,TRINITY_DN7290_c1_g1,TRINITY_DN8375_c0_g1
BP	GO:0032268	regulation of cellular protein metabolic process	8	10	18	812	0.337985	0.722723	TRINITY_DN1203_c0_g2,TRINITY_DN12435_c0_g3,TRINITY_DN12435_c0_g4,TRINITY_DN17253_c0_g1,TRINITY_DN17553_c2_g1,TRINITY_DN21889_c0_g1,TRINITY_DN6583_c1_g2,TRINITY_DN870_c0_g3	TRINITY_DN14937_c0_g1,TRINITY_DN23108_c0_g1,TRINITY_DN371_c0_g1,TRINITY_DN45234_c0_g1,TRINITY_DN50_c3_g1,TRINITY_DN50285_c0_g1,TRINITY_DN58762_c0_g1,TRINITY_DN7826_c0_g2,TRINITY_DN842_c3_g1,TRINITY_DN8985_c0_g1
CC	GO:0030424	axon	1	1	2	63	0.338189	0.744233	TRINITY_DN19164_c0_g7	TRINITY_DN17943_c0_g1
BP	GO:0009787	regulation of abscisic acid-activated signaling pathway	1	3	4	149	0.338403	0.722723	TRINITY_DN34715_c0_g2	TRINITY_DN21330_c0_g1,TRINITY_DN30430_c0_g2,TRINITY_DN43038_c0_g1
BP	GO:1901419	regulation of response to alcohol	1	3	4	149	0.338403	0.722723	TRINITY_DN34715_c0_g2	TRINITY_DN21330_c0_g1,TRINITY_DN30430_c0_g2,TRINITY_DN43038_c0_g1
BP	GO:1905957	regulation of cellular response to alcohol	1	3	4	149	0.338403	0.722723	TRINITY_DN34715_c0_g2	TRINITY_DN21330_c0_g1,TRINITY_DN30430_c0_g2,TRINITY_DN43038_c0_g1
MF	GO:0016835	carbon-oxygen lyase activity	1	4	5	193	0.338905	0.557231	TRINITY_DN1792_c0_g2	TRINITY_DN15485_c1_g2,TRINITY_DN17173_c0_g2,TRINITY_DN2494_c1_g2,TRINITY_DN38195_c0_g1
BP	GO:0006476	protein deacetylation	2	0	2	61	0.339053	0.722723	TRINITY_DN11434_c2_g1,TRINITY_DN399_c4_g2	-
BP	GO:0009944	polarity specification of adaxial/abaxial axis	1	1	2	61	0.339053	0.722723	TRINITY_DN8710_c1_g1	TRINITY_DN34585_c0_g1
BP	GO:0016575	histone deacetylation	2	0	2	61	0.339053	0.722723	TRINITY_DN11434_c2_g1,TRINITY_DN399_c4_g2	-
BP	GO:1902905	positive regulation of supramolecular fiber organization	0	2	2	61	0.339053	0.722723	-	TRINITY_DN10804_c0_g1,TRINITY_DN12508_c0_g1
BP	GO:0006030	chitin metabolic process	1	0	1	21	0.341827	0.722723	TRINITY_DN18973_c0_g1	-
BP	GO:0006032	chitin catabolic process	1	0	1	21	0.341827	0.722723	TRINITY_DN18973_c0_g1	-
BP	GO:0006734	NADH metabolic process	1	0	1	21	0.341827	0.722723	TRINITY_DN5600_c0_g1	-
BP	GO:0006893	Golgi to plasma membrane transport	0	1	1	21	0.341827	0.722723	-	TRINITY_DN371_c0_g1
BP	GO:0009647	skotomorphogenesis	0	1	1	21	0.341827	0.722723	-	TRINITY_DN5933_c2_g1
BP	GO:0009862	systemic acquired resistance, salicylic acid mediated signaling pathway	0	1	1	21	0.341827	0.722723	-	TRINITY_DN213_c0_g4
BP	GO:0010048	vernalization response	0	1	1	21	0.341827	0.722723	-	TRINITY_DN13263_c0_g1
BP	GO:0010623	programmed cell death involved in cell development	1	0	1	21	0.341827	0.722723	TRINITY_DN18827_c0_g1	-
BP	GO:0031053	primary miRNA processing	1	0	1	21	0.341827	0.722723	TRINITY_DN43966_c0_g1	-
BP	GO:0046348	amino sugar catabolic process	1	0	1	21	0.341827	0.722723	TRINITY_DN18973_c0_g1	-
BP	GO:0048768	root hair cell tip growth	1	0	1	21	0.341827	0.722723	TRINITY_DN26929_c0_g1	-
BP	GO:1900057	positive regulation of leaf senescence	0	1	1	21	0.341827	0.722723	-	TRINITY_DN12851_c0_g1
BP	GO:1901072	glucosamine-containing compound catabolic process	1	0	1	21	0.341827	0.722723	TRINITY_DN18973_c0_g1	-
BP	GO:1905623	positive regulation of leaf development	0	1	1	21	0.341827	0.722723	-	TRINITY_DN12851_c0_g1
BP	GO:0065002	intracellular protein transmembrane transport	0	3	3	105	0.342377	0.722723	-	TRINITY_DN2163_c0_g2,TRINITY_DN31502_c0_g1,TRINITY_DN9966_c0_g1
BP	GO:0070588	calcium ion transmembrane transport	1	2	3	105	0.342377	0.722723	TRINITY_DN37065_c1_g1	TRINITY_DN14340_c0_g1,TRINITY_DN2769_c0_g1
BP	GO:1901990	regulation of mitotic cell cycle phase transition	1	2	3	105	0.342377	0.722723	TRINITY_DN6203_c0_g1	TRINITY_DN371_c0_g1,TRINITY_DN50285_c0_g1
BP	GO:0009968	negative regulation of signal transduction	3	3	6	242	0.343046	0.723443	TRINITY_DN18827_c0_g1,TRINITY_DN1976_c0_g1,TRINITY_DN9848_c0_g1	TRINITY_DN21330_c0_g1,TRINITY_DN30430_c0_g2,TRINITY_DN50285_c0_g1
CC	GO:0080008	Cul4-RING E3 ubiquitin ligase complex	1	2	3	109	0.34419	0.744233	TRINITY_DN6944_c0_g1	TRINITY_DN3517_c0_g1,TRINITY_DN587_c0_g2
MF	GO:0003916	DNA topoisomerase activity	0	1	1	21	0.344266	0.557231	-	TRINITY_DN433_c3_g2
MF	GO:0005527	macrolide binding	1	0	1	21	0.344266	0.557231	TRINITY_DN5562_c0_g1	-
MF	GO:0005528	FK506 binding	1	0	1	21	0.344266	0.557231	TRINITY_DN5562_c0_g1	-
MF	GO:0005546	phosphatidylinositol-4,5-bisphosphate binding	0	1	1	21	0.344266	0.557231	-	TRINITY_DN371_c0_g1
MF	GO:0008061	chitin binding	0	1	1	21	0.344266	0.557231	-	TRINITY_DN3502_c1_g1
MF	GO:0015165	pyrimidine nucleotide-sugar transmembrane transporter activity	1	0	1	21	0.344266	0.557231	TRINITY_DN16390_c0_g2	-
MF	GO:0043138	3'-5' DNA helicase activity	0	1	1	21	0.344266	0.557231	-	TRINITY_DN7271_c1_g1
MF	GO:0140142	nucleocytoplasmic carrier activity	1	0	1	21	0.344266	0.557231	TRINITY_DN52879_c0_g1	-
CC	GO:0000326	protein storage vacuole	0	1	1	22	0.345151	0.744233	-	TRINITY_DN46791_c0_g1
CC	GO:0005761	mitochondrial ribosome	0	1	1	22	0.345151	0.744233	-	TRINITY_DN19493_c0_g1
CC	GO:0005775	vacuolar lumen	0	1	1	22	0.345151	0.744233	-	TRINITY_DN9931_c0_g1
BP	GO:0005977	glycogen metabolic process	0	2	2	62	0.346245	0.725399	-	TRINITY_DN10207_c0_g1,TRINITY_DN8187_c0_g2
BP	GO:0006112	energy reserve metabolic process	0	2	2	62	0.346245	0.725399	-	TRINITY_DN10207_c0_g1,TRINITY_DN8187_c0_g2
BP	GO:0009887	animal organ morphogenesis	0	2	2	62	0.346245	0.725399	-	TRINITY_DN17943_c0_g1,TRINITY_DN6611_c0_g1
BP	GO:0015914	phospholipid transport	0	2	2	62	0.346245	0.725399	-	TRINITY_DN30762_c0_g1,TRINITY_DN31502_c0_g1
BP	GO:0009832	plant-type cell wall biogenesis	1	4	5	197	0.347934	0.725399	TRINITY_DN19164_c0_g7	TRINITY_DN10685_c0_g1,TRINITY_DN16403_c1_g2,TRINITY_DN25023_c0_g1,TRINITY_DN3361_c0_g3
BP	GO:0051716	cellular response to stimulus	39	50	89	4336	0.348844	0.725399	TRINITY_DN10657_c0_g1,TRINITY_DN11211_c2_g1,TRINITY_DN12736_c0_g1,TRINITY_DN13796_c1_g2,TRINITY_DN15340_c0_g1,TRINITY_DN1665_c0_g1,TRINITY_DN16961_c0_g1,TRINITY_DN17909_c0_g1,TRINITY_DN18827_c0_g1,TRINITY_DN19164_c0_g7,TRINITY_DN19715_c0_g2,TRINITY_DN1976_c0_g1,TRINITY_DN25322_c0_g1,TRINITY_DN25770_c0_g2,TRINITY_DN26929_c0_g1,TRINITY_DN3282_c1_g2,TRINITY_DN33684_c0_g1,TRINITY_DN3402_c1_g2,TRINITY…	TRINITY_DN11385_c0_g2,TRINITY_DN11655_c0_g1,TRINITY_DN12816_c0_g1,TRINITY_DN12851_c0_g1,TRINITY_DN1344_c1_g1,TRINITY_DN14340_c0_g1,TRINITY_DN14389_c0_g2,TRINITY_DN14397_c0_g1,TRINITY_DN14937_c0_g1,TRINITY_DN14944_c0_g2,TRINITY_DN15422_c0_g1,TRINITY_DN16507_c0_g1,TRINITY_DN16546_c0_g1,TRINITY_DN17391_c0_g1,TRINITY_DN17943_c0_g1,TRINITY_DN18223_c1_g2,TRINITY_DN20101_c0_g1,TRINITY_DN2078_c1_g1,TRINI…
BP	GO:0042886	amide transport	8	18	26	1208	0.349167	0.725399	TRINITY_DN11211_c2_g1,TRINITY_DN15688_c0_g1,TRINITY_DN23187_c0_g1,TRINITY_DN2950_c1_g1,TRINITY_DN33684_c0_g1,TRINITY_DN3412_c3_g1,TRINITY_DN43966_c0_g1,TRINITY_DN52879_c0_g1	TRINITY_DN12309_c0_g1,TRINITY_DN12628_c0_g2,TRINITY_DN15955_c1_g2,TRINITY_DN17560_c0_g1,TRINITY_DN18820_c0_g2,TRINITY_DN2043_c0_g2,TRINITY_DN20446_c0_g1,TRINITY_DN2163_c0_g2,TRINITY_DN24362_c0_g1,TRINITY_DN30762_c0_g1,TRINITY_DN31502_c0_g1,TRINITY_DN336_c1_g1,TRINITY_DN43038_c0_g1,TRINITY_DN44172_c0_g1,TRINITY_DN46791_c0_g1,TRINITY_DN4916_c0_g1,TRINITY_DN8375_c0_g1,TRINITY_DN9966_c0_g1
BP	GO:0042594	response to starvation	3	4	7	291	0.350544	0.725399	TRINITY_DN18827_c0_g1,TRINITY_DN33684_c0_g1,TRINITY_DN34715_c0_g2	TRINITY_DN371_c0_g1,TRINITY_DN7271_c1_g1,TRINITY_DN7894_c0_g1,TRINITY_DN7894_c0_g2
BP	GO:0022402	cell cycle process	5	13	18	819	0.351313	0.725399	TRINITY_DN19164_c0_g7,TRINITY_DN3412_c3_g1,TRINITY_DN3452_c1_g1,TRINITY_DN6203_c0_g1,TRINITY_DN8420_c0_g1	TRINITY_DN12424_c0_g1,TRINITY_DN12508_c0_g1,TRINITY_DN16403_c1_g2,TRINITY_DN17806_c0_g1,TRINITY_DN213_c0_g4,TRINITY_DN2163_c0_g2,TRINITY_DN25023_c0_g1,TRINITY_DN30762_c0_g1,TRINITY_DN371_c0_g1,TRINITY_DN433_c3_g2,TRINITY_DN50285_c0_g1,TRINITY_DN7535_c0_g1,TRINITY_DN842_c3_g1
BP	GO:0010017	red or far-red light signaling pathway	0	3	3	107	0.353165	0.725399	-	TRINITY_DN17391_c0_g1,TRINITY_DN297_c0_g1,TRINITY_DN31574_c0_g1
BP	GO:0042743	hydrogen peroxide metabolic process	1	2	3	107	0.353165	0.725399	TRINITY_DN10657_c0_g1	TRINITY_DN11554_c0_g5,TRINITY_DN30045_c0_g1
BP	GO:0009943	adaxial/abaxial axis specification	1	1	2	63	0.35341	0.725399	TRINITY_DN8710_c1_g1	TRINITY_DN34585_c0_g1
BP	GO:0042023	DNA endoreduplication	1	1	2	63	0.35341	0.725399	TRINITY_DN6203_c0_g1	TRINITY_DN371_c0_g1
BP	GO:0051225	spindle assembly	1	1	2	63	0.35341	0.725399	TRINITY_DN19164_c0_g7	TRINITY_DN12508_c0_g1
BP	GO:0071470	cellular response to osmotic stress	1	1	2	63	0.35341	0.725399	TRINITY_DN11211_c2_g1	TRINITY_DN14340_c0_g1
BP	GO:1901991	negative regulation of mitotic cell cycle phase transition	0	2	2	63	0.35341	0.725399	-	TRINITY_DN371_c0_g1,TRINITY_DN50285_c0_g1
BP	GO:0090696	post-embryonic plant organ development	5	2	7	292	0.353748	0.725399	TRINITY_DN13016_c0_g1,TRINITY_DN1976_c0_g1,TRINITY_DN3940_c0_g2,TRINITY_DN5562_c0_g1,TRINITY_DN9848_c0_g1	TRINITY_DN12851_c0_g1,TRINITY_DN14340_c0_g1
BP	GO:0001889	liver development	0	1	1	22	0.354815	0.725399	-	TRINITY_DN8375_c0_g1
BP	GO:0006026	aminoglycan catabolic process	1	0	1	22	0.354815	0.725399	TRINITY_DN18973_c0_g1	-
BP	GO:0006977	DNA damage response, signal transduction by p53 class mediator resulting in cell cycle arrest	0	1	1	22	0.354815	0.725399	-	TRINITY_DN50285_c0_g1
BP	GO:0009268	response to pH	0	1	1	22	0.354815	0.725399	-	TRINITY_DN371_c0_g1
BP	GO:0009942	longitudinal axis specification	1	0	1	22	0.354815	0.725399	TRINITY_DN17909_c0_g1	-
BP	GO:0010112	regulation of systemic acquired resistance	1	0	1	22	0.354815	0.725399	TRINITY_DN34715_c0_g2	-
BP	GO:0010259	multicellular organism aging	0	1	1	22	0.354815	0.725399	-	TRINITY_DN7271_c1_g1
BP	GO:0015866	ADP transport	0	1	1	22	0.354815	0.725399	-	TRINITY_DN336_c1_g1
BP	GO:0022413	reproductive process in single-celled organism	0	1	1	22	0.354815	0.725399	-	TRINITY_DN30762_c0_g1
BP	GO:0032505	reproduction of a single-celled organism	0	1	1	22	0.354815	0.725399	-	TRINITY_DN30762_c0_g1
BP	GO:0033273	response to vitamin	0	1	1	22	0.354815	0.725399	-	TRINITY_DN5349_c0_g2
BP	GO:0045292	mRNA cis splicing, via spliceosome	1	0	1	22	0.354815	0.725399	TRINITY_DN43966_c0_g1	-
BP	GO:0051291	protein heterooligomerization	0	1	1	22	0.354815	0.725399	-	TRINITY_DN842_c3_g1
BP	GO:0071491	cellular response to red light	0	1	1	22	0.354815	0.725399	-	TRINITY_DN297_c0_g1
BP	GO:0090481	pyrimidine nucleotide-sugar transmembrane transport	1	0	1	22	0.354815	0.725399	TRINITY_DN16390_c0_g2	-
BP	GO:1901888	regulation of cell junction assembly	1	0	1	22	0.354815	0.725399	TRINITY_DN18827_c0_g1	-
BP	GO:1901565	organonitrogen compound catabolic process	10	14	24	1114	0.355511	0.726149	TRINITY_DN14316_c0_g3,TRINITY_DN17253_c0_g1,TRINITY_DN18140_c0_g1,TRINITY_DN18973_c0_g1,TRINITY_DN21889_c0_g1,TRINITY_DN41385_c0_g1,TRINITY_DN43684_c0_g1,TRINITY_DN6043_c0_g1,TRINITY_DN6512_c1_g1,TRINITY_DN9789_c0_g1	TRINITY_DN10508_c0_g1,TRINITY_DN12424_c0_g1,TRINITY_DN12816_c0_g1,TRINITY_DN2078_c1_g1,TRINITY_DN3545_c0_g1,TRINITY_DN46235_c0_g1,TRINITY_DN4718_c0_g1,TRINITY_DN51040_c0_g1,TRINITY_DN587_c0_g2,TRINITY_DN7104_c0_g1,TRINITY_DN7290_c1_g1,TRINITY_DN7894_c0_g1,TRINITY_DN7894_c0_g2,TRINITY_DN943_c0_g1
CC	GO:0098791	Golgi apparatus subcompartment	4	14	18	850	0.355896	0.762121	TRINITY_DN14990_c0_g1,TRINITY_DN15688_c0_g1,TRINITY_DN15872_c0_g1,TRINITY_DN16390_c0_g2	TRINITY_DN10804_c0_g1,TRINITY_DN16403_c1_g2,TRINITY_DN17560_c0_g1,TRINITY_DN18820_c0_g2,TRINITY_DN20446_c0_g1,TRINITY_DN21330_c0_g1,TRINITY_DN24362_c0_g1,TRINITY_DN30762_c0_g1,TRINITY_DN31502_c0_g1,TRINITY_DN3189_c2_g2,TRINITY_DN46791_c0_g1,TRINITY_DN4916_c0_g1,TRINITY_DN807_c1_g1,TRINITY_DN9931_c0_g1
BP	GO:0000281	mitotic cytokinesis	2	4	6	246	0.357053	0.728561	TRINITY_DN19164_c0_g7,TRINITY_DN3412_c3_g1	TRINITY_DN16403_c1_g2,TRINITY_DN17806_c0_g1,TRINITY_DN213_c0_g4,TRINITY_DN25023_c0_g1
MF	GO:0004300	enoyl-CoA hydratase activity	1	0	1	22	0.35732	0.574353	TRINITY_DN1792_c0_g2	-
MF	GO:0008453	alanine-glyoxylate transaminase activity	0	1	1	22	0.35732	0.574353	-	TRINITY_DN10508_c0_g1
MF	GO:0016832	aldehyde-lyase activity	1	0	1	22	0.35732	0.574353	TRINITY_DN14316_c0_g3	-
BP	GO:0098656	anion transmembrane transport	2	7	9	388	0.357351	0.728561	TRINITY_DN13796_c1_g2,TRINITY_DN16390_c0_g2	TRINITY_DN19421_c0_g1,TRINITY_DN27269_c0_g1,TRINITY_DN2937_c1_g1,TRINITY_DN37548_c0_g3,TRINITY_DN7873_c0_g1,TRINITY_DN802_c3_g2,TRINITY_DN8542_c0_g1
CC	GO:0098554	cytoplasmic side of endoplasmic reticulum membrane	0	1	1	23	0.35764	0.762121	-	TRINITY_DN8375_c0_g1
BP	GO:0009628	response to abiotic stimulus	21	40	61	2947	0.358393	0.730011	TRINITY_DN11211_c2_g1,TRINITY_DN1203_c0_g2,TRINITY_DN12337_c0_g1,TRINITY_DN1976_c0_g1,TRINITY_DN22495_c1_g4,TRINITY_DN26460_c1_g1,TRINITY_DN28180_c0_g1,TRINITY_DN3282_c1_g2,TRINITY_DN3402_c1_g2,TRINITY_DN3412_c3_g1,TRINITY_DN34715_c0_g2,TRINITY_DN37065_c1_g1,TRINITY_DN43966_c0_g1,TRINITY_DN4398_c0_g2,TRINITY_DN54269_c0_g1,TRINITY_DN58890_c0_g1,TRINITY_DN6298_c0_g1,TRINITY_DN6607_c0_g2,TRINITY_DN8…	TRINITY_DN10508_c0_g1,TRINITY_DN11554_c0_g5,TRINITY_DN12424_c0_g1,TRINITY_DN12851_c0_g1,TRINITY_DN13087_c0_g1,TRINITY_DN13263_c0_g1,TRINITY_DN14191_c0_g3,TRINITY_DN14340_c0_g1,TRINITY_DN14910_c0_g1,TRINITY_DN15422_c0_g1,TRINITY_DN16546_c0_g1,TRINITY_DN16942_c0_g1,TRINITY_DN17074_c0_g1,TRINITY_DN17391_c0_g1,TRINITY_DN18223_c1_g2,TRINITY_DN18603_c0_g1,TRINITY_DN19296_c0_g2,TRINITY_DN2078_c1_g1,TRIN…
CC	GO:0030120	vesicle coat	0	2	2	66	0.35897	0.762121	-	TRINITY_DN17560_c0_g1,TRINITY_DN24362_c0_g1
BP	GO:0007281	germ cell development	2	0	2	64	0.360548	0.731701	TRINITY_DN18827_c0_g1,TRINITY_DN6233_c0_g2	-
BP	GO:0016482	cytosolic transport	0	2	2	64	0.360548	0.731701	-	TRINITY_DN12679_c0_g1,TRINITY_DN56445_c0_g1
BP	GO:0031570	DNA integrity checkpoint signaling	0	2	2	64	0.360548	0.731701	-	TRINITY_DN371_c0_g1,TRINITY_DN50285_c0_g1
BP	GO:0034330	cell junction organization	1	1	2	64	0.360548	0.731701	TRINITY_DN18827_c0_g1	TRINITY_DN17642_c0_g1
MF	GO:0016740	transferase activity	35	59	94	4561	0.360718	0.578478	TRINITY_DN11531_c0_g1,TRINITY_DN12595_c0_g1,TRINITY_DN14990_c0_g1,TRINITY_DN15340_c0_g1,TRINITY_DN15739_c0_g1,TRINITY_DN15872_c0_g1,TRINITY_DN16363_c0_g2,TRINITY_DN1665_c0_g1,TRINITY_DN17145_c0_g1,TRINITY_DN17253_c0_g1,TRINITY_DN18161_c0_g1,TRINITY_DN1976_c0_g1,TRINITY_DN2029_c1_g1,TRINITY_DN2129_c0_g2,TRINITY_DN21889_c0_g1,TRINITY_DN22495_c1_g4,TRINITY_DN2277_c1_g1,TRINITY_DN23267_c1_g1,TRINITY_…	TRINITY_DN10207_c0_g1,TRINITY_DN10508_c0_g1,TRINITY_DN10654_c0_g6,TRINITY_DN10804_c0_g1,TRINITY_DN11345_c0_g1,TRINITY_DN11554_c0_g5,TRINITY_DN11857_c0_g1,TRINITY_DN12404_c0_g1,TRINITY_DN12816_c0_g1,TRINITY_DN1344_c1_g1,TRINITY_DN14598_c0_g4,TRINITY_DN14746_c0_g1,TRINITY_DN14937_c0_g1,TRINITY_DN14944_c0_g2,TRINITY_DN16403_c1_g2,TRINITY_DN16587_c0_g1,TRINITY_DN16587_c0_g2,TRINITY_DN16774_c0_g1,TRIN…
BP	GO:0031503	protein-containing complex localization	1	2	3	109	0.363931	0.733984	TRINITY_DN43966_c0_g1	TRINITY_DN336_c1_g1,TRINITY_DN371_c0_g1
MF	GO:0003746	translation elongation factor activity	1	1	2	64	0.36455	0.581942	TRINITY_DN870_c0_g3	TRINITY_DN24326_c1_g1
MF	GO:0005048	signal sequence binding	2	0	2	64	0.36455	0.581942	TRINITY_DN23187_c0_g1,TRINITY_DN52879_c0_g1	-
BP	GO:0043604	amide biosynthetic process	8	17	25	1169	0.365309	0.733984	TRINITY_DN1203_c0_g2,TRINITY_DN12435_c0_g3,TRINITY_DN12435_c0_g4,TRINITY_DN17553_c2_g1,TRINITY_DN24712_c0_g1,TRINITY_DN29227_c1_g1,TRINITY_DN6583_c1_g2,TRINITY_DN870_c0_g3	TRINITY_DN10654_c0_g6,TRINITY_DN13910_c0_g2,TRINITY_DN14746_c0_g1,TRINITY_DN19296_c0_g2,TRINITY_DN19493_c0_g1,TRINITY_DN20941_c0_g1,TRINITY_DN23108_c0_g1,TRINITY_DN239_c6_g1,TRINITY_DN24326_c1_g1,TRINITY_DN371_c0_g1,TRINITY_DN45234_c0_g1,TRINITY_DN50285_c0_g1,TRINITY_DN58762_c0_g1,TRINITY_DN7826_c0_g2,TRINITY_DN7894_c0_g1,TRINITY_DN7894_c0_g2,TRINITY_DN8375_c0_g1
BP	GO:0006970	response to osmotic stress	6	15	21	973	0.365547	0.733984	TRINITY_DN11211_c2_g1,TRINITY_DN1203_c0_g2,TRINITY_DN28180_c0_g1,TRINITY_DN3282_c1_g2,TRINITY_DN3402_c1_g2,TRINITY_DN4398_c0_g2	TRINITY_DN11554_c0_g5,TRINITY_DN12851_c0_g1,TRINITY_DN13087_c0_g1,TRINITY_DN14340_c0_g1,TRINITY_DN14910_c0_g1,TRINITY_DN16546_c0_g1,TRINITY_DN16942_c0_g1,TRINITY_DN18223_c1_g2,TRINITY_DN19296_c0_g2,TRINITY_DN213_c0_g4,TRINITY_DN30430_c0_g2,TRINITY_DN3361_c0_g3,TRINITY_DN37548_c0_g3,TRINITY_DN5668_c0_g2,TRINITY_DN9743_c0_g1
CC	GO:0000118	histone deacetylase complex	1	1	2	67	0.365845	0.772755	TRINITY_DN399_c4_g2	TRINITY_DN842_c3_g1
MF	GO:0016709	oxidoreductase activity, acting on paired donors, with incorporation or reduction of molecular oxygen, NAD(P)H as one donor, and incorporation of one atom of oxygen	2	2	4	154	0.366828	0.584238	TRINITY_DN6298_c0_g1,TRINITY_DN7719_c1_g1	TRINITY_DN3828_c0_g2,TRINITY_DN931_c0_g1
BP	GO:0002275	myeloid cell activation involved in immune response	0	1	1	23	0.367547	0.733984	-	TRINITY_DN4916_c0_g1
BP	GO:0007286	spermatid development	1	0	1	23	0.367547	0.733984	TRINITY_DN6233_c0_g2	-
BP	GO:0010215	cellulose microfibril organization	1	0	1	23	0.367547	0.733984	TRINITY_DN19164_c0_g7	-
BP	GO:0010272	response to silver ion	1	0	1	23	0.367547	0.733984	TRINITY_DN8710_c1_g1	-
BP	GO:0031099	regeneration	0	1	1	23	0.367547	0.733984	-	TRINITY_DN8375_c0_g1
BP	GO:0036230	granulocyte activation	0	1	1	23	0.367547	0.733984	-	TRINITY_DN4916_c0_g1
BP	GO:0042761	very long-chain fatty acid biosynthetic process	1	0	1	23	0.367547	0.733984	TRINITY_DN5562_c0_g1	-
BP	GO:0048515	spermatid differentiation	1	0	1	23	0.367547	0.733984	TRINITY_DN6233_c0_g2	-
BP	GO:0051512	positive regulation of unidimensional cell growth	1	0	1	23	0.367547	0.733984	TRINITY_DN8710_c1_g1	-
BP	GO:0070534	protein K63-linked ubiquitination	1	0	1	23	0.367547	0.733984	TRINITY_DN6944_c0_g1	-
BP	GO:0071217	cellular response to external biotic stimulus	1	0	1	23	0.367547	0.733984	TRINITY_DN8710_c1_g1	-
BP	GO:0090480	purine nucleotide-sugar transmembrane transport	0	1	1	23	0.367547	0.733984	-	TRINITY_DN336_c1_g1
BP	GO:1901071	glucosamine-containing compound metabolic process	1	0	1	23	0.367547	0.733984	TRINITY_DN18973_c0_g1	-
BP	GO:0006890	retrograde vesicle-mediated transport, Golgi to endoplasmic reticulum	1	1	2	65	0.367657	0.733984	TRINITY_DN19164_c0_g7	TRINITY_DN20446_c0_g1
BP	GO:0051495	positive regulation of cytoskeleton organization	0	2	2	65	0.367657	0.733984	-	TRINITY_DN10804_c0_g1,TRINITY_DN12508_c0_g1
BP	GO:0006816	calcium ion transport	1	2	3	110	0.369304	0.735278	TRINITY_DN37065_c1_g1	TRINITY_DN14340_c0_g1,TRINITY_DN2769_c0_g1
BP	GO:0016556	mRNA modification	2	1	3	110	0.369304	0.735278	TRINITY_DN4345_c0_g2,TRINITY_DN5404_c1_g1	TRINITY_DN23711_c0_g1
BP	GO:0071489	cellular response to red or far red light	0	3	3	110	0.369304	0.735278	-	TRINITY_DN17391_c0_g1,TRINITY_DN297_c0_g1,TRINITY_DN31574_c0_g1
CC	GO:0005801	cis-Golgi network	0	1	1	24	0.369892	0.77341	-	TRINITY_DN20446_c0_g1
CC	GO:0033179	proton-transporting V-type ATPase, V0 domain	0	1	1	24	0.369892	0.77341	-	TRINITY_DN10909_c0_g1
MF	GO:0003997	acyl-CoA oxidase activity	0	1	1	23	0.370115	0.585455	-	TRINITY_DN18126_c0_g1
MF	GO:0016157	sucrose synthase activity	0	1	1	23	0.370115	0.585455	-	TRINITY_DN21373_c0_g1
MF	GO:0016863	intramolecular oxidoreductase activity, transposing C=C bonds	1	0	1	23	0.370115	0.585455	TRINITY_DN1792_c0_g2	-
BP	GO:0032501	multicellular organismal process	37	51	88	4309	0.370267	0.736531	TRINITY_DN1203_c0_g2,TRINITY_DN13016_c0_g1,TRINITY_DN14669_c0_g1,TRINITY_DN16363_c0_g2,TRINITY_DN17909_c0_g1,TRINITY_DN18827_c0_g1,TRINITY_DN19482_c0_g1,TRINITY_DN1976_c0_g1,TRINITY_DN23207_c0_g1,TRINITY_DN26460_c1_g1,TRINITY_DN26929_c0_g1,TRINITY_DN339_c0_g2,TRINITY_DN34715_c0_g2,TRINITY_DN3940_c0_g2,TRINITY_DN39847_c0_g2,TRINITY_DN399_c4_g2,TRINITY_DN43966_c0_g1,TRINITY_DN47255_c0_g1,TRINITY_DN…	TRINITY_DN10750_c0_g1,TRINITY_DN10804_c0_g1,TRINITY_DN11345_c0_g1,TRINITY_DN11857_c0_g1,TRINITY_DN12424_c0_g1,TRINITY_DN12479_c1_g2,TRINITY_DN12679_c0_g1,TRINITY_DN12851_c0_g1,TRINITY_DN13263_c0_g1,TRINITY_DN14340_c0_g1,TRINITY_DN14389_c0_g2,TRINITY_DN1466_c0_g1,TRINITY_DN15202_c0_g1,TRINITY_DN15942_c0_g1,TRINITY_DN16316_c0_g1,TRINITY_DN17391_c0_g1,TRINITY_DN17943_c0_g1,TRINITY_DN18598_c0_g1,TRIN…
BP	GO:0019538	protein metabolic process	48	70	118	5818	0.37134	0.737377	TRINITY_DN11211_c2_g1,TRINITY_DN11434_c2_g1,TRINITY_DN11531_c0_g1,TRINITY_DN1203_c0_g2,TRINITY_DN12435_c0_g3,TRINITY_DN12435_c0_g4,TRINITY_DN12595_c0_g1,TRINITY_DN14669_c0_g1,TRINITY_DN14990_c0_g1,TRINITY_DN15340_c0_g1,TRINITY_DN15739_c0_g1,TRINITY_DN15872_c0_g1,TRINITY_DN16363_c0_g2,TRINITY_DN1665_c0_g1,TRINITY_DN17145_c0_g1,TRINITY_DN17253_c0_g1,TRINITY_DN17553_c2_g1,TRINITY_DN18140_c0_g1,TRINI…	TRINITY_DN10654_c0_g6,TRINITY_DN11345_c0_g1,TRINITY_DN11554_c0_g5,TRINITY_DN11857_c0_g1,TRINITY_DN12404_c0_g1,TRINITY_DN12424_c0_g1,TRINITY_DN12816_c0_g1,TRINITY_DN12963_c0_g2,TRINITY_DN1344_c1_g1,TRINITY_DN13579_c0_g1,TRINITY_DN1374_c0_g1,TRINITY_DN13910_c0_g2,TRINITY_DN14267_c0_g2,TRINITY_DN14598_c0_g4,TRINITY_DN14937_c0_g1,TRINITY_DN16587_c0_g1,TRINITY_DN16587_c0_g2,TRINITY_DN16774_c0_g1,TRINI…
BP	GO:0008219	cell death	5	8	13	586	0.37136	0.737377	TRINITY_DN17253_c0_g1,TRINITY_DN18827_c0_g1,TRINITY_DN3282_c1_g2,TRINITY_DN54269_c0_g1,TRINITY_DN870_c0_g3	TRINITY_DN11385_c0_g2,TRINITY_DN12424_c0_g1,TRINITY_DN12816_c0_g1,TRINITY_DN12851_c0_g1,TRINITY_DN16507_c0_g1,TRINITY_DN24597_c0_g2,TRINITY_DN5349_c0_g2,TRINITY_DN7271_c1_g1
MF	GO:0004536	deoxyribonuclease activity	0	2	2	65	0.371705	0.586636	-	TRINITY_DN14397_c0_g1,TRINITY_DN433_c3_g2
BP	GO:0055081	anion homeostasis	1	1	2	66	0.374734	0.737752	TRINITY_DN13796_c1_g2	TRINITY_DN2769_c0_g1
BP	GO:0030162	regulation of proteolysis	3	2	5	204	0.375293	0.737752	TRINITY_DN17253_c0_g1,TRINITY_DN18140_c0_g1,TRINITY_DN21889_c0_g1	TRINITY_DN3545_c0_g1,TRINITY_DN842_c3_g1
BP	GO:0009617	response to bacterium	8	7	15	685	0.375319	0.737752	TRINITY_DN16604_c0_g2,TRINITY_DN17253_c0_g1,TRINITY_DN45077_c0_g1,TRINITY_DN6298_c0_g1,TRINITY_DN6944_c0_g1,TRINITY_DN870_c0_g3,TRINITY_DN8710_c1_g1,TRINITY_DN9861_c0_g1	TRINITY_DN10857_c0_g3,TRINITY_DN12816_c0_g1,TRINITY_DN3361_c0_g3,TRINITY_DN43038_c0_g1,TRINITY_DN58762_c0_g1,TRINITY_DN7290_c1_g1,TRINITY_DN9931_c0_g1
BP	GO:0099402	plant organ development	15	15	30	1422	0.375715	0.737752	TRINITY_DN13016_c0_g1,TRINITY_DN14669_c0_g1,TRINITY_DN17909_c0_g1,TRINITY_DN19482_c0_g1,TRINITY_DN1976_c0_g1,TRINITY_DN23207_c0_g1,TRINITY_DN26929_c0_g1,TRINITY_DN34715_c0_g2,TRINITY_DN3940_c0_g2,TRINITY_DN5562_c0_g1,TRINITY_DN6043_c0_g1,TRINITY_DN6203_c0_g1,TRINITY_DN6298_c0_g1,TRINITY_DN8710_c1_g1,TRINITY_DN9848_c0_g1	TRINITY_DN10804_c0_g1,TRINITY_DN11857_c0_g1,TRINITY_DN12679_c0_g1,TRINITY_DN12851_c0_g1,TRINITY_DN14340_c0_g1,TRINITY_DN2769_c0_g1,TRINITY_DN31502_c0_g1,TRINITY_DN3189_c2_g2,TRINITY_DN433_c0_g3,TRINITY_DN56445_c0_g1,TRINITY_DN5668_c0_g2,TRINITY_DN7009_c0_g2,TRINITY_DN8375_c0_g1,TRINITY_DN8831_c1_g1,TRINITY_DN9931_c0_g1
MF	GO:0003677	DNA binding	21	36	57	2740	0.375849	0.591834	TRINITY_DN12736_c0_g1,TRINITY_DN1665_c0_g1,TRINITY_DN17145_c0_g1,TRINITY_DN17909_c0_g1,TRINITY_DN19164_c0_g7,TRINITY_DN19482_c0_g1,TRINITY_DN19715_c0_g2,TRINITY_DN25322_c0_g1,TRINITY_DN3452_c1_g1,TRINITY_DN37065_c1_g1,TRINITY_DN399_c4_g2,TRINITY_DN42707_c0_g1,TRINITY_DN4398_c0_g2,TRINITY_DN5014_c0_g1,TRINITY_DN58890_c0_g1,TRINITY_DN6043_c0_g1,TRINITY_DN7853_c0_g1,TRINITY_DN8203_c0_g1,TRINITY_DN82…	TRINITY_DN10654_c0_g6,TRINITY_DN11554_c0_g5,TRINITY_DN11677_c0_g1,TRINITY_DN12111_c0_g2,TRINITY_DN12367_c0_g1,TRINITY_DN12404_c0_g1,TRINITY_DN12851_c0_g1,TRINITY_DN13263_c0_g1,TRINITY_DN14397_c0_g1,TRINITY_DN14598_c0_g4,TRINITY_DN15422_c0_g1,TRINITY_DN1550_c1_g1,TRINITY_DN15942_c0_g1,TRINITY_DN16316_c0_g1,TRINITY_DN16587_c0_g1,TRINITY_DN16587_c0_g2,TRINITY_DN17391_c0_g1,TRINITY_DN17787_c0_g1,TRIN…
BP	GO:0010243	response to organonitrogen compound	3	7	10	443	0.37647	0.737752	TRINITY_DN37065_c1_g1,TRINITY_DN6043_c0_g1,TRINITY_DN8710_c1_g1	TRINITY_DN2078_c1_g1,TRINITY_DN213_c0_g4,TRINITY_DN3502_c1_g1,TRINITY_DN371_c0_g1,TRINITY_DN433_c0_g3,TRINITY_DN7290_c1_g1,TRINITY_DN8375_c0_g1
BP	GO:0045087	innate immune response	7	9	16	735	0.377881	0.737752	TRINITY_DN15340_c0_g1,TRINITY_DN3282_c1_g2,TRINITY_DN34715_c0_g2,TRINITY_DN42707_c0_g1,TRINITY_DN54269_c0_g1,TRINITY_DN6298_c0_g1,TRINITY_DN6944_c0_g1	TRINITY_DN11385_c0_g2,TRINITY_DN12816_c0_g1,TRINITY_DN12851_c0_g1,TRINITY_DN16507_c0_g1,TRINITY_DN213_c0_g4,TRINITY_DN34585_c0_g1,TRINITY_DN3502_c1_g1,TRINITY_DN7290_c1_g1,TRINITY_DN9043_c0_g1
CC	GO:0030659	cytoplasmic vesicle membrane	2	9	11	509	0.377959	0.781816	TRINITY_DN18827_c0_g1,TRINITY_DN21889_c0_g1	TRINITY_DN12628_c0_g2,TRINITY_DN17560_c0_g1,TRINITY_DN2043_c0_g2,TRINITY_DN24362_c0_g1,TRINITY_DN28351_c0_g1,TRINITY_DN46791_c0_g1,TRINITY_DN4916_c0_g1,TRINITY_DN51300_c0_g1,TRINITY_DN9931_c0_g1
BP	GO:0061640	cytoskeleton-dependent cytokinesis	2	4	6	252	0.378131	0.737752	TRINITY_DN19164_c0_g7,TRINITY_DN3412_c3_g1	TRINITY_DN16403_c1_g2,TRINITY_DN17806_c0_g1,TRINITY_DN213_c0_g4,TRINITY_DN25023_c0_g1
CC	GO:0005777	peroxisome	5	3	8	360	0.379578	0.781816	TRINITY_DN1792_c0_g2,TRINITY_DN23207_c0_g1,TRINITY_DN41385_c0_g1,TRINITY_DN4273_c0_g1,TRINITY_DN5600_c0_g1	TRINITY_DN10508_c0_g1,TRINITY_DN18126_c0_g1,TRINITY_DN38195_c0_g1
CC	GO:0042579	microbody	5	3	8	360	0.379578	0.781816	TRINITY_DN1792_c0_g2,TRINITY_DN23207_c0_g1,TRINITY_DN41385_c0_g1,TRINITY_DN4273_c0_g1,TRINITY_DN5600_c0_g1	TRINITY_DN10508_c0_g1,TRINITY_DN18126_c0_g1,TRINITY_DN38195_c0_g1
BP	GO:0009746	response to hexose	2	1	3	112	0.380024	0.737752	TRINITY_DN1976_c0_g1,TRINITY_DN9848_c0_g1	TRINITY_DN30430_c0_g2
BP	GO:0000478	endonucleolytic cleavage involved in rRNA processing	0	1	1	24	0.380029	0.737752	-	TRINITY_DN336_c1_g1
BP	GO:0000479	endonucleolytic cleavage of tricistronic rRNA transcript (SSU-rRNA, 5.8S rRNA, LSU-rRNA)	0	1	1	24	0.380029	0.737752	-	TRINITY_DN336_c1_g1
BP	GO:0006971	hypotonic response	0	1	1	24	0.380029	0.737752	-	TRINITY_DN213_c0_g4
BP	GO:0007215	glutamate receptor signaling pathway	1	0	1	24	0.380029	0.737752	TRINITY_DN37065_c1_g1	-
BP	GO:0010225	response to UV-C	0	1	1	24	0.380029	0.737752	-	TRINITY_DN7271_c1_g1
BP	GO:0015700	arsenite transport	0	1	1	24	0.380029	0.737752	-	TRINITY_DN37548_c0_g3
BP	GO:0032878	regulation of establishment or maintenance of cell polarity	0	1	1	24	0.380029	0.737752	-	TRINITY_DN842_c3_g1
BP	GO:0043476	pigment accumulation	0	1	1	24	0.380029	0.737752	-	TRINITY_DN4916_c0_g1
BP	GO:0048268	clathrin coat assembly	1	0	1	24	0.380029	0.737752	TRINITY_DN5259_c0_g1	-
BP	GO:0050807	regulation of synapse organization	1	0	1	24	0.380029	0.737752	TRINITY_DN18827_c0_g1	-
BP	GO:0061008	hepaticobiliary system development	0	1	1	24	0.380029	0.737752	-	TRINITY_DN8375_c0_g1
BP	GO:0072530	purine-containing compound transmembrane transport	0	1	1	24	0.380029	0.737752	-	TRINITY_DN15955_c1_g2
BP	GO:0097468	programmed cell death in response to reactive oxygen species	0	1	1	24	0.380029	0.737752	-	TRINITY_DN24597_c0_g2
BP	GO:0120256	olefinic compound catabolic process	1	0	1	24	0.380029	0.737752	TRINITY_DN7719_c1_g1	-
BP	GO:2000117	negative regulation of cysteine-type endopeptidase activity	1	0	1	24	0.380029	0.737752	TRINITY_DN17253_c0_g1	-
BP	GO:0015031	protein transport	8	17	25	1178	0.380055	0.737752	TRINITY_DN11211_c2_g1,TRINITY_DN15688_c0_g1,TRINITY_DN23187_c0_g1,TRINITY_DN2950_c1_g1,TRINITY_DN33684_c0_g1,TRINITY_DN3412_c3_g1,TRINITY_DN43966_c0_g1,TRINITY_DN52879_c0_g1	TRINITY_DN12309_c0_g1,TRINITY_DN12628_c0_g2,TRINITY_DN17560_c0_g1,TRINITY_DN18820_c0_g2,TRINITY_DN2043_c0_g2,TRINITY_DN20446_c0_g1,TRINITY_DN2163_c0_g2,TRINITY_DN24362_c0_g1,TRINITY_DN30762_c0_g1,TRINITY_DN31502_c0_g1,TRINITY_DN336_c1_g1,TRINITY_DN43038_c0_g1,TRINITY_DN44172_c0_g1,TRINITY_DN46791_c0_g1,TRINITY_DN4916_c0_g1,TRINITY_DN8375_c0_g1,TRINITY_DN9966_c0_g1
BP	GO:0044248	cellular catabolic process	21	22	43	2070	0.380463	0.737752	TRINITY_DN10657_c0_g1,TRINITY_DN14316_c0_g3,TRINITY_DN17253_c0_g1,TRINITY_DN1792_c0_g2,TRINITY_DN18140_c0_g1,TRINITY_DN18973_c0_g1,TRINITY_DN21889_c0_g1,TRINITY_DN22495_c1_g4,TRINITY_DN23207_c0_g1,TRINITY_DN33684_c0_g1,TRINITY_DN339_c0_g2,TRINITY_DN41385_c0_g1,TRINITY_DN43684_c0_g1,TRINITY_DN43966_c0_g1,TRINITY_DN56563_c0_g1,TRINITY_DN6043_c0_g1,TRINITY_DN6203_c0_g1,TRINITY_DN6512_c1_g1,TRINITY_D…	TRINITY_DN10508_c0_g1,TRINITY_DN12816_c0_g1,TRINITY_DN14331_c0_g1,TRINITY_DN18126_c0_g1,TRINITY_DN2078_c1_g1,TRINITY_DN24326_c1_g1,TRINITY_DN30045_c0_g1,TRINITY_DN3545_c0_g1,TRINITY_DN38195_c0_g1,TRINITY_DN433_c3_g2,TRINITY_DN46235_c0_g1,TRINITY_DN4718_c0_g1,TRINITY_DN50285_c0_g1,TRINITY_DN51040_c0_g1,TRINITY_DN587_c0_g2,TRINITY_DN58762_c0_g1,TRINITY_DN7104_c0_g1,TRINITY_DN7290_c1_g1,TRINITY_DN78…
BP	GO:0019252	starch biosynthetic process	0	2	2	67	0.381779	0.737752	-	TRINITY_DN10207_c0_g1,TRINITY_DN8187_c0_g2
BP	GO:0050832	defense response to fungus	4	5	9	397	0.382501	0.737752	TRINITY_DN15340_c0_g1,TRINITY_DN17253_c0_g1,TRINITY_DN54269_c0_g1,TRINITY_DN9097_c1_g1	TRINITY_DN30430_c0_g2,TRINITY_DN43038_c0_g1,TRINITY_DN58762_c0_g1,TRINITY_DN7290_c1_g1,TRINITY_DN9043_c0_g1
MF	GO:0004407	histone deacetylase activity	1	0	1	24	0.382656	0.594483	TRINITY_DN11434_c2_g1	-
MF	GO:0015105	arsenite transmembrane transporter activity	0	1	1	24	0.382656	0.594483	-	TRINITY_DN37548_c0_g3
MF	GO:0033558	protein lysine deacetylase activity	1	0	1	24	0.382656	0.594483	TRINITY_DN11434_c2_g1	-
MF	GO:0070300	phosphatidic acid binding	1	0	1	24	0.382656	0.594483	TRINITY_DN16840_c1_g1	-
MF	GO:0099094	ligand-gated cation channel activity	0	1	1	24	0.382656	0.594483	-	TRINITY_DN26357_c0_g1
MF	GO:1902936	phosphatidylinositol bisphosphate binding	0	1	1	24	0.382656	0.594483	-	TRINITY_DN371_c0_g1
BP	GO:0032504	multicellular organism reproduction	5	3	8	349	0.38287	0.737752	TRINITY_DN18827_c0_g1,TRINITY_DN399_c4_g2,TRINITY_DN52879_c0_g1,TRINITY_DN6233_c0_g2,TRINITY_DN8710_c1_g1	TRINITY_DN213_c0_g4,TRINITY_DN2163_c0_g2,TRINITY_DN28155_c0_g2
BP	GO:0010648	negative regulation of cell communication	3	3	6	254	0.385166	0.737752	TRINITY_DN18827_c0_g1,TRINITY_DN1976_c0_g1,TRINITY_DN9848_c0_g1	TRINITY_DN21330_c0_g1,TRINITY_DN30430_c0_g2,TRINITY_DN50285_c0_g1
BP	GO:0023057	negative regulation of signaling	3	3	6	254	0.385166	0.737752	TRINITY_DN18827_c0_g1,TRINITY_DN1976_c0_g1,TRINITY_DN9848_c0_g1	TRINITY_DN21330_c0_g1,TRINITY_DN30430_c0_g2,TRINITY_DN50285_c0_g1
CC	GO:0005615	extracellular space	1	3	4	165	0.385187	0.786176	TRINITY_DN23219_c0_g1	TRINITY_DN371_c0_g1,TRINITY_DN43038_c0_g1,TRINITY_DN842_c3_g1
BP	GO:0090558	plant epidermis development	3	6	9	398	0.385305	0.737752	TRINITY_DN23207_c0_g1,TRINITY_DN26929_c0_g1,TRINITY_DN6203_c0_g1	TRINITY_DN10804_c0_g1,TRINITY_DN11857_c0_g1,TRINITY_DN12679_c0_g1,TRINITY_DN3189_c2_g2,TRINITY_DN56445_c0_g1,TRINITY_DN8831_c1_g1
BP	GO:0000956	nuclear-transcribed mRNA catabolic process	1	3	4	160	0.387627	0.737752	TRINITY_DN43966_c0_g1	TRINITY_DN24326_c1_g1,TRINITY_DN50285_c0_g1,TRINITY_DN8375_c0_g1
BP	GO:0098542	defense response to other organism	11	17	28	1331	0.387782	0.737752	TRINITY_DN15340_c0_g1,TRINITY_DN17253_c0_g1,TRINITY_DN3282_c1_g2,TRINITY_DN34715_c0_g2,TRINITY_DN42707_c0_g1,TRINITY_DN54269_c0_g1,TRINITY_DN6298_c0_g1,TRINITY_DN6583_c1_g2,TRINITY_DN6944_c0_g1,TRINITY_DN870_c0_g3,TRINITY_DN9097_c1_g1	TRINITY_DN10857_c0_g3,TRINITY_DN11345_c0_g1,TRINITY_DN11385_c0_g2,TRINITY_DN12816_c0_g1,TRINITY_DN12851_c0_g1,TRINITY_DN16507_c0_g1,TRINITY_DN213_c0_g4,TRINITY_DN30430_c0_g2,TRINITY_DN33164_c0_g5,TRINITY_DN3361_c0_g3,TRINITY_DN34585_c0_g1,TRINITY_DN3502_c1_g1,TRINITY_DN43038_c0_g1,TRINITY_DN58762_c0_g1,TRINITY_DN720_c3_g1,TRINITY_DN7290_c1_g1,TRINITY_DN9043_c0_g1
BP	GO:0009251	glucan catabolic process	2	0	2	68	0.38879	0.737752	TRINITY_DN339_c0_g2,TRINITY_DN6203_c0_g1	-
BP	GO:0070972	protein localization to endoplasmic reticulum	0	2	2	68	0.38879	0.737752	-	TRINITY_DN31502_c0_g1,TRINITY_DN8375_c0_g1
BP	GO:0140115	export across plasma membrane	1	1	2	68	0.38879	0.737752	TRINITY_DN13796_c1_g2	TRINITY_DN13087_c0_g1
BP	GO:0048646	anatomical structure formation involved in morphogenesis	5	5	10	448	0.389705	0.737752	TRINITY_DN13016_c0_g1,TRINITY_DN19482_c0_g1,TRINITY_DN47255_c0_g1,TRINITY_DN5330_c0_g1,TRINITY_DN6203_c0_g1	TRINITY_DN11857_c0_g1,TRINITY_DN30762_c0_g1,TRINITY_DN50285_c0_g1,TRINITY_DN8831_c1_g1,TRINITY_DN9937_c0_g1
MF	GO:0008170	N-methyltransferase activity	1	2	3	113	0.390661	0.602815	TRINITY_DN3940_c0_g2	TRINITY_DN23711_c0_g1,TRINITY_DN53036_c0_g1
BP	GO:0034284	response to monosaccharide	2	1	3	114	0.390705	0.737752	TRINITY_DN1976_c0_g1,TRINITY_DN9848_c0_g1	TRINITY_DN30430_c0_g2
BP	GO:0051168	nuclear export	2	1	3	114	0.390705	0.737752	TRINITY_DN11902_c0_g1,TRINITY_DN43966_c0_g1	TRINITY_DN336_c1_g1
BP	GO:0048285	organelle fission	2	7	9	400	0.390916	0.737752	TRINITY_DN19164_c0_g7,TRINITY_DN3452_c1_g1	TRINITY_DN12508_c0_g1,TRINITY_DN14034_c0_g2,TRINITY_DN213_c0_g4,TRINITY_DN2163_c0_g2,TRINITY_DN25023_c0_g1,TRINITY_DN433_c3_g2,TRINITY_DN842_c3_g1
BP	GO:0032940	secretion by cell	1	4	5	208	0.390931	0.737752	TRINITY_DN11211_c2_g1	TRINITY_DN21330_c0_g1,TRINITY_DN371_c0_g1,TRINITY_DN43038_c0_g1,TRINITY_DN4916_c0_g1
BP	GO:0043067	regulation of programmed cell death	2	3	5	208	0.390931	0.737752	TRINITY_DN17253_c0_g1,TRINITY_DN18827_c0_g1	TRINITY_DN12424_c0_g1,TRINITY_DN12851_c0_g1,TRINITY_DN7271_c1_g1
BP	GO:0016042	lipid catabolic process	3	5	8	352	0.391848	0.737752	TRINITY_DN1792_c0_g2,TRINITY_DN23207_c0_g1,TRINITY_DN7719_c1_g1	TRINITY_DN16296_c0_g2,TRINITY_DN18126_c0_g1,TRINITY_DN33164_c0_g5,TRINITY_DN38195_c0_g1,TRINITY_DN720_c3_g1
BP	GO:0000304	response to singlet oxygen	0	1	1	25	0.392265	0.737752	-	TRINITY_DN24597_c0_g2
BP	GO:0002274	myeloid leukocyte activation	0	1	1	25	0.392265	0.737752	-	TRINITY_DN4916_c0_g1
BP	GO:0006271	DNA strand elongation involved in DNA replication	1	0	1	25	0.392265	0.737752	TRINITY_DN25322_c0_g1	-
BP	GO:0006465	signal peptide processing	1	0	1	25	0.392265	0.737752	TRINITY_DN31790_c0_g3	-
BP	GO:0006551	leucine metabolic process	0	1	1	25	0.392265	0.737752	-	TRINITY_DN2494_c1_g2
BP	GO:0007528	neuromuscular junction development	1	0	1	25	0.392265	0.737752	TRINITY_DN18827_c0_g1	-
BP	GO:0008655	pyrimidine-containing compound salvage	0	1	1	25	0.392265	0.737752	-	TRINITY_DN15955_c1_g2
BP	GO:0010099	regulation of photomorphogenesis	0	1	1	25	0.392265	0.737752	-	TRINITY_DN40306_c0_g1
BP	GO:0010189	vitamin E biosynthetic process	1	0	1	25	0.392265	0.737752	TRINITY_DN6607_c0_g2	-
BP	GO:0022616	DNA strand elongation	1	0	1	25	0.392265	0.737752	TRINITY_DN25322_c0_g1	-
BP	GO:0030518	intracellular steroid hormone receptor signaling pathway	0	1	1	25	0.392265	0.737752	-	TRINITY_DN50285_c0_g1
BP	GO:0034059	response to anoxia	1	0	1	25	0.392265	0.737752	TRINITY_DN12337_c0_g1	-
BP	GO:0042360	vitamin E metabolic process	1	0	1	25	0.392265	0.737752	TRINITY_DN6607_c0_g2	-
BP	GO:0048830	adventitious root development	1	0	1	25	0.392265	0.737752	TRINITY_DN6298_c0_g1	-
BP	GO:0050803	regulation of synapse structure or activity	1	0	1	25	0.392265	0.737752	TRINITY_DN18827_c0_g1	-
BP	GO:0051099	positive regulation of binding	0	1	1	25	0.392265	0.737752	-	TRINITY_DN12479_c1_g2
BP	GO:0070920	regulation of production of small RNA involved in gene silencing by RNA	0	1	1	25	0.392265	0.737752	-	TRINITY_DN17730_c0_g2
BP	GO:0080001	mucilage extrusion from seed coat	1	0	1	25	0.392265	0.737752	TRINITY_DN8710_c1_g1	-
BP	GO:1901141	regulation of lignin biosynthetic process	0	1	1	25	0.392265	0.737752	-	TRINITY_DN7290_c1_g1
MF	GO:0008559	ABC-type xenobiotic transporter activity	0	2	2	68	0.392969	0.602815	-	TRINITY_DN16546_c0_g1,TRINITY_DN18223_c1_g2
CC	GO:0005765	lysosomal membrane	1	1	2	71	0.393046	0.786176	TRINITY_DN18827_c0_g1	TRINITY_DN4916_c0_g1
CC	GO:0031304	intrinsic component of mitochondrial inner membrane	0	1	1	26	0.3937	0.786176	-	TRINITY_DN2163_c0_g2
CC	GO:0097346	INO80-type complex	0	1	1	26	0.3937	0.786176	-	TRINITY_DN842_c3_g1
CC	GO:1990391	DNA repair complex	0	1	1	26	0.3937	0.786176	-	TRINITY_DN7271_c1_g1
CC	GO:0031461	cullin-RING ubiquitin ligase complex	2	3	5	216	0.393822	0.786176	TRINITY_DN18140_c0_g1,TRINITY_DN6944_c0_g1	TRINITY_DN3517_c0_g1,TRINITY_DN3545_c0_g1,TRINITY_DN587_c0_g2
BP	GO:0007005	mitochondrion organization	1	4	5	209	0.394838	0.73979	TRINITY_DN58890_c0_g1	TRINITY_DN14034_c0_g2,TRINITY_DN2163_c0_g2,TRINITY_DN512_c0_g2,TRINITY_DN6416_c0_g1
MF	GO:0004529	exodeoxyribonuclease activity	0	1	1	25	0.394948	0.602815	-	TRINITY_DN14397_c0_g1
MF	GO:0004564	beta-fructofuranosidase activity	0	1	1	25	0.394948	0.602815	-	TRINITY_DN9931_c0_g1
MF	GO:0004567	beta-mannosidase activity	1	0	1	25	0.394948	0.602815	TRINITY_DN18973_c0_g1	-
MF	GO:0008327	methyl-CpG binding	0	1	1	25	0.394948	0.602815	-	TRINITY_DN53036_c0_g1
MF	GO:0016894	endonuclease activity, active with either ribo- or deoxyribonucleic acids and producing 3'-phosphomonoesters	0	1	1	25	0.394948	0.602815	-	TRINITY_DN433_c3_g2
MF	GO:0016895	exodeoxyribonuclease activity, producing 5'-phosphomonoesters	0	1	1	25	0.394948	0.602815	-	TRINITY_DN14397_c0_g1
CC	GO:0012506	vesicle membrane	2	9	11	516	0.394987	0.786176	TRINITY_DN18827_c0_g1,TRINITY_DN21889_c0_g1	TRINITY_DN12628_c0_g2,TRINITY_DN17560_c0_g1,TRINITY_DN2043_c0_g2,TRINITY_DN24362_c0_g1,TRINITY_DN28351_c0_g1,TRINITY_DN46791_c0_g1,TRINITY_DN4916_c0_g1,TRINITY_DN51300_c0_g1,TRINITY_DN9931_c0_g1
BP	GO:0006612	protein targeting to membrane	0	2	2	69	0.395766	0.73979	-	TRINITY_DN31502_c0_g1,TRINITY_DN8375_c0_g1
BP	GO:0015850	organic hydroxy compound transport	1	1	2	69	0.395766	0.73979	TRINITY_DN13016_c0_g1	TRINITY_DN7290_c1_g1
BP	GO:0035601	protein deacylation	2	0	2	69	0.395766	0.73979	TRINITY_DN11434_c2_g1,TRINITY_DN399_c4_g2	-
BP	GO:0098732	macromolecule deacylation	2	0	2	69	0.395766	0.73979	TRINITY_DN11434_c2_g1,TRINITY_DN399_c4_g2	-
BP	GO:2001057	reactive nitrogen species metabolic process	1	1	2	69	0.395766	0.73979	TRINITY_DN34715_c0_g2	TRINITY_DN30430_c0_g2
BP	GO:0030833	regulation of actin filament polymerization	0	3	3	115	0.396029	0.73979	-	TRINITY_DN10804_c0_g1,TRINITY_DN12679_c0_g1,TRINITY_DN56445_c0_g1
BP	GO:0042430	indole-containing compound metabolic process	1	2	3	115	0.396029	0.73979	TRINITY_DN6298_c0_g1	TRINITY_DN14746_c0_g1,TRINITY_DN7290_c1_g1
BP	GO:0006511	ubiquitin-dependent protein catabolic process	6	8	14	646	0.396752	0.740515	TRINITY_DN17253_c0_g1,TRINITY_DN18140_c0_g1,TRINITY_DN21889_c0_g1,TRINITY_DN43684_c0_g1,TRINITY_DN6043_c0_g1,TRINITY_DN6512_c1_g1	TRINITY_DN12816_c0_g1,TRINITY_DN2078_c1_g1,TRINITY_DN3545_c0_g1,TRINITY_DN46235_c0_g1,TRINITY_DN51040_c0_g1,TRINITY_DN587_c0_g2,TRINITY_DN7104_c0_g1,TRINITY_DN943_c0_g1
BP	GO:0034050	programmed cell death induced by symbiont	3	3	6	258	0.399234	0.744518	TRINITY_DN3282_c1_g2,TRINITY_DN54269_c0_g1,TRINITY_DN870_c0_g3	TRINITY_DN11385_c0_g2,TRINITY_DN12816_c0_g1,TRINITY_DN16507_c0_g1
BP	GO:0015833	peptide transport	8	17	25	1190	0.399874	0.745082	TRINITY_DN11211_c2_g1,TRINITY_DN15688_c0_g1,TRINITY_DN23187_c0_g1,TRINITY_DN2950_c1_g1,TRINITY_DN33684_c0_g1,TRINITY_DN3412_c3_g1,TRINITY_DN43966_c0_g1,TRINITY_DN52879_c0_g1	TRINITY_DN12309_c0_g1,TRINITY_DN12628_c0_g2,TRINITY_DN17560_c0_g1,TRINITY_DN18820_c0_g2,TRINITY_DN2043_c0_g2,TRINITY_DN20446_c0_g1,TRINITY_DN2163_c0_g2,TRINITY_DN24362_c0_g1,TRINITY_DN30762_c0_g1,TRINITY_DN31502_c0_g1,TRINITY_DN336_c1_g1,TRINITY_DN43038_c0_g1,TRINITY_DN44172_c0_g1,TRINITY_DN46791_c0_g1,TRINITY_DN4916_c0_g1,TRINITY_DN8375_c0_g1,TRINITY_DN9966_c0_g1
MF	GO:0000049	tRNA binding	0	2	2	69	0.399985	0.606513	-	TRINITY_DN13910_c0_g2,TRINITY_DN371_c0_g1
MF	GO:0009678	pyrophosphate hydrolysis-driven proton transmembrane transporter activity	0	2	2	69	0.399985	0.606513	-	TRINITY_DN10909_c0_g1,TRINITY_DN3361_c0_g3
MF	GO:0042910	xenobiotic transmembrane transporter activity	0	2	2	69	0.399985	0.606513	-	TRINITY_DN16546_c0_g1,TRINITY_DN18223_c1_g2
BP	GO:0009888	tissue development	9	14	23	1092	0.401614	0.746326	TRINITY_DN17909_c0_g1,TRINITY_DN1976_c0_g1,TRINITY_DN23207_c0_g1,TRINITY_DN26929_c0_g1,TRINITY_DN6043_c0_g1,TRINITY_DN6203_c0_g1,TRINITY_DN6583_c1_g2,TRINITY_DN8710_c1_g1,TRINITY_DN9848_c0_g1	TRINITY_DN10804_c0_g1,TRINITY_DN11857_c0_g1,TRINITY_DN12679_c0_g1,TRINITY_DN15942_c0_g1,TRINITY_DN17943_c0_g1,TRINITY_DN18598_c0_g1,TRINITY_DN24892_c0_g1,TRINITY_DN30430_c0_g2,TRINITY_DN3189_c2_g2,TRINITY_DN34585_c0_g1,TRINITY_DN56445_c0_g1,TRINITY_DN6611_c0_g1,TRINITY_DN8831_c1_g1,TRINITY_DN9043_c0_g1
BP	GO:0009112	nucleobase metabolic process	1	1	2	70	0.402705	0.746326	TRINITY_DN41385_c0_g1	TRINITY_DN15955_c1_g2
BP	GO:0044247	cellular polysaccharide catabolic process	2	0	2	70	0.402705	0.746326	TRINITY_DN339_c0_g2,TRINITY_DN6203_c0_g1	-
BP	GO:0000466	maturation of 5.8S rRNA from tricistronic rRNA transcript (SSU-rRNA, 5.8S rRNA, LSU-rRNA)	0	1	1	26	0.40426	0.746326	-	TRINITY_DN336_c1_g1
BP	GO:0006560	proline metabolic process	0	1	1	26	0.40426	0.746326	-	TRINITY_DN5668_c0_g2
BP	GO:0006656	phosphatidylcholine biosynthetic process	1	0	1	26	0.40426	0.746326	TRINITY_DN3940_c0_g2	-
BP	GO:0009082	branched-chain amino acid biosynthetic process	0	1	1	26	0.40426	0.746326	-	TRINITY_DN2494_c1_g2
BP	GO:0009407	toxin catabolic process	1	0	1	26	0.40426	0.746326	TRINITY_DN22495_c1_g4	-
BP	GO:0070726	cell wall assembly	1	0	1	26	0.40426	0.746326	TRINITY_DN19164_c0_g7	-
BP	GO:0071668	plant-type cell wall assembly	1	0	1	26	0.40426	0.746326	TRINITY_DN19164_c0_g7	-
BP	GO:2000036	regulation of stem cell population maintenance	0	1	1	26	0.40426	0.746326	-	TRINITY_DN50285_c0_g1
CC	GO:0005802	trans-Golgi network	2	7	9	419	0.404726	0.795166	TRINITY_DN15688_c0_g1,TRINITY_DN16390_c0_g2	TRINITY_DN10804_c0_g1,TRINITY_DN20446_c0_g1,TRINITY_DN21330_c0_g1,TRINITY_DN31502_c0_g1,TRINITY_DN3189_c2_g2,TRINITY_DN4916_c0_g1,TRINITY_DN807_c1_g1
CC	GO:0071007	U2-type catalytic step 2 spliceosome	0	1	1	27	0.405266	0.795166	-	TRINITY_DN30672_c0_g1
CC	GO:1902562	H4 histone acetyltransferase complex	0	1	1	27	0.405266	0.795166	-	TRINITY_DN842_c3_g1
BP	GO:0019941	modification-dependent protein catabolic process	6	8	14	650	0.405643	0.748255	TRINITY_DN17253_c0_g1,TRINITY_DN18140_c0_g1,TRINITY_DN21889_c0_g1,TRINITY_DN43684_c0_g1,TRINITY_DN6043_c0_g1,TRINITY_DN6512_c1_g1	TRINITY_DN12816_c0_g1,TRINITY_DN2078_c1_g1,TRINITY_DN3545_c0_g1,TRINITY_DN46235_c0_g1,TRINITY_DN51040_c0_g1,TRINITY_DN587_c0_g2,TRINITY_DN7104_c0_g1,TRINITY_DN943_c0_g1
BP	GO:0000398	mRNA splicing, via spliceosome	2	4	6	260	0.406263	0.748772	TRINITY_DN43966_c0_g1,TRINITY_DN6944_c0_g1	TRINITY_DN15942_c0_g1,TRINITY_DN18598_c0_g1,TRINITY_DN24892_c0_g1,TRINITY_DN30672_c0_g1
MF	GO:0035198	miRNA binding	1	0	1	26	0.406996	0.614466	TRINITY_DN6583_c1_g2	-
MF	GO:0080046	quercetin 4'-O-glucosyltransferase activity	1	0	1	26	0.406996	0.614466	TRINITY_DN24759_c0_g4	-
BP	GO:1901701	cellular response to oxygen-containing compound	8	14	22	1046	0.407763	0.75091	TRINITY_DN11211_c2_g1,TRINITY_DN19164_c0_g7,TRINITY_DN1976_c0_g1,TRINITY_DN34715_c0_g2,TRINITY_DN37065_c1_g1,TRINITY_DN54269_c0_g1,TRINITY_DN6512_c1_g1,TRINITY_DN9848_c0_g1	TRINITY_DN1344_c1_g1,TRINITY_DN16546_c0_g1,TRINITY_DN18223_c1_g2,TRINITY_DN213_c0_g4,TRINITY_DN21330_c0_g1,TRINITY_DN24597_c0_g2,TRINITY_DN30430_c0_g2,TRINITY_DN371_c0_g1,TRINITY_DN43038_c0_g1,TRINITY_DN433_c0_g3,TRINITY_DN5349_c0_g2,TRINITY_DN7290_c1_g1,TRINITY_DN8375_c0_g1,TRINITY_DN9931_c0_g1
BP	GO:0043603	cellular amide metabolic process	11	17	28	1344	0.408161	0.751016	TRINITY_DN1203_c0_g2,TRINITY_DN12435_c0_g3,TRINITY_DN12435_c0_g4,TRINITY_DN17553_c2_g1,TRINITY_DN22495_c1_g4,TRINITY_DN24712_c0_g1,TRINITY_DN29227_c1_g1,TRINITY_DN31790_c0_g3,TRINITY_DN5330_c0_g1,TRINITY_DN6583_c1_g2,TRINITY_DN870_c0_g3	TRINITY_DN10654_c0_g6,TRINITY_DN13910_c0_g2,TRINITY_DN14746_c0_g1,TRINITY_DN19296_c0_g2,TRINITY_DN19493_c0_g1,TRINITY_DN20941_c0_g1,TRINITY_DN23108_c0_g1,TRINITY_DN239_c6_g1,TRINITY_DN24326_c1_g1,TRINITY_DN371_c0_g1,TRINITY_DN45234_c0_g1,TRINITY_DN50285_c0_g1,TRINITY_DN58762_c0_g1,TRINITY_DN7826_c0_g2,TRINITY_DN7894_c0_g1,TRINITY_DN7894_c0_g2,TRINITY_DN8375_c0_g1
BP	GO:0001708	cell fate specification	0	2	2	71	0.409606	0.751049	-	TRINITY_DN11857_c0_g1,TRINITY_DN8831_c1_g1
BP	GO:0009686	gibberellin biosynthetic process	2	0	2	71	0.409606	0.751049	TRINITY_DN1976_c0_g1,TRINITY_DN9848_c0_g1	-
BP	GO:0042770	signal transduction in response to DNA damage	0	2	2	71	0.409606	0.751049	-	TRINITY_DN371_c0_g1,TRINITY_DN50285_c0_g1
BP	GO:0055088	lipid homeostasis	1	1	2	71	0.409606	0.751049	TRINITY_DN7719_c1_g1	TRINITY_DN5933_c2_g1
BP	GO:0009411	response to UV	2	2	4	165	0.40988	0.751049	TRINITY_DN26460_c1_g1,TRINITY_DN8918_c0_g2	TRINITY_DN371_c0_g1,TRINITY_DN7271_c1_g1
BP	GO:0046907	intracellular transport	6	16	22	1049	0.413076	0.755669	TRINITY_DN11902_c0_g1,TRINITY_DN18827_c0_g1,TRINITY_DN19164_c0_g7,TRINITY_DN23187_c0_g1,TRINITY_DN43966_c0_g1,TRINITY_DN52879_c0_g1	TRINITY_DN12628_c0_g2,TRINITY_DN12679_c0_g1,TRINITY_DN17560_c0_g1,TRINITY_DN2043_c0_g2,TRINITY_DN20446_c0_g1,TRINITY_DN21330_c0_g1,TRINITY_DN2163_c0_g2,TRINITY_DN24362_c0_g1,TRINITY_DN31502_c0_g1,TRINITY_DN336_c1_g1,TRINITY_DN44172_c0_g1,TRINITY_DN46791_c0_g1,TRINITY_DN4916_c0_g1,TRINITY_DN56445_c0_g1,TRINITY_DN8375_c0_g1,TRINITY_DN9966_c0_g1
BP	GO:0042542	response to hydrogen peroxide	0	4	4	166	0.414312	0.755669	-	TRINITY_DN12851_c0_g1,TRINITY_DN13087_c0_g1,TRINITY_DN371_c0_g1,TRINITY_DN45234_c0_g1
BP	GO:0051347	positive regulation of transferase activity	1	3	4	166	0.414312	0.755669	TRINITY_DN19715_c0_g2	TRINITY_DN14937_c0_g1,TRINITY_DN50_c3_g1,TRINITY_DN8985_c0_g1
BP	GO:0051603	proteolysis involved in protein catabolic process	7	9	16	753	0.415171	0.755669	TRINITY_DN17253_c0_g1,TRINITY_DN18140_c0_g1,TRINITY_DN21889_c0_g1,TRINITY_DN43684_c0_g1,TRINITY_DN6043_c0_g1,TRINITY_DN6512_c1_g1,TRINITY_DN9789_c0_g1	TRINITY_DN12816_c0_g1,TRINITY_DN2078_c1_g1,TRINITY_DN3545_c0_g1,TRINITY_DN46235_c0_g1,TRINITY_DN4718_c0_g1,TRINITY_DN51040_c0_g1,TRINITY_DN587_c0_g2,TRINITY_DN7104_c0_g1,TRINITY_DN943_c0_g1
BP	GO:0006144	purine nucleobase metabolic process	1	0	1	27	0.416019	0.755669	TRINITY_DN41385_c0_g1	-
BP	GO:0032875	regulation of DNA endoreduplication	1	0	1	27	0.416019	0.755669	TRINITY_DN6203_c0_g1	-
BP	GO:0051091	positive regulation of DNA-binding transcription factor activity	0	1	1	27	0.416019	0.755669	-	TRINITY_DN12851_c0_g1
BP	GO:0035239	tube morphogenesis	0	2	2	72	0.416468	0.755669	-	TRINITY_DN17943_c0_g1,TRINITY_DN6611_c0_g1
CC	GO:0005663	DNA replication factor C complex	1	0	1	28	0.416611	0.802219	TRINITY_DN19715_c0_g2	-
CC	GO:0005753	mitochondrial proton-transporting ATP synthase complex	1	0	1	28	0.416611	0.802219	TRINITY_DN448_c1_g1	-
CC	GO:0016324	apical plasma membrane	0	1	1	28	0.416611	0.802219	-	TRINITY_DN12479_c1_g2
CC	GO:0030017	sarcomere	0	1	1	28	0.416611	0.802219	-	TRINITY_DN12424_c0_g1
BP	GO:0048193	Golgi vesicle transport	1	5	6	263	0.416795	0.755669	TRINITY_DN19164_c0_g7	TRINITY_DN18820_c0_g2,TRINITY_DN20446_c0_g1,TRINITY_DN30762_c0_g1,TRINITY_DN31502_c0_g1,TRINITY_DN371_c0_g1
BP	GO:0008064	regulation of actin polymerization or depolymerization	0	3	3	119	0.417192	0.755669	-	TRINITY_DN10804_c0_g1,TRINITY_DN12679_c0_g1,TRINITY_DN56445_c0_g1
BP	GO:0030243	cellulose metabolic process	2	1	3	119	0.417192	0.755669	TRINITY_DN339_c0_g2,TRINITY_DN6203_c0_g1	TRINITY_DN16403_c1_g2
BP	GO:0030832	regulation of actin filament length	0	3	3	119	0.417192	0.755669	-	TRINITY_DN10804_c0_g1,TRINITY_DN12679_c0_g1,TRINITY_DN56445_c0_g1
BP	GO:0044275	cellular carbohydrate catabolic process	2	1	3	119	0.417192	0.755669	TRINITY_DN339_c0_g2,TRINITY_DN6203_c0_g1	TRINITY_DN14331_c0_g1
BP	GO:0051604	protein maturation	3	0	3	119	0.417192	0.755669	TRINITY_DN1665_c0_g1,TRINITY_DN31790_c0_g3,TRINITY_DN39847_c0_g2	-
MF	GO:0003697	single-stranded DNA binding	1	2	3	118	0.417387	0.628791	TRINITY_DN58890_c0_g1	TRINITY_DN15422_c0_g1,TRINITY_DN56042_c0_g1
BP	GO:0051607	defense response to virus	3	1	4	167	0.418737	0.757225	TRINITY_DN42707_c0_g1,TRINITY_DN54269_c0_g1,TRINITY_DN6583_c1_g2	TRINITY_DN34585_c0_g1
BP	GO:0140546	defense response to symbiont	3	1	4	167	0.418737	0.757225	TRINITY_DN42707_c0_g1,TRINITY_DN54269_c0_g1,TRINITY_DN6583_c1_g2	TRINITY_DN34585_c0_g1
MF	GO:0019213	deacetylase activity	1	0	1	27	0.418804	0.629563	TRINITY_DN11434_c2_g1	-
CC	GO:0098590	plasma membrane region	2	1	3	124	0.421551	0.807973	TRINITY_DN15688_c0_g1,TRINITY_DN5259_c0_g1	TRINITY_DN12479_c1_g2
MF	GO:0008135	translation factor activity, RNA binding	3	2	5	214	0.421627	0.63244	TRINITY_DN1203_c0_g2,TRINITY_DN29227_c1_g1,TRINITY_DN870_c0_g3	TRINITY_DN10654_c0_g6,TRINITY_DN24326_c1_g1
BP	GO:0010565	regulation of cellular ketone metabolic process	2	1	3	120	0.422446	0.760328	TRINITY_DN3282_c1_g2,TRINITY_DN34715_c0_g2	TRINITY_DN12816_c0_g1
BP	GO:0110053	regulation of actin filament organization	0	3	3	120	0.422446	0.760328	-	TRINITY_DN10804_c0_g1,TRINITY_DN12679_c0_g1,TRINITY_DN56445_c0_g1
BP	GO:1901136	carbohydrate derivative catabolic process	1	1	2	73	0.42329	0.760328	TRINITY_DN18973_c0_g1	TRINITY_DN7290_c1_g1
MF	GO:0020037	heme binding	4	3	7	311	0.423696	0.634178	TRINITY_DN10657_c0_g1,TRINITY_DN4739_c1_g1,TRINITY_DN6298_c0_g1,TRINITY_DN7719_c1_g1	TRINITY_DN30045_c0_g1,TRINITY_DN5933_c2_g1,TRINITY_DN931_c0_g1
BP	GO:0000910	cytokinesis	2	4	6	265	0.423804	0.760328	TRINITY_DN19164_c0_g7,TRINITY_DN3412_c3_g1	TRINITY_DN16403_c1_g2,TRINITY_DN17806_c0_g1,TRINITY_DN213_c0_g4,TRINITY_DN25023_c0_g1
CC	GO:0031966	mitochondrial membrane	5	6	11	528	0.424273	0.809244	TRINITY_DN14669_c0_g1,TRINITY_DN448_c1_g1,TRINITY_DN46903_c0_g1,TRINITY_DN4739_c1_g1,TRINITY_DN5600_c0_g1	TRINITY_DN10750_c0_g1,TRINITY_DN11345_c0_g1,TRINITY_DN14331_c0_g1,TRINITY_DN2163_c0_g2,TRINITY_DN336_c1_g1,TRINITY_DN9253_c0_g1
CC	GO:0005739	mitochondrion	11	26	37	1868	0.426142	0.809244	TRINITY_DN14669_c0_g1,TRINITY_DN17145_c0_g1,TRINITY_DN25322_c0_g1,TRINITY_DN39847_c0_g2,TRINITY_DN4345_c0_g2,TRINITY_DN448_c1_g1,TRINITY_DN46903_c0_g1,TRINITY_DN4739_c1_g1,TRINITY_DN5600_c0_g1,TRINITY_DN58890_c0_g1,TRINITY_DN6298_c0_g1	TRINITY_DN10654_c0_g6,TRINITY_DN10750_c0_g1,TRINITY_DN11345_c0_g1,TRINITY_DN14195_c0_g2,TRINITY_DN14331_c0_g1,TRINITY_DN14598_c0_g4,TRINITY_DN16587_c0_g1,TRINITY_DN16587_c0_g2,TRINITY_DN17730_c0_g2,TRINITY_DN18457_c0_g1,TRINITY_DN18457_c0_g3,TRINITY_DN19493_c0_g1,TRINITY_DN2163_c0_g2,TRINITY_DN239_c6_g1,TRINITY_DN25128_c0_g2,TRINITY_DN25756_c0_g1,TRINITY_DN3102_c1_g1,TRINITY_DN336_c1_g1,TRINITY_D…
BP	GO:0000054	ribosomal subunit export from nucleus	0	1	1	28	0.427547	0.760328	-	TRINITY_DN336_c1_g1
BP	GO:0000266	mitochondrial fission	0	1	1	28	0.427547	0.760328	-	TRINITY_DN14034_c0_g2
BP	GO:0006446	regulation of translational initiation	0	1	1	28	0.427547	0.760328	-	TRINITY_DN371_c0_g1
BP	GO:0007035	vacuolar acidification	0	1	1	28	0.427547	0.760328	-	TRINITY_DN10909_c0_g1
BP	GO:0010232	vascular transport	1	0	1	28	0.427547	0.760328	TRINITY_DN6607_c0_g2	-
BP	GO:0010233	phloem transport	1	0	1	28	0.427547	0.760328	TRINITY_DN6607_c0_g2	-
BP	GO:0010389	regulation of G2/M transition of mitotic cell cycle	1	0	1	28	0.427547	0.760328	TRINITY_DN6203_c0_g1	-
BP	GO:0015807	L-amino acid transport	1	0	1	28	0.427547	0.760328	TRINITY_DN13796_c1_g2	-
BP	GO:0019856	pyrimidine nucleobase biosynthetic process	0	1	1	28	0.427547	0.760328	-	TRINITY_DN15955_c1_g2
BP	GO:0033750	ribosome localization	0	1	1	28	0.427547	0.760328	-	TRINITY_DN336_c1_g1
BP	GO:0046864	isoprenoid transport	0	1	1	28	0.427547	0.760328	-	TRINITY_DN7290_c1_g1
BP	GO:0046865	terpenoid transport	0	1	1	28	0.427547	0.760328	-	TRINITY_DN7290_c1_g1
BP	GO:0051452	intracellular pH reduction	0	1	1	28	0.427547	0.760328	-	TRINITY_DN10909_c0_g1
BP	GO:0080168	abscisic acid transport	0	1	1	28	0.427547	0.760328	-	TRINITY_DN7290_c1_g1
BP	GO:0097327	response to antineoplastic agent	0	1	1	28	0.427547	0.760328	-	TRINITY_DN8375_c0_g1
BP	GO:1902475	L-alpha-amino acid transmembrane transport	1	0	1	28	0.427547	0.760328	TRINITY_DN13796_c1_g2	-
BP	GO:0015748	organophosphate ester transport	0	3	3	121	0.427685	0.760328	-	TRINITY_DN30762_c0_g1,TRINITY_DN31502_c0_g1,TRINITY_DN336_c1_g1
CC	GO:0009524	phragmoplast	0	4	4	175	0.428078	0.809244	-	TRINITY_DN16469_c0_g1,TRINITY_DN25023_c0_g1,TRINITY_DN371_c0_g1,TRINITY_DN842_c3_g1
BP	GO:0000288	nuclear-transcribed mRNA catabolic process, deadenylation-dependent decay	0	2	2	74	0.430071	0.762115	-	TRINITY_DN24326_c1_g1,TRINITY_DN50285_c0_g1
BP	GO:0009685	gibberellin metabolic process	2	0	2	74	0.430071	0.762115	TRINITY_DN1976_c0_g1,TRINITY_DN9848_c0_g1	-
BP	GO:0030837	negative regulation of actin filament polymerization	0	2	2	74	0.430071	0.762115	-	TRINITY_DN12679_c0_g1,TRINITY_DN56445_c0_g1
BP	GO:0045861	negative regulation of proteolysis	1	1	2	74	0.430071	0.762115	TRINITY_DN17253_c0_g1	TRINITY_DN842_c3_g1
MF	GO:0004888	transmembrane signaling receptor activity	3	4	7	313	0.430187	0.635973	TRINITY_DN15340_c0_g1,TRINITY_DN26929_c0_g1,TRINITY_DN37065_c1_g1	TRINITY_DN16546_c0_g1,TRINITY_DN18223_c1_g2,TRINITY_DN2163_c0_g2,TRINITY_DN3502_c1_g1
MF	GO:0008649	rRNA methyltransferase activity	0	1	1	28	0.430379	0.635973	-	TRINITY_DN23711_c0_g1
MF	GO:0015179	L-amino acid transmembrane transporter activity	1	0	1	28	0.430379	0.635973	TRINITY_DN13796_c1_g2	-
MF	GO:0047893	flavonol 3-O-glucosyltransferase activity	1	0	1	28	0.430379	0.635973	TRINITY_DN24759_c0_g4	-
MF	GO:0102360	daphnetin 3-O-glucosyltransferase activity	1	0	1	28	0.430379	0.635973	TRINITY_DN24759_c0_g4	-
MF	GO:0102425	myricetin 3-O-glucosyltransferase activity	1	0	1	28	0.430379	0.635973	TRINITY_DN24759_c0_g4	-
CC	GO:0031902	late endosome membrane	1	2	3	126	0.431664	0.810736	TRINITY_DN18827_c0_g1	TRINITY_DN46791_c0_g1,TRINITY_DN9931_c0_g1
CC	GO:0045202	synapse	1	1	2	77	0.432816	0.810736	TRINITY_DN18827_c0_g1	TRINITY_DN20101_c0_g1
BP	GO:0060429	epithelium development	1	2	3	122	0.432906	0.762973	TRINITY_DN6043_c0_g1	TRINITY_DN17943_c0_g1,TRINITY_DN6611_c0_g1
BP	GO:0022414	reproductive process	20	30	50	2463	0.43398	0.762973	TRINITY_DN1203_c0_g2,TRINITY_DN17909_c0_g1,TRINITY_DN18827_c0_g1,TRINITY_DN19482_c0_g1,TRINITY_DN26929_c0_g1,TRINITY_DN3452_c1_g1,TRINITY_DN34715_c0_g2,TRINITY_DN3940_c0_g2,TRINITY_DN39847_c0_g2,TRINITY_DN399_c4_g2,TRINITY_DN43966_c0_g1,TRINITY_DN5157_c0_g1,TRINITY_DN52879_c0_g1,TRINITY_DN5562_c0_g1,TRINITY_DN6203_c0_g1,TRINITY_DN6233_c0_g2,TRINITY_DN8203_c0_g1,TRINITY_DN8203_c0_g2,TRINITY_DN8282…	TRINITY_DN10750_c0_g1,TRINITY_DN11857_c0_g1,TRINITY_DN12424_c0_g1,TRINITY_DN12479_c1_g2,TRINITY_DN12508_c0_g1,TRINITY_DN13263_c0_g1,TRINITY_DN14389_c0_g2,TRINITY_DN15202_c0_g1,TRINITY_DN16316_c0_g1,TRINITY_DN18725_c0_g1,TRINITY_DN213_c0_g4,TRINITY_DN2163_c0_g2,TRINITY_DN28155_c0_g2,TRINITY_DN30762_c0_g1,TRINITY_DN31574_c0_g1,TRINITY_DN3361_c0_g3,TRINITY_DN34585_c0_g1,TRINITY_DN371_c0_g1,TRINITY_D…
BP	GO:0051702	biological process involved in interaction with symbiont	3	3	6	268	0.434297	0.762973	TRINITY_DN3282_c1_g2,TRINITY_DN54269_c0_g1,TRINITY_DN870_c0_g3	TRINITY_DN11385_c0_g2,TRINITY_DN12816_c0_g1,TRINITY_DN16507_c0_g1
MF	GO:0016620	oxidoreductase activity, acting on the aldehyde or oxo group of donors, NAD or NADP as acceptor	1	1	2	74	0.43447	0.64066	TRINITY_DN5330_c0_g1	TRINITY_DN5668_c0_g2
BP	GO:0006886	intracellular protein transport	3	12	15	713	0.435365	0.762973	TRINITY_DN23187_c0_g1,TRINITY_DN43966_c0_g1,TRINITY_DN52879_c0_g1	TRINITY_DN17560_c0_g1,TRINITY_DN2043_c0_g2,TRINITY_DN20446_c0_g1,TRINITY_DN2163_c0_g2,TRINITY_DN24362_c0_g1,TRINITY_DN31502_c0_g1,TRINITY_DN336_c1_g1,TRINITY_DN44172_c0_g1,TRINITY_DN46791_c0_g1,TRINITY_DN4916_c0_g1,TRINITY_DN8375_c0_g1,TRINITY_DN9966_c0_g1
BP	GO:0009739	response to gibberellin	3	1	4	171	0.436357	0.762973	TRINITY_DN17253_c0_g1,TRINITY_DN19164_c0_g7,TRINITY_DN22495_c1_g4	TRINITY_DN9931_c0_g1
BP	GO:0007093	mitotic cell cycle checkpoint signaling	0	2	2	75	0.436808	0.762973	-	TRINITY_DN371_c0_g1,TRINITY_DN50285_c0_g1
BP	GO:0009788	negative regulation of abscisic acid-activated signaling pathway	0	2	2	75	0.436808	0.762973	-	TRINITY_DN21330_c0_g1,TRINITY_DN30430_c0_g2
BP	GO:0032272	negative regulation of protein polymerization	0	2	2	75	0.436808	0.762973	-	TRINITY_DN12679_c0_g1,TRINITY_DN56445_c0_g1
BP	GO:0034293	sexual sporulation	0	2	2	75	0.436808	0.762973	-	TRINITY_DN12424_c0_g1,TRINITY_DN30762_c0_g1
BP	GO:0052548	regulation of endopeptidase activity	1	1	2	75	0.436808	0.762973	TRINITY_DN17253_c0_g1	TRINITY_DN842_c3_g1
BP	GO:1901420	negative regulation of response to alcohol	0	2	2	75	0.436808	0.762973	-	TRINITY_DN21330_c0_g1,TRINITY_DN30430_c0_g2
BP	GO:1905958	negative regulation of cellular response to alcohol	0	2	2	75	0.436808	0.762973	-	TRINITY_DN21330_c0_g1,TRINITY_DN30430_c0_g2
BP	GO:0006605	protein targeting	1	5	6	269	0.437788	0.762973	TRINITY_DN23187_c0_g1	TRINITY_DN2163_c0_g2,TRINITY_DN31502_c0_g1,TRINITY_DN44172_c0_g1,TRINITY_DN8375_c0_g1,TRINITY_DN9966_c0_g1
BP	GO:0005984	disaccharide metabolic process	0	3	3	123	0.43811	0.762973	-	TRINITY_DN21373_c0_g1,TRINITY_DN54248_c0_g1,TRINITY_DN9931_c0_g1
BP	GO:0034765	regulation of ion transmembrane transport	0	3	3	123	0.43811	0.762973	-	TRINITY_DN26357_c0_g1,TRINITY_DN7873_c0_g1,TRINITY_DN8542_c0_g1
BP	GO:0071806	protein transmembrane transport	0	3	3	123	0.43811	0.762973	-	TRINITY_DN2163_c0_g2,TRINITY_DN31502_c0_g1,TRINITY_DN9966_c0_g1
CC	GO:0000152	nuclear ubiquitin ligase complex	0	1	1	30	0.438659	0.810736	-	TRINITY_DN587_c0_g2
CC	GO:0016471	vacuolar proton-transporting V-type ATPase complex	0	1	1	30	0.438659	0.810736	-	TRINITY_DN10909_c0_g1
CC	GO:0045261	proton-transporting ATP synthase complex, catalytic core F(1)	1	0	1	30	0.438659	0.810736	TRINITY_DN448_c1_g1	-
BP	GO:0007423	sensory organ development	0	1	1	29	0.438848	0.762973	-	TRINITY_DN17943_c0_g1
BP	GO:0009861	jasmonic acid and ethylene-dependent systemic resistance	0	1	1	29	0.438848	0.762973	-	TRINITY_DN213_c0_g4
BP	GO:0010440	stomatal lineage progression	1	0	1	29	0.438848	0.762973	TRINITY_DN6203_c0_g1	-
BP	GO:0031023	microtubule organizing center organization	0	1	1	29	0.438848	0.762973	-	TRINITY_DN16469_c0_g1
BP	GO:0045055	regulated exocytosis	0	1	1	29	0.438848	0.762973	-	TRINITY_DN4916_c0_g1
BP	GO:0045851	pH reduction	0	1	1	29	0.438848	0.762973	-	TRINITY_DN10909_c0_g1
BP	GO:0050826	response to freezing	1	0	1	29	0.438848	0.762973	TRINITY_DN34715_c0_g2	-
BP	GO:0072523	purine-containing compound catabolic process	1	0	1	29	0.438848	0.762973	TRINITY_DN41385_c0_g1	-
MF	GO:0005200	structural constituent of cytoskeleton	0	2	2	75	0.44124	0.644527	-	TRINITY_DN12508_c0_g1,TRINITY_DN28155_c0_g2
MF	GO:0002020	protease binding	0	1	1	29	0.441723	0.644527	-	TRINITY_DN2078_c1_g1
MF	GO:0004867	serine-type endopeptidase inhibitor activity	0	1	1	29	0.441723	0.644527	-	TRINITY_DN842_c3_g1
MF	GO:0005544	calcium-dependent phospholipid binding	0	1	1	29	0.441723	0.644527	-	TRINITY_DN14910_c0_g1
MF	GO:0016899	oxidoreductase activity, acting on the CH-OH group of donors, oxygen as acceptor	0	1	1	29	0.441723	0.644527	-	TRINITY_DN31304_c0_g2
BP	GO:0000724	double-strand break repair via homologous recombination	1	2	3	124	0.443296	0.767441	TRINITY_DN58890_c0_g1	TRINITY_DN15422_c0_g1,TRINITY_DN7271_c1_g1
BP	GO:0000725	recombinational repair	1	2	3	124	0.443296	0.767441	TRINITY_DN58890_c0_g1	TRINITY_DN15422_c0_g1,TRINITY_DN7271_c1_g1
BP	GO:0030041	actin filament polymerization	0	3	3	124	0.443296	0.767441	-	TRINITY_DN10804_c0_g1,TRINITY_DN12679_c0_g1,TRINITY_DN56445_c0_g1
BP	GO:0045860	positive regulation of protein kinase activity	0	3	3	124	0.443296	0.767441	-	TRINITY_DN14937_c0_g1,TRINITY_DN50_c3_g1,TRINITY_DN8985_c0_g1
BP	GO:0042538	hyperosmotic salinity response	0	2	2	76	0.443503	0.767441	-	TRINITY_DN19296_c0_g2,TRINITY_DN5668_c0_g2
BP	GO:0071941	nitrogen cycle metabolic process	1	1	2	76	0.443503	0.767441	TRINITY_DN34715_c0_g2	TRINITY_DN30430_c0_g2
CC	GO:0031225	anchored component of membrane	2	2	4	179	0.445032	0.81596	TRINITY_DN1356_c0_g2,TRINITY_DN45077_c0_g1	TRINITY_DN4745_c0_g1,TRINITY_DN9937_c0_g1
MF	GO:0015144	carbohydrate transmembrane transporter activity	1	1	2	76	0.447966	0.648429	TRINITY_DN13016_c0_g1	TRINITY_DN12954_c0_g1
BP	GO:0071229	cellular response to acid chemical	4	10	14	669	0.447976	0.768707	TRINITY_DN11211_c2_g1,TRINITY_DN37065_c1_g1,TRINITY_DN54269_c0_g1,TRINITY_DN6512_c1_g1	TRINITY_DN1344_c1_g1,TRINITY_DN16546_c0_g1,TRINITY_DN18223_c1_g2,TRINITY_DN213_c0_g4,TRINITY_DN21330_c0_g1,TRINITY_DN30430_c0_g2,TRINITY_DN433_c0_g3,TRINITY_DN7290_c1_g1,TRINITY_DN8375_c0_g1,TRINITY_DN9931_c0_g1
BP	GO:0000819	sister chromatid segregation	2	1	3	125	0.448463	0.768707	TRINITY_DN19164_c0_g7,TRINITY_DN8420_c0_g1	TRINITY_DN7535_c0_g1
BP	GO:0009926	auxin polar transport	0	3	3	125	0.448463	0.768707	-	TRINITY_DN12479_c1_g2,TRINITY_DN433_c0_g3,TRINITY_DN8375_c0_g1
BP	GO:0019827	stem cell population maintenance	1	2	3	125	0.448463	0.768707	TRINITY_DN6583_c1_g2	TRINITY_DN34585_c0_g1,TRINITY_DN50285_c0_g1
BP	GO:0098727	maintenance of cell number	1	2	3	125	0.448463	0.768707	TRINITY_DN6583_c1_g2	TRINITY_DN34585_c0_g1,TRINITY_DN50285_c0_g1
MF	GO:0090079	translation regulator activity, nucleic acid binding	3	2	5	221	0.448923	0.648429	TRINITY_DN1203_c0_g2,TRINITY_DN29227_c1_g1,TRINITY_DN870_c0_g3	TRINITY_DN10654_c0_g6,TRINITY_DN24326_c1_g1
MF	GO:0008238	exopeptidase activity	1	2	3	124	0.448935	0.648429	TRINITY_DN12595_c0_g1	TRINITY_DN3361_c0_g3,TRINITY_DN4718_c0_g1
MF	GO:0016298	lipase activity	0	3	3	124	0.448935	0.648429	-	TRINITY_DN16296_c0_g2,TRINITY_DN33164_c0_g5,TRINITY_DN720_c3_g1
BP	GO:0009873	ethylene-activated signaling pathway	4	1	5	223	0.449145	0.768707	TRINITY_DN12736_c0_g1,TRINITY_DN1976_c0_g1,TRINITY_DN9481_c0_g1,TRINITY_DN9848_c0_g1	TRINITY_DN30430_c0_g2
CC	GO:0000307	cyclin-dependent protein kinase holoenzyme complex	1	0	1	31	0.449369	0.81596	TRINITY_DN6203_c0_g1	-
CC	GO:0030016	myofibril	0	1	1	31	0.449369	0.81596	-	TRINITY_DN12424_c0_g1
CC	GO:0045335	phagocytic vesicle	0	1	1	31	0.449369	0.81596	-	TRINITY_DN43038_c0_g1
MF	GO:0004672	protein kinase activity	13	16	29	1408	0.449482	0.648429	TRINITY_DN11531_c0_g1,TRINITY_DN15340_c0_g1,TRINITY_DN15739_c0_g1,TRINITY_DN1665_c0_g1,TRINITY_DN18161_c0_g1,TRINITY_DN1976_c0_g1,TRINITY_DN2029_c1_g1,TRINITY_DN25770_c0_g2,TRINITY_DN26929_c0_g1,TRINITY_DN27245_c0_g1,TRINITY_DN3402_c1_g2,TRINITY_DN6203_c0_g1,TRINITY_DN9848_c0_g1	TRINITY_DN11345_c0_g1,TRINITY_DN11857_c0_g1,TRINITY_DN14937_c0_g1,TRINITY_DN16774_c0_g1,TRINITY_DN17943_c0_g1,TRINITY_DN18856_c0_g1,TRINITY_DN213_c0_g4,TRINITY_DN21330_c0_g1,TRINITY_DN2163_c0_g2,TRINITY_DN34117_c0_g1,TRINITY_DN3502_c1_g1,TRINITY_DN371_c0_g1,TRINITY_DN50_c3_g1,TRINITY_DN7535_c0_g1,TRINITY_DN8831_c1_g1,TRINITY_DN8985_c0_g1
BP	GO:0000162	tryptophan biosynthetic process	1	0	1	30	0.449926	0.768707	TRINITY_DN6298_c0_g1	-
BP	GO:0002230	positive regulation of defense response to virus by host	1	0	1	30	0.449926	0.768707	TRINITY_DN54269_c0_g1	-
BP	GO:0008272	sulfate transport	0	1	1	30	0.449926	0.768707	-	TRINITY_DN27269_c0_g1
BP	GO:0009593	detection of chemical stimulus	1	0	1	30	0.449926	0.768707	TRINITY_DN34715_c0_g2	-
BP	GO:0032543	mitochondrial translation	0	1	1	30	0.449926	0.768707	-	TRINITY_DN19493_c0_g1
BP	GO:0042631	cellular response to water deprivation	1	0	1	30	0.449926	0.768707	TRINITY_DN11211_c2_g1	-
[truncated: 1,320 more rows]
