# Supplementary material for: In vitro induction of tetraploids and their phenotypic and transcriptome analysis in Glehnia littoralis
Source: BMC Plant Biol. 2024 May 22;24:439. doi: 10.1186/s12870-024-05154-w (PMC11110393; doi:10.1186/s12870-024-05154-w)
Supplement: Supplementary file 2 — Supplementary Material 2 [file 12870_2024_5154_MOESM2_ESM.xlsx]

## Sheet: Sheet1
Table S2 KEGG enrichment of DEGs
PathwayID	Pathway	Level1	Level2	Up_number	Down_number	DEG_number	total_number	Pvalue	FDR	Up_gene	Down_gene	URL
ko00910	Nitrogen metabolism	Metabolism	Energy metabolism	0	3	3	40	0.0159914	0.691066	-	TRINITY_DN19978_c0_g1,TRINITY_DN13116_c0_g1,TRINITY_DN15485_c1_g2	http://www.kegg.jp/kegg-bin/show_pathway?map=map00910&multi_query=K00264+%23FFFFFF,green%0d%0aK01673+%23FFFFFF,green%0d%0a
ko00040	Pentose and glucuronate interconversions	Metabolism	Carbohydrate metabolism	1	3	4	90	0.0319106	0.691066	TRINITY_DN56563_c0_g1	TRINITY_DN14331_c0_g1,TRINITY_DN18409_c0_g2,TRINITY_DN58762_c0_g1	http://www.kegg.jp/kegg-bin/show_pathway?map=map00040&multi_query=K00008+%23FFFFFF,green%0d%0aK01051+%23FFFFFF,purple%0d%0a
ko00190	Oxidative phosphorylation	Metabolism	Energy metabolism	4	2	6	199	0.049356	0.691066	TRINITY_DN448_c1_g1,TRINITY_DN55967_c0_g1,TRINITY_DN4739_c1_g1,TRINITY_DN46903_c0_g1	TRINITY_DN10909_c0_g1,TRINITY_DN3361_c0_g3	http://www.kegg.jp/kegg-bin/show_pathway?map=map00190&multi_query=K02150+%23FFFFFF,green%0d%0aK02133+%23FFFFFF,red%0d%0aK02126+%23FFFFFF,red%0d%0aK02261+%23FFFFFF,red%0d%0aK02155+%23FFFFFF,green%0d%0aK02256+%23FFFFFF,red%0d%0a
ko00250	Alanine, aspartate and glutamate metabolism	Metabolism	Amino acid metabolism	0	3	3	70	0.0668453	0.691066	-	TRINITY_DN19978_c0_g1,TRINITY_DN13116_c0_g1,TRINITY_DN10508_c0_g1	http://www.kegg.jp/kegg-bin/show_pathway?map=map00250&multi_query=K00264+%23FFFFFF,green%0d%0aK14272+%23FFFFFF,green%0d%0a
ko00260	Glycine, serine and threonine metabolism	Metabolism	Amino acid metabolism	1	2	3	72	0.0714869	0.691066	TRINITY_DN14316_c0_g3	TRINITY_DN17173_c0_g2,TRINITY_DN10508_c0_g1	http://www.kegg.jp/kegg-bin/show_pathway?map=map00260&multi_query=K14272+%23FFFFFF,green%0d%0aK01620+%23FFFFFF,red%0d%0aK01733+%23FFFFFF,green%0d%0a
ko01040	Biosynthesis of unsaturated fatty acids	Metabolism	Lipid metabolism	1	1	2	35	0.0794378	0.691066	TRINITY_DN5353_c1_g1	TRINITY_DN18126_c0_g1	http://www.kegg.jp/kegg-bin/show_pathway?map=map01040&multi_query=K00232+%23FFFFFF,green%0d%0aK03921+%23FFFFFF,red%0d%0a
ko00100	Steroid biosynthesis	Metabolism	Lipid metabolism	0	2	2	36	0.0834046	0.691066	-	TRINITY_DN10685_c0_g1,TRINITY_DN33164_c0_g5	http://www.kegg.jp/kegg-bin/show_pathway?map=map00100&multi_query=K01052+%23FFFFFF,green%0d%0aK09828+%23FFFFFF,green%0d%0a
ko00860	Porphyrin metabolism	Metabolism	Metabolism of cofactors and vitamins	0	2	2	44	0.11711	0.714956	-	TRINITY_DN6983_c0_g2,TRINITY_DN20941_c0_g1	http://www.kegg.jp/kegg-bin/show_pathway?map=map00860&multi_query=K01885+%23FFFFFF,green%0d%0aK03404+%23FFFFFF,green%0d%0a
ko00640	Propanoate metabolism	Metabolism	Carbohydrate metabolism	0	2	2	45	0.121538	0.714956	-	TRINITY_DN18126_c0_g1,TRINITY_DN7894_c0_g1	http://www.kegg.jp/kegg-bin/show_pathway?map=map00640&multi_query=K00166+%23FFFFFF,green%0d%0aK00232+%23FFFFFF,green%0d%0a
ko00430	Taurine and hypotaurine metabolism	Metabolism	Metabolism of other amino acids	1	0	1	11	0.138143	0.714956	TRINITY_DN50388_c0_g1	-	http://www.kegg.jp/kegg-bin/show_pathway?map=map00430&multi_query=K10712+%23FFFFFF,red%0d%0a
ko00592	alpha-Linolenic acid metabolism	Metabolism	Lipid metabolism	1	1	2	52	0.153586	0.714956	TRINITY_DN1792_c0_g2	TRINITY_DN18126_c0_g1	http://www.kegg.jp/kegg-bin/show_pathway?map=map00592&multi_query=K00232+%23FFFFFF,green%0d%0aK10527+%23FFFFFF,red%0d%0a
ko00905	Brassinosteroid biosynthesis	Metabolism	Metabolism of terpenoids and polyketides	0	1	1	13	0.161157	0.714956	-	TRINITY_DN5933_c2_g1	http://www.kegg.jp/kegg-bin/show_pathway?map=map00905&multi_query=K12640+%23FFFFFF,green%0d%0a
ko00750	Vitamin B6 metabolism	Metabolism	Metabolism of cofactors and vitamins	0	1	1	14	0.172436	0.714956	-	TRINITY_DN17173_c0_g2	http://www.kegg.jp/kegg-bin/show_pathway?map=map00750&multi_query=K01733+%23FFFFFF,green%0d%0a
ko03440	Homologous recombination	Genetic Information Processing	Replication and repair	1	1	2	56	0.172576	0.714956	TRINITY_DN3452_c1_g1	TRINITY_DN15422_c0_g1	http://www.kegg.jp/kegg-bin/show_pathway?map=map03440&multi_query=K03553+%23FFFFFF,green%0d%0aK10875+%23FFFFFF,red%0d%0a
ko00940	Phenylpropanoid biosynthesis	Metabolism	Biosynthesis of other secondary metabolites	1	1	2	67	0.226426	0.751047	TRINITY_DN10657_c0_g1	TRINITY_DN30045_c0_g1	http://www.kegg.jp/kegg-bin/show_pathway?map=map00940&multi_query=K00430+%23FFFFFF,purple%0d%0a
ko00071	Fatty acid degradation	Metabolism	Lipid metabolism	1	1	2	70	0.241363	0.751047	TRINITY_DN1792_c0_g2	TRINITY_DN18126_c0_g1	http://www.kegg.jp/kegg-bin/show_pathway?map=map00071&multi_query=K00232+%23FFFFFF,green%0d%0aK10527+%23FFFFFF,red%0d%0a
ko03020	RNA polymerase	Genetic Information Processing	Transcription	1	1	2	72	0.251351	0.751047	TRINITY_DN22651_c0_g1	TRINITY_DN6133_c0_g1	http://www.kegg.jp/kegg-bin/show_pathway?map=map03020&multi_query=K03006+%23FFFFFF,purple%0d%0a
ko00920	Sulfur metabolism	Metabolism	Energy metabolism	0	1	1	23	0.26745	0.751047	-	TRINITY_DN19296_c0_g2	http://www.kegg.jp/kegg-bin/show_pathway?map=map00920&multi_query=K01738+%23FFFFFF,green%0d%0a
ko00340	Histidine metabolism	Metabolism	Amino acid metabolism	1	0	1	24	0.27732	0.751047	TRINITY_DN26460_c1_g1	-	http://www.kegg.jp/kegg-bin/show_pathway?map=map00340&multi_query=K00013+%23FFFFFF,red%0d%0a
ko00010	Glycolysis / Gluconeogenesis	Metabolism	Carbohydrate metabolism	3	0	3	138	0.282068	0.751047	TRINITY_DN18313_c0_g1,TRINITY_DN13523_c0_g2,TRINITY_DN6622_c0_g1	-	http://www.kegg.jp/kegg-bin/show_pathway?map=map00010&multi_query=K01006+%23FFFFFF,red%0d%0aK01568+%23FFFFFF,red%0d%0aK01792+%23FFFFFF,red%0d%0a
ko00511	Other glycan degradation	Metabolism	Glycan biosynthesis and metabolism	0	1	1	27	0.306149	0.751047	-	TRINITY_DN7499_c0_g2	http://www.kegg.jp/kegg-bin/show_pathway?map=map00511&multi_query=K15923+%23FFFFFF,green%0d%0a
ko04120	Ubiquitin mediated proteolysis	Genetic Information Processing	Folding, sorting and degradation	1	3	4	215	0.325776	0.751047	TRINITY_DN6944_c0_g1	TRINITY_DN587_c0_g2,TRINITY_DN7028_c2_g1,TRINITY_DN403_c1_g1	http://www.kegg.jp/kegg-bin/show_pathway?map=map04120&multi_query=K10599+%23FFFFFF,red%0d%0aK08770+%23FFFFFF,green%0d%0aK03868+%23FFFFFF,green%0d%0a
ko00710	Carbon fixation in photosynthetic organisms	Metabolism	Energy metabolism	1	1	2	94	0.360626	0.751047	TRINITY_DN6622_c0_g1	TRINITY_DN10508_c0_g1	http://www.kegg.jp/kegg-bin/show_pathway?map=map00710&multi_query=K01006+%23FFFFFF,red%0d%0aK14272+%23FFFFFF,green%0d%0a
ko00630	Glyoxylate and dicarboxylate metabolism	Metabolism	Carbohydrate metabolism	0	2	2	95	0.365496	0.751047	-	TRINITY_DN31385_c0_g2,TRINITY_DN10508_c0_g1	http://www.kegg.jp/kegg-bin/show_pathway?map=map00630&multi_query=K14272+%23FFFFFF,green%0d%0aK03781+%23FFFFFF,green%0d%0a
ko04626	Plant-pathogen interaction	Organismal Systems	Environmental adaptation	1	2	3	168	0.393002	0.751047	TRINITY_DN16604_c0_g2	TRINITY_DN18374_c1_g1,TRINITY_DN59477_c0_g1	http://www.kegg.jp/kegg-bin/show_pathway?map=map04626&multi_query=K05391+%23FFFFFF,red%0d%0aK02183+%23FFFFFF,green%0d%0aK04079+%23FFFFFF,green%0d%0a
ko03430	Mismatch repair	Genetic Information Processing	Replication and repair	0	1	1	39	0.410561	0.751047	-	TRINITY_DN14397_c0_g1	http://www.kegg.jp/kegg-bin/show_pathway?map=map03430&multi_query=K10746+%23FFFFFF,green%0d%0a
ko03040	Spliceosome	Genetic Information Processing	Transcription	3	1	4	243	0.412272	0.751047	TRINITY_DN6944_c0_g1,TRINITY_DN317_c0_g2,TRINITY_DN4363_c0_g2	TRINITY_DN30672_c0_g1	http://www.kegg.jp/kegg-bin/show_pathway?map=map03040&multi_query=K10599+%23FFFFFF,red%0d%0aK03283+%23FFFFFF,red%0d%0aK12869+%23FFFFFF,green%0d%0aK12890+%23FFFFFF,red%0d%0a
ko00600	Sphingolipid metabolism	Metabolism	Lipid metabolism	0	1	1	40	0.418528	0.751047	-	TRINITY_DN53279_c0_g1	http://www.kegg.jp/kegg-bin/show_pathway?map=map00600&multi_query=K04713+%23FFFFFF,green%0d%0a
ko04146	Peroxisome	Cellular Processes	Transport and catabolism	0	2	2	108	0.427401	0.751047	-	TRINITY_DN18126_c0_g1,TRINITY_DN31385_c0_g2	http://www.kegg.jp/kegg-bin/show_pathway?map=map04146&multi_query=K00232+%23FFFFFF,green%0d%0aK03781+%23FFFFFF,green%0d%0a
ko04712	Circadian rhythm - plant	Organismal Systems	Environmental adaptation	0	1	1	42	0.434145	0.751047	-	TRINITY_DN31574_c0_g1	http://www.kegg.jp/kegg-bin/show_pathway?map=map04712&multi_query=K12129+%23FFFFFF,green%0d%0a
ko00220	Arginine biosynthesis	Metabolism	Amino acid metabolism	0	1	1	43	0.441798	0.751047	-	TRINITY_DN10508_c0_g1	http://www.kegg.jp/kegg-bin/show_pathway?map=map00220&multi_query=K14272+%23FFFFFF,green%0d%0a
ko00310	Lysine degradation	Metabolism	Amino acid metabolism	0	1	1	43	0.441798	0.751047	-	TRINITY_DN53036_c0_g1	http://www.kegg.jp/kegg-bin/show_pathway?map=map00310&multi_query=K11420+%23FFFFFF,green%0d%0a
ko00280	Valine, leucine and isoleucine degradation	Metabolism	Amino acid metabolism	0	1	1	46	0.46415	0.751047	-	TRINITY_DN7894_c0_g1	http://www.kegg.jp/kegg-bin/show_pathway?map=map00280&multi_query=K00166+%23FFFFFF,green%0d%0a
ko00380	Tryptophan metabolism	Metabolism	Amino acid metabolism	0	1	1	47	0.471403	0.751047	-	TRINITY_DN31385_c0_g2	http://www.kegg.jp/kegg-bin/show_pathway?map=map00380&multi_query=K03781+%23FFFFFF,green%0d%0a
ko04141	Protein processing in endoplasmic reticulum	Genetic Information Processing	Folding, sorting and degradation	1	3	4	265	0.478909	0.751047	TRINITY_DN4363_c0_g2	TRINITY_DN2876_c0_g3,TRINITY_DN18374_c1_g1,TRINITY_DN587_c0_g2	http://www.kegg.jp/kegg-bin/show_pathway?map=map04141&multi_query=K03283+%23FFFFFF,red%0d%0aK09584+%23FFFFFF,green%0d%0aK03868+%23FFFFFF,green%0d%0aK04079+%23FFFFFF,green%0d%0a
ko00410	beta-Alanine metabolism	Metabolism	Metabolism of other amino acids	0	1	1	49	0.48562	0.751047	-	TRINITY_DN18126_c0_g1	http://www.kegg.jp/kegg-bin/show_pathway?map=map00410&multi_query=K00232+%23FFFFFF,green%0d%0a
ko04016	MAPK signaling pathway - plant	Environmental Information Processing	Signal transduction	0	2	2	123	0.494837	0.751047	-	TRINITY_DN31385_c0_g2,TRINITY_DN59477_c0_g1	http://www.kegg.jp/kegg-bin/show_pathway?map=map04016&multi_query=K02183+%23FFFFFF,green%0d%0aK03781+%23FFFFFF,green%0d%0a
ko03030	DNA replication	Genetic Information Processing	Replication and repair	0	1	1	52	0.506242	0.751047	-	TRINITY_DN56042_c0_g1	http://www.kegg.jp/kegg-bin/show_pathway?map=map03030&multi_query=K02685+%23FFFFFF,green%0d%0a
ko00061	Fatty acid biosynthesis	Metabolism	Lipid metabolism	1	0	1	53	0.512933	0.751047	TRINITY_DN5353_c1_g1	-	http://www.kegg.jp/kegg-bin/show_pathway?map=map00061&multi_query=K03921+%23FFFFFF,red%0d%0a
ko04145	Phagosome	Cellular Processes	Transport and catabolism	0	2	2	130	0.524598	0.751047	-	TRINITY_DN10909_c0_g1,TRINITY_DN3361_c0_g3	http://www.kegg.jp/kegg-bin/show_pathway?map=map04145&multi_query=K02150+%23FFFFFF,green%0d%0aK02155+%23FFFFFF,green%0d%0a
ko00330	Arginine and proline metabolism	Metabolism	Amino acid metabolism	0	1	1	56	0.532475	0.751047	-	TRINITY_DN5668_c0_g2	http://www.kegg.jp/kegg-bin/show_pathway?map=map00330&multi_query=K12657+%23FFFFFF,green%0d%0a
ko00510	N-Glycan biosynthesis	Metabolism	Glycan biosynthesis and metabolism	1	0	1	58	0.545073	0.751047	TRINITY_DN14990_c0_g1	-	http://www.kegg.jp/kegg-bin/show_pathway?map=map00510&multi_query=K00737+%23FFFFFF,red%0d%0a
ko03420	Nucleotide excision repair	Genetic Information Processing	Replication and repair	0	1	1	63	0.575121	0.751047	-	TRINITY_DN587_c0_g2	http://www.kegg.jp/kegg-bin/show_pathway?map=map03420&multi_query=K03868+%23FFFFFF,green%0d%0a
ko04136	Autophagy - other	Cellular Processes	Transport and catabolism	1	0	1	66	0.592203	0.751047	TRINITY_DN33684_c0_g1	-	http://www.kegg.jp/kegg-bin/show_pathway?map=map04136&multi_query=K08341+%23FFFFFF,red%0d%0a
ko03018	RNA degradation	Genetic Information Processing	Folding, sorting and degradation	0	2	2	150	0.603087	0.751047	-	TRINITY_DN7271_c1_g1,TRINITY_DN23108_c0_g1	http://www.kegg.jp/kegg-bin/show_pathway?map=map03018&multi_query=K13126+%23FFFFFF,green%0d%0aK03654+%23FFFFFF,green%0d%0a
ko00970	Aminoacyl-tRNA biosynthesis	Genetic Information Processing	Translation	0	1	1	68	0.603212	0.751047	-	TRINITY_DN20941_c0_g1	http://www.kegg.jp/kegg-bin/show_pathway?map=map00970&multi_query=K01885+%23FFFFFF,green%0d%0a
ko00051	Fructose and mannose metabolism	Metabolism	Carbohydrate metabolism	0	1	1	69	0.608607	0.751047	-	TRINITY_DN14331_c0_g1	http://www.kegg.jp/kegg-bin/show_pathway?map=map00051&multi_query=K00008+%23FFFFFF,green%0d%0a
ko04070	Phosphatidylinositol signaling system	Environmental Information Processing	Signal transduction	0	1	1	72	0.624361	0.754436	-	TRINITY_DN59477_c0_g1	http://www.kegg.jp/kegg-bin/show_pathway?map=map04070&multi_query=K02183+%23FFFFFF,green%0d%0a
ko03015	mRNA surveillance pathway	Genetic Information Processing	Translation	0	2	2	164	0.652099	0.771873	-	TRINITY_DN23108_c0_g1,TRINITY_DN7267_c1_g2	http://www.kegg.jp/kegg-bin/show_pathway?map=map03015&multi_query=K13126+%23FFFFFF,green%0d%0aK14396+%23FFFFFF,green%0d%0a
ko00564	Glycerophospholipid metabolism	Metabolism	Lipid metabolism	1	0	1	100	0.744312	0.863402	TRINITY_DN3940_c0_g2	-	http://www.kegg.jp/kegg-bin/show_pathway?map=map00564&multi_query=K05929+%23FFFFFF,red%0d%0a
ko00620	Pyruvate metabolism	Metabolism	Carbohydrate metabolism	1	0	1	106	0.764611	0.866935	TRINITY_DN6622_c0_g1	-	http://www.kegg.jp/kegg-bin/show_pathway?map=map00620&multi_query=K01006+%23FFFFFF,red%0d%0a
ko00270	Cysteine and methionine metabolism	Metabolism	Amino acid metabolism	0	1	1	110	0.777252	0.866935	-	TRINITY_DN19296_c0_g2	http://www.kegg.jp/kegg-bin/show_pathway?map=map00270&multi_query=K01738+%23FFFFFF,green%0d%0a
ko04075	Plant hormone signal transduction	Environmental Information Processing	Signal transduction	0	2	2	225	0.812221	0.881313	-	TRINITY_DN53368_c0_g1,TRINITY_DN16316_c0_g1	http://www.kegg.jp/kegg-bin/show_pathway?map=map04075&multi_query=K14488+%23FFFFFF,green%0d%0aK14431+%23FFFFFF,green%0d%0a
ko00520	Amino sugar and nucleotide sugar metabolism	Metabolism	Carbohydrate metabolism	0	1	1	133	0.837976	0.881313	-	TRINITY_DN10207_c0_g1	http://www.kegg.jp/kegg-bin/show_pathway?map=map00520&multi_query=K00975+%23FFFFFF,green%0d%0a
ko00500	Starch and sucrose metabolism	Metabolism	Carbohydrate metabolism	0	1	1	137	0.846725	0.881313	-	TRINITY_DN10207_c0_g1	http://www.kegg.jp/kegg-bin/show_pathway?map=map00500&multi_query=K00975+%23FFFFFF,green%0d%0a
ko03013	Nucleocytoplasmic transport	Genetic Information Processing	Translation	1	0	1	139	0.850923	0.881313	TRINITY_DN12885_c0_g2	-	http://www.kegg.jp/kegg-bin/show_pathway?map=map03013&multi_query=K03231+%23FFFFFF,red%0d%0a
ko04144	Endocytosis	Cellular Processes	Transport and catabolism	1	0	1	227	0.956579	0.973362	TRINITY_DN4363_c0_g2	-	http://www.kegg.jp/kegg-bin/show_pathway?map=map04144&multi_query=K03283+%23FFFFFF,red%0d%0a
ko03010	Ribosome	Genetic Information Processing	Translation	1	0	1	386	0.995594	0.995594	TRINITY_DN24712_c0_g1	-	http://www.kegg.jp/kegg-bin/show_pathway?map=map03010&multi_query=K02984+%23FFFFFF,red%0d%0a
