# Supplementary material for: In vitro induction of tetraploids and their phenotypic and transcriptome analysis in Glehnia littoralis
Source: BMC Plant Biol. 2024 May 22;24:439. doi: 10.1186/s12870-024-05154-w (PMC11110393; doi:10.1186/s12870-024-05154-w)
Supplement: Supplementary file 3 — Supplementary Material 3 [file 12870_2024_5154_MOESM3_ESM.xlsx]

## Sheet: Sheet1
Table S3 Primer sequences for qRT-PCR
Gene	Primers
TRINITY_DN9848_c0_g1-F	CTCCTGCTCTGTTCTGTAA
TRINITY_DN9848_c0_g1-R	TGGCATTGGTATTCTCACT
TRINITY_DN8203_c0_g1-F	GGTAGGATTACTTGGTGATT
TRINITY_DN8203_c0_g1-R	CTCTGATGATTGGTGCTAT
TRINITY_DN25770_c0_g2-F	AATACTTGTCCTGTTGTCCATA
TRINITY_DN25770_c0_g2-R	TGCCTTGATTGAAGCCTAA
TRINITY_DN8203_c0_g2-F	AACACAAGAACTCGTCAAT
TRINITY_DN8203_c0_g2-R	GCTCAACTAACTCCTCAAG
TRINITY_DN8496_c0_g1-F	ACTCCGACTCCGTTACAG
TRINITY_DN8496_c0_g1-R	GCTCCACCGCAATCTATAC
TRINITY_DN172_c0_g2-F	ATATCCTGAGACGCCATA
TRINITY_DN172_c0_g2-R	CCATAGCCTTGTGATTATTG
TRINITY_DN16961_c0_g1-F	CCTAATGCCATCACTCAA
TRINITY_DN16961_c0_g1-R	CTTCCTTCCTCCAACTTC
TRINITY_DN42707_c0_g1-F	TTGGAGATGAAGATGAAGATT
TRINITY_DN42707_c0_g1-R	AGGAGACTTGACAGACTT
TRINITY_DN6583_c1_g2-F	ATATCTCAATGCTGTCTG
TRINITY_DN6583_c1_g2-R	TTGTTGGTATGTCACTAA
TRINITY_DN5316_c0_g1-F	TTATCATCATCCAGCATCAT
TRINITY_DN5316_c0_g1-R	TTCACCGAGTTATTCAAGT
TRINITY_DN2806_c0_g2-F	GCAGAATGTGATGAGTGT
TRINITY_DN2806_c0_g2-R	TTCCAAGTTCCAACCAATA
TRINITY_DN2096_c0_g1-F	GTAGACTATCATTATACACCTT
TRINITY_DN2096_c0_g1-R	TAGACATTGCCAGAGATT
TRINITY_DN6298_c0_g1-F	GTGTATAGGAGAAGAGGAA
TRINITY_DN6298_c0_g1-R	GCACAAGAAGAATCATCT
TRINITY_DN5353_c1_g1-F	AGTCTTGGTCAGCAGGAA
TRINITY_DN5353_c1_g1-R	GCAGAGGTGTATTGGTAATGT
TRINITY_DN10131_c0_g1-F	GTGTGAGTATGAGCCTTGA
TRINITY_DN10131_c0_g1-R	TGAACCTGATTCCTGTGAG
TRINITY_DN18025_c0_g1-F	CGAAGAAGAAGACGAGGAA
TRINITY_DN18025_c0_g1-R	GAGACGATTGTTGATGTTGAT
Actin-F(nei)	ACTGAAGCGCCTCTCAATCC
Actin-R(nei)	GGCTCACACCATCACCAGAA
